# Supplementary material for: ﻿Tadpoles of four sympatric megophryinid frogs (Anura, Megophryidae, Megophryinae) from Mangshan in southern China
Source: Zookeys. 2023 Jan 9;1139:1–32. doi: 10.3897/zookeys.1139.81641 (PMC9843614; doi:10.3897/zookeys.1139.81641)
Supplement: XML Treatment for Brachytarsophrys popei [file zookeys.1139.81641-treatment1.xml]

<!DOCTYPE tp:taxon-treatment
  PUBLIC "-//TaxonX//DTD Taxonomic Treatment Publishing DTD v0 20100105//EN" "tax-treatment-NSO.dtd">
<tp:taxon-treatment xmlns:tp="http://www.plazi.org/taxpub"><tp:treatment-meta><kwd-group><label>Taxon classification</label><kwd>
                <named-content content-type="kingdom">Animalia</named-content>
              </kwd><kwd>
                <named-content content-type="order">Anura</named-content>
              </kwd><kwd>
                <named-content content-type="family">Megophryidae</named-content>
              </kwd></kwd-group><mixed-citation publication-type="journal"><person-group><name><surname>Qian</surname><given-names>Tianyu</given-names></name><name><surname>Li</surname><given-names>Yonghui</given-names></name><name><surname>Chen</surname><given-names>Jun</given-names></name><name><surname>Li</surname><given-names>Pipeng</given-names></name><name><surname>Yang</surname><given-names>Daode</given-names></name></person-group><article-title>﻿Tadpoles of four sympatric megophryinid frogs (<tp:taxon-name><tp:taxon-name-part taxon-name-part-type="order">Anura</tp:taxon-name-part></tp:taxon-name>, <tp:taxon-name><tp:taxon-name-part taxon-name-part-type="family">Megophryidae</tp:taxon-name-part></tp:taxon-name>, <tp:taxon-name><tp:taxon-name-part taxon-name-part-type="subfamily">Megophryinae</tp:taxon-name-part></tp:taxon-name>) from Mangshan in southern China</article-title><source>Zookeys</source><day>09</day><month>01</month><year>2023</year><volume>1139</volume><fpage>1</fpage><lpage>32</lpage><pub-id pub-id-type="doi">10.3897/zookeys.1139.81641</pub-id></mixed-citation></tp:treatment-meta><tp:nomenclature><label>﻿</label><tp:taxon-name>
              <object-id xmlns:xlink="http://www.w3.org/1999/xlink" content-type="arpha" xlink:type="simple">8B3CEC9D-95F1-5A1E-82CC-E55065A68026</object-id>
              <tp:taxon-name-part taxon-name-part-type="genus" reg="Brachytarsophrys">Brachytarsophrys</tp:taxon-name-part>
              <tp:taxon-name-part taxon-name-part-type="species" reg="popei">popei</tp:taxon-name-part>
            </tp:taxon-name><xref ref-type="fig" rid="F1">Fig. 1</xref></tp:nomenclature><tp:treatment-sec sec-type="remarks" id="SECID0EI5AE"><title>Remark.</title><p>The following description is based on five tadpoles at Stages 26–27 (<italic>N</italic> = 2) and 36–37 (<italic>N</italic> = 3). Body ratio ranges represent all specimens. Raw measurements are given in Table <xref ref-type="table" rid="T1">1</xref>.</p><table-wrap id="T1" position="float" orientation="portrait"><label>Table 1.</label><caption><p>Morphometric data of the tadpole specimens used in this study. For abbreviations, see Materials and Methods. “*” indicates specimens with broken tails, and “\” indicates “no data”.</p></caption><table id="TID0EYIBI" rules="all"><tbody><tr><th rowspan="1" colspan="1">Species</th><th rowspan="1" colspan="1">Voucher No.</th><th rowspan="1" colspan="1">Stage</th><th rowspan="1" colspan="1">
                      <abbrev xmlns:xlink="http://www.w3.org/1999/xlink" xlink:title="total length" id="ABBRID0EQ6AE" xlink:type="simple">TTL</abbrev>
                    </th><th rowspan="1" colspan="1">
                      <abbrev xmlns:xlink="http://www.w3.org/1999/xlink" xlink:title="body length from snout to the point where the axis of the tail myotomes meets the body wall" id="ABBRID0EY6AE" xlink:type="simple">BL</abbrev>
                    </th><th rowspan="1" colspan="1">
                      <abbrev xmlns:xlink="http://www.w3.org/1999/xlink" xlink:title="tail length = TTL – BL" id="ABBRID0EBAAG" xlink:type="simple">TAL</abbrev>
                    </th><th rowspan="1" colspan="1">
                      <abbrev xmlns:xlink="http://www.w3.org/1999/xlink" xlink:title="body height, maximal body height at trunk" id="ABBRID0EJAAG" xlink:type="simple">BH</abbrev>
                    </th><th rowspan="1" colspan="1">
                      <abbrev xmlns:xlink="http://www.w3.org/1999/xlink" xlink:title="distance from snout to the center of spiracle" id="ABBRID0ERAAG" xlink:type="simple">SS</abbrev>
                    </th><th rowspan="1" colspan="1">
                      <abbrev xmlns:xlink="http://www.w3.org/1999/xlink" xlink:title="body end to the center of spiracle" id="ABBRID0EZAAG" xlink:type="simple">BS</abbrev>
                    </th><th rowspan="1" colspan="1">
                      <abbrev xmlns:xlink="http://www.w3.org/1999/xlink" xlink:title="eye diameter" id="ABBRID0EBBAG" xlink:type="simple">ED</abbrev>
                    </th><th rowspan="1" colspan="1">
                      <abbrev xmlns:xlink="http://www.w3.org/1999/xlink" xlink:title="tail muscle height at the body-tail junction, where ventral line of musculature meets trunk contour" id="ABBRID0EJBAG" xlink:type="simple">TMH</abbrev>
                    </th><th rowspan="1" colspan="1">
                      <abbrev xmlns:xlink="http://www.w3.org/1999/xlink" xlink:title="maximal tail height" id="ABBRID0ERBAG" xlink:type="simple">MTH</abbrev>
                    </th><th rowspan="1" colspan="1">
                      <abbrev xmlns:xlink="http://www.w3.org/1999/xlink" xlink:title="upper fin height at MTH" id="ABBRID0EZBAG" xlink:type="simple">UFH</abbrev>
                    </th><th rowspan="1" colspan="1">
                      <abbrev xmlns:xlink="http://www.w3.org/1999/xlink" xlink:title="lower fin height at MTH" id="ABBRID0EBCAG" xlink:type="simple">LFH</abbrev>
                    </th><th rowspan="1" colspan="1">
                      <abbrev xmlns:xlink="http://www.w3.org/1999/xlink" xlink:title="the interorbital distance measured from center to center" id="ABBRID0EJCAG" xlink:type="simple">IOD</abbrev>
                    </th><th rowspan="1" colspan="1">
                      <abbrev xmlns:xlink="http://www.w3.org/1999/xlink" xlink:title="the internarial distance measured from center to center" id="ABBRID0ERCAG" xlink:type="simple">IND</abbrev>
                    </th><th rowspan="1" colspan="1">
                      <abbrev xmlns:xlink="http://www.w3.org/1999/xlink" xlink:title="distance from the center of naris to the center of the eye" id="ABBRID0EZCAG" xlink:type="simple">NE</abbrev>
                    </th><th rowspan="1" colspan="1">
                      <abbrev xmlns:xlink="http://www.w3.org/1999/xlink" xlink:title="distance from the center of naris to snout" id="ABBRID0EBDAG" xlink:type="simple">SN</abbrev>
                    </th><th rowspan="1" colspan="1">
                      <abbrev xmlns:xlink="http://www.w3.org/1999/xlink" xlink:title="eye–snout distance" id="ABBRID0EJDAG" xlink:type="simple">ES</abbrev>
                    </th><th rowspan="1" colspan="1">
                      <abbrev xmlns:xlink="http://www.w3.org/1999/xlink" xlink:title="tail muscle width at the same level as TMH" id="ABBRID0ERDAG" xlink:type="simple">TMW</abbrev>
                    </th><th rowspan="1" colspan="1">
                      <abbrev xmlns:xlink="http://www.w3.org/1999/xlink" xlink:title="maximal body width" id="ABBRID0EZDAG" xlink:type="simple">BW</abbrev>
                    </th><th rowspan="1" colspan="1">
                      <abbrev xmlns:xlink="http://www.w3.org/1999/xlink" xlink:title="oral disc width" id="ABBRID0EBEAG" xlink:type="simple">ODW</abbrev>
                    </th></tr><tr><td rowspan="5" colspan="1">
                      <italic>
                        <tp:taxon-name><tp:taxon-name-part taxon-name-part-type="genus" reg="Brachytarsophrys">Brachytarsophrys</tp:taxon-name-part><tp:taxon-name-part taxon-name-part-type="species" reg="popei">popei</tp:taxon-name-part></tp:taxon-name>
                      </italic>
                    </td><td rowspan="1" colspan="1"><abbrev xmlns:xlink="http://www.w3.org/1999/xlink" content-type="institution" xlink:title="Institute of Wildlife Conservation, Central South University of Forestry and Technology" id="ABBRID0EZEAG" xlink:type="simple">CSUFT</abbrev> T10944</td><td rowspan="1" colspan="1">27</td><td rowspan="1" colspan="1">31.8</td><td rowspan="1" colspan="1">9.0</td><td rowspan="1" colspan="1">22.8</td><td rowspan="1" colspan="1">4.2</td><td rowspan="1" colspan="1">5.0</td><td rowspan="1" colspan="1">4.2</td><td rowspan="1" colspan="1">1.2</td><td rowspan="1" colspan="1">3.0</td><td rowspan="1" colspan="1">5.4</td><td rowspan="1" colspan="1">1.7</td><td rowspan="1" colspan="1">1.9</td><td rowspan="1" colspan="1">3.8</td><td rowspan="1" colspan="1">2.5</td><td rowspan="1" colspan="1">1.1</td><td rowspan="1" colspan="1">1.6</td><td rowspan="1" colspan="1">2.7</td><td rowspan="1" colspan="1">2.7</td><td rowspan="1" colspan="1">4.8</td><td rowspan="1" colspan="1">5.4</td></tr><tr><td rowspan="1" colspan="1"><abbrev xmlns:xlink="http://www.w3.org/1999/xlink" content-type="institution" xlink:title="Institute of Wildlife Conservation, Central South University of Forestry and Technology" id="ABBRID0E6GAG" xlink:type="simple">CSUFT</abbrev> T10945</td><td rowspan="1" colspan="1">26</td><td rowspan="1" colspan="1">27.9</td><td rowspan="1" colspan="1">7.9</td><td rowspan="1" colspan="1">20.0</td><td rowspan="1" colspan="1">3.9</td><td rowspan="1" colspan="1">4.9</td><td rowspan="1" colspan="1">3.4</td><td rowspan="1" colspan="1">1.2</td><td rowspan="1" colspan="1">2.9</td><td rowspan="1" colspan="1">5.2</td><td rowspan="1" colspan="1">1.4</td><td rowspan="1" colspan="1">1.6</td><td rowspan="1" colspan="1">3.8</td><td rowspan="1" colspan="1">2.6</td><td rowspan="1" colspan="1">1.1</td><td rowspan="1" colspan="1">1.5</td><td rowspan="1" colspan="1">2.6</td><td rowspan="1" colspan="1">2.5</td><td rowspan="1" colspan="1">4.4</td><td rowspan="1" colspan="1">5.9</td></tr><tr><td rowspan="1" colspan="1"><abbrev xmlns:xlink="http://www.w3.org/1999/xlink" content-type="institution" xlink:title="Institute of Wildlife Conservation, Central South University of Forestry and Technology" id="ABBRID0EFJAG" xlink:type="simple">CSUFT</abbrev> T10115</td><td rowspan="1" colspan="1">37</td><td rowspan="1" colspan="1">35.0</td><td rowspan="1" colspan="1">10.5</td><td rowspan="1" colspan="1">24.5</td><td rowspan="1" colspan="1">4.7</td><td rowspan="1" colspan="1">6.1</td><td rowspan="1" colspan="1">4.5</td><td rowspan="1" colspan="1">1.4</td><td rowspan="1" colspan="1">3.1</td><td rowspan="1" colspan="1">6.4</td><td rowspan="1" colspan="1">2.1</td><td rowspan="1" colspan="1">2.0</td><td rowspan="1" colspan="1">4.6</td><td rowspan="1" colspan="1">2.8</td><td rowspan="1" colspan="1">1.4</td><td rowspan="1" colspan="1">1.9</td><td rowspan="1" colspan="1">3.3</td><td rowspan="1" colspan="1">2.9</td><td rowspan="1" colspan="1">5.8</td><td rowspan="1" colspan="1">7.4</td></tr><tr><td rowspan="1" colspan="1"><abbrev xmlns:xlink="http://www.w3.org/1999/xlink" content-type="institution" xlink:title="Institute of Wildlife Conservation, Central South University of Forestry and Technology" id="ABBRID0ELLAG" xlink:type="simple">CSUFT</abbrev> T10117</td><td rowspan="1" colspan="1">37</td><td rowspan="1" colspan="1">37.3</td><td rowspan="1" colspan="1">11.0</td><td rowspan="1" colspan="1">26.3</td><td rowspan="1" colspan="1">5.0</td><td rowspan="1" colspan="1">6.3</td><td rowspan="1" colspan="1">4.7</td><td rowspan="1" colspan="1">1.5</td><td rowspan="1" colspan="1">2.9</td><td rowspan="1" colspan="1">5.8</td><td rowspan="1" colspan="1">1.9</td><td rowspan="1" colspan="1">1.9</td><td rowspan="1" colspan="1">4.7</td><td rowspan="1" colspan="1">2.8</td><td rowspan="1" colspan="1">1.5</td><td rowspan="1" colspan="1">2.0</td><td rowspan="1" colspan="1">3.4</td><td rowspan="1" colspan="1">2.9</td><td rowspan="1" colspan="1">5.9</td><td rowspan="1" colspan="1">7.8</td></tr><tr><td rowspan="1" colspan="1"><abbrev xmlns:xlink="http://www.w3.org/1999/xlink" content-type="institution" xlink:title="Institute of Wildlife Conservation, Central South University of Forestry and Technology" id="ABBRID0ERNAG" xlink:type="simple">CSUFT</abbrev> T10119</td><td rowspan="1" colspan="1">36</td><td rowspan="1" colspan="1">36.9</td><td rowspan="1" colspan="1">10.9</td><td rowspan="1" colspan="1">26.0</td><td rowspan="1" colspan="1">5.0</td><td rowspan="1" colspan="1">6.3</td><td rowspan="1" colspan="1">4.9</td><td rowspan="1" colspan="1">1.4</td><td rowspan="1" colspan="1">3.2</td><td rowspan="1" colspan="1">6.3</td><td rowspan="1" colspan="1">2.1</td><td rowspan="1" colspan="1">2.1</td><td rowspan="1" colspan="1">4.7</td><td rowspan="1" colspan="1">3.0</td><td rowspan="1" colspan="1">1.5</td><td rowspan="1" colspan="1">1.8</td><td rowspan="1" colspan="1">3.2</td><td rowspan="1" colspan="1">3.1</td><td rowspan="1" colspan="1">5.9</td><td rowspan="1" colspan="1">7.6</td></tr><tr><td rowspan="5" colspan="1">
                      <italic>
                        <tp:taxon-name><tp:taxon-name-part taxon-name-part-type="genus" reg="Boulenophrys">Boulenophrys</tp:taxon-name-part><tp:taxon-name-part taxon-name-part-type="species" reg="shimentaina">shimentaina</tp:taxon-name-part></tp:taxon-name>
                      </italic>
                    </td><td rowspan="1" colspan="1"><abbrev xmlns:xlink="http://www.w3.org/1999/xlink" content-type="institution" xlink:title="Institute of Wildlife Conservation, Central South University of Forestry and Technology" id="ABBRID0EGQAG" xlink:type="simple">CSUFT</abbrev> T10156</td><td rowspan="1" colspan="1">25</td><td rowspan="1" colspan="1">28.5</td><td rowspan="1" colspan="1">7.3</td><td rowspan="1" colspan="1">21.2</td><td rowspan="1" colspan="1">3.1</td><td rowspan="1" colspan="1">3.9</td><td rowspan="1" colspan="1">3.8</td><td rowspan="1" colspan="1">0.8</td><td rowspan="1" colspan="1">2.3</td><td rowspan="1" colspan="1">4.4</td><td rowspan="1" colspan="1">1.2</td><td rowspan="1" colspan="1">1.1</td><td rowspan="1" colspan="1">3.1</td><td rowspan="1" colspan="1">2.2</td><td rowspan="1" colspan="1">1.0</td><td rowspan="1" colspan="1">1.4</td><td rowspan="1" colspan="1">2.3</td><td rowspan="1" colspan="1">2.4</td><td rowspan="1" colspan="1">4.0</td><td rowspan="1" colspan="1">5.2</td></tr><tr><td rowspan="1" colspan="1"><abbrev xmlns:xlink="http://www.w3.org/1999/xlink" content-type="institution" xlink:title="Institute of Wildlife Conservation, Central South University of Forestry and Technology" id="ABBRID0EMSAG" xlink:type="simple">CSUFT</abbrev> T10277</td><td rowspan="1" colspan="1">26</td><td rowspan="1" colspan="1">28.6</td><td rowspan="1" colspan="1">8.0</td><td rowspan="1" colspan="1">20.6</td><td rowspan="1" colspan="1">3.8</td><td rowspan="1" colspan="1">4.6</td><td rowspan="1" colspan="1">3.5</td><td rowspan="1" colspan="1">1.0</td><td rowspan="1" colspan="1">2.5</td><td rowspan="1" colspan="1">4.5</td><td rowspan="1" colspan="1">1.3</td><td rowspan="1" colspan="1">1.3</td><td rowspan="1" colspan="1">3.4</td><td rowspan="1" colspan="1">2.4</td><td rowspan="1" colspan="1">1.0</td><td rowspan="1" colspan="1">1.6</td><td rowspan="1" colspan="1">2.6</td><td rowspan="1" colspan="1">2.4</td><td rowspan="1" colspan="1">4.4</td><td rowspan="1" colspan="1">6.3</td></tr><tr><td rowspan="1" colspan="1"><abbrev xmlns:xlink="http://www.w3.org/1999/xlink" content-type="institution" xlink:title="Institute of Wildlife Conservation, Central South University of Forestry and Technology" id="ABBRID0ESUAG" xlink:type="simple">CSUFT</abbrev> T10279*</td><td rowspan="1" colspan="1">25</td><td rowspan="1" colspan="1">\</td><td rowspan="1" colspan="1">8.3</td><td rowspan="1" colspan="1">\</td><td rowspan="1" colspan="1">3.7</td><td rowspan="1" colspan="1">4.7</td><td rowspan="1" colspan="1">3.9</td><td rowspan="1" colspan="1">1.0</td><td rowspan="1" colspan="1">2.6</td><td rowspan="1" colspan="1">\</td><td rowspan="1" colspan="1">\</td><td rowspan="1" colspan="1">\</td><td rowspan="1" colspan="1">3.4</td><td rowspan="1" colspan="1">2.3</td><td rowspan="1" colspan="1">1.0</td><td rowspan="1" colspan="1">1.5</td><td rowspan="1" colspan="1">2.4</td><td rowspan="1" colspan="1">2.5</td><td rowspan="1" colspan="1">4.3</td><td rowspan="1" colspan="1">6.6</td></tr><tr><td rowspan="1" colspan="1"><abbrev xmlns:xlink="http://www.w3.org/1999/xlink" content-type="institution" xlink:title="Institute of Wildlife Conservation, Central South University of Forestry and Technology" id="ABBRID0EYWAG" xlink:type="simple">CSUFT</abbrev> T10285</td><td rowspan="1" colspan="1">27</td><td rowspan="1" colspan="1">28.5</td><td rowspan="1" colspan="1">8.1</td><td rowspan="1" colspan="1">20.4</td><td rowspan="1" colspan="1">3.7</td><td rowspan="1" colspan="1">4.7</td><td rowspan="1" colspan="1">3.6</td><td rowspan="1" colspan="1">1.0</td><td rowspan="1" colspan="1">2.8</td><td rowspan="1" colspan="1">5.6</td><td rowspan="1" colspan="1">1.5</td><td rowspan="1" colspan="1">1.5</td><td rowspan="1" colspan="1">3.4</td><td rowspan="1" colspan="1">2.3</td><td rowspan="1" colspan="1">1.0</td><td rowspan="1" colspan="1">1.5</td><td rowspan="1" colspan="1">2.4</td><td rowspan="1" colspan="1">2.4</td><td rowspan="1" colspan="1">4.4</td><td rowspan="1" colspan="1">5.7</td></tr><tr><td rowspan="1" colspan="1"><abbrev xmlns:xlink="http://www.w3.org/1999/xlink" content-type="institution" xlink:title="Institute of Wildlife Conservation, Central South University of Forestry and Technology" id="ABBRID0E5YAG" xlink:type="simple">CSUFT</abbrev> T10283</td><td rowspan="1" colspan="1">28</td><td rowspan="1" colspan="1">27.0</td><td rowspan="1" colspan="1">8.0</td><td rowspan="1" colspan="1">19.0</td><td rowspan="1" colspan="1">3.5</td><td rowspan="1" colspan="1">4.4</td><td rowspan="1" colspan="1">3.7</td><td rowspan="1" colspan="1">0.9</td><td rowspan="1" colspan="1">2.6</td><td rowspan="1" colspan="1">4.8</td><td rowspan="1" colspan="1">1.3</td><td rowspan="1" colspan="1">1.2</td><td rowspan="1" colspan="1">3.2</td><td rowspan="1" colspan="1">2.3</td><td rowspan="1" colspan="1">0.9</td><td rowspan="1" colspan="1">1.4</td><td rowspan="1" colspan="1">2.3</td><td rowspan="1" colspan="1">2.2</td><td rowspan="1" colspan="1">4.1</td><td rowspan="1" colspan="1">6.0</td></tr><tr><td rowspan="14" colspan="1">
                      <italic>
                        <tp:taxon-name><tp:taxon-name-part taxon-name-part-type="genus" reg="Boulenophrys">Boulenophrys</tp:taxon-name-part><tp:taxon-name-part taxon-name-part-type="species" reg="nanlingensis">nanlingensis</tp:taxon-name-part></tp:taxon-name>
                      </italic>
                    </td><td rowspan="1" colspan="1"><abbrev xmlns:xlink="http://www.w3.org/1999/xlink" content-type="institution" xlink:title="Institute of Wildlife Conservation, Central South University of Forestry and Technology" id="ABBRID0ET2AG" xlink:type="simple">CSUFT</abbrev> T10144</td><td rowspan="1" colspan="1">25</td><td rowspan="1" colspan="1">18.7</td><td rowspan="1" colspan="1">5.4</td><td rowspan="1" colspan="1">13.3</td><td rowspan="1" colspan="1">2.3</td><td rowspan="1" colspan="1">3.2</td><td rowspan="1" colspan="1">2.5</td><td rowspan="1" colspan="1">0.7</td><td rowspan="1" colspan="1">1.7</td><td rowspan="1" colspan="1">2.7</td><td rowspan="1" colspan="1">0.7</td><td rowspan="1" colspan="1">0.8</td><td rowspan="1" colspan="1">2.3</td><td rowspan="1" colspan="1">1.6</td><td rowspan="1" colspan="1">0.7</td><td rowspan="1" colspan="1">1.0</td><td rowspan="1" colspan="1">1.7</td><td rowspan="1" colspan="1">1.5</td><td rowspan="1" colspan="1">2.8</td><td rowspan="1" colspan="1">3.8</td></tr><tr><td rowspan="1" colspan="1"><abbrev xmlns:xlink="http://www.w3.org/1999/xlink" content-type="institution" xlink:title="Institute of Wildlife Conservation, Central South University of Forestry and Technology" id="ABBRID0EZ4AG" xlink:type="simple">CSUFT</abbrev> T10986</td><td rowspan="1" colspan="1">35</td><td rowspan="1" colspan="1">40.1</td><td rowspan="1" colspan="1">10.8</td><td rowspan="1" colspan="1">29.3</td><td rowspan="1" colspan="1">5.4</td><td rowspan="1" colspan="1">6.4</td><td rowspan="1" colspan="1">4.5</td><td rowspan="1" colspan="1">1.6</td><td rowspan="1" colspan="1">3.7</td><td rowspan="1" colspan="1">7.3</td><td rowspan="1" colspan="1">1.7</td><td rowspan="1" colspan="1">1.6</td><td rowspan="1" colspan="1">4.7</td><td rowspan="1" colspan="1">3.2</td><td rowspan="1" colspan="1">1.5</td><td rowspan="1" colspan="1">2.4</td><td rowspan="1" colspan="1">3.7</td><td rowspan="1" colspan="1">3.6</td><td rowspan="1" colspan="1">5.7</td><td rowspan="1" colspan="1">7.8</td></tr><tr><td rowspan="1" colspan="1"><abbrev xmlns:xlink="http://www.w3.org/1999/xlink" content-type="institution" xlink:title="Institute of Wildlife Conservation, Central South University of Forestry and Technology" id="ABBRID0E66AG" xlink:type="simple">CSUFT</abbrev> T10969</td><td rowspan="1" colspan="1">34</td><td rowspan="1" colspan="1">34.4</td><td rowspan="1" colspan="1">8.8</td><td rowspan="1" colspan="1">25.6</td><td rowspan="1" colspan="1">4.0</td><td rowspan="1" colspan="1">5.6</td><td rowspan="1" colspan="1">4.2</td><td rowspan="1" colspan="1">1.3</td><td rowspan="1" colspan="1">3.0</td><td rowspan="1" colspan="1">5.5</td><td rowspan="1" colspan="1">1.4</td><td rowspan="1" colspan="1">1.3</td><td rowspan="1" colspan="1">3.9</td><td rowspan="1" colspan="1">2.7</td><td rowspan="1" colspan="1">1.1</td><td rowspan="1" colspan="1">1.9</td><td rowspan="1" colspan="1">3.0</td><td rowspan="1" colspan="1">2.8</td><td rowspan="1" colspan="1">4.8</td><td rowspan="1" colspan="1">5.6</td></tr><tr><td rowspan="1" colspan="1"><abbrev xmlns:xlink="http://www.w3.org/1999/xlink" content-type="institution" xlink:title="Institute of Wildlife Conservation, Central South University of Forestry and Technology" id="ABBRID0EFCBG" xlink:type="simple">CSUFT</abbrev> T10261</td><td rowspan="1" colspan="1">25</td><td rowspan="1" colspan="1">25.1</td><td rowspan="1" colspan="1">6.7</td><td rowspan="1" colspan="1">18.4</td><td rowspan="1" colspan="1">3.1</td><td rowspan="1" colspan="1">4.2</td><td rowspan="1" colspan="1">2.7</td><td rowspan="1" colspan="1">0.8</td><td rowspan="1" colspan="1">1.8</td><td rowspan="1" colspan="1">4.0</td><td rowspan="1" colspan="1">1.2</td><td rowspan="1" colspan="1">1.2</td><td rowspan="1" colspan="1">2.7</td><td rowspan="1" colspan="1">1.9</td><td rowspan="1" colspan="1">0.8</td><td rowspan="1" colspan="1">1.2</td><td rowspan="1" colspan="1">2.0</td><td rowspan="1" colspan="1">1.5</td><td rowspan="1" colspan="1">3.8</td><td rowspan="1" colspan="1">5.4</td></tr><tr><td rowspan="1" colspan="1"><abbrev xmlns:xlink="http://www.w3.org/1999/xlink" content-type="institution" xlink:title="Institute of Wildlife Conservation, Central South University of Forestry and Technology" id="ABBRID0ELEBG" xlink:type="simple">CSUFT</abbrev> T10262</td><td rowspan="1" colspan="1">25</td><td rowspan="1" colspan="1">27.2</td><td rowspan="1" colspan="1">6.5</td><td rowspan="1" colspan="1">20.7</td><td rowspan="1" colspan="1">2.8</td><td rowspan="1" colspan="1">4.0</td><td rowspan="1" colspan="1">2.8</td><td rowspan="1" colspan="1">1.0</td><td rowspan="1" colspan="1">1.9</td><td rowspan="1" colspan="1">4.2</td><td rowspan="1" colspan="1">1.2</td><td rowspan="1" colspan="1">1.2</td><td rowspan="1" colspan="1">2.9</td><td rowspan="1" colspan="1">1.9</td><td rowspan="1" colspan="1">0.9</td><td rowspan="1" colspan="1">1.2</td><td rowspan="1" colspan="1">2.1</td><td rowspan="1" colspan="1">1.7</td><td rowspan="1" colspan="1">3.6</td><td rowspan="1" colspan="1">5.2</td></tr><tr><td rowspan="1" colspan="1"><abbrev xmlns:xlink="http://www.w3.org/1999/xlink" content-type="institution" xlink:title="Institute of Wildlife Conservation, Central South University of Forestry and Technology" id="ABBRID0ERGBG" xlink:type="simple">CSUFT</abbrev> T10273</td><td rowspan="1" colspan="1">28</td><td rowspan="1" colspan="1">35.7</td><td rowspan="1" colspan="1">9.4</td><td rowspan="1" colspan="1">26.3</td><td rowspan="1" colspan="1">4.4</td><td rowspan="1" colspan="1">5.4</td><td rowspan="1" colspan="1">4.3</td><td rowspan="1" colspan="1">1.1</td><td rowspan="1" colspan="1">3.2</td><td rowspan="1" colspan="1">5.9</td><td rowspan="1" colspan="1">1.5</td><td rowspan="1" colspan="1">1.5</td><td rowspan="1" colspan="1">4.0</td><td rowspan="1" colspan="1">2.8</td><td rowspan="1" colspan="1">1.0</td><td rowspan="1" colspan="1">1.8</td><td rowspan="1" colspan="1">2.9</td><td rowspan="1" colspan="1">3.0</td><td rowspan="1" colspan="1">5.0</td><td rowspan="1" colspan="1">7.9</td></tr><tr><td rowspan="1" colspan="1"><abbrev xmlns:xlink="http://www.w3.org/1999/xlink" content-type="institution" xlink:title="Institute of Wildlife Conservation, Central South University of Forestry and Technology" id="ABBRID0EXIBG" xlink:type="simple">CSUFT</abbrev> T10991</td><td rowspan="1" colspan="1">27</td><td rowspan="1" colspan="1">39.1</td><td rowspan="1" colspan="1">10.3</td><td rowspan="1" colspan="1">28.8</td><td rowspan="1" colspan="1">4.4</td><td rowspan="1" colspan="1">6.0</td><td rowspan="1" colspan="1">4.4</td><td rowspan="1" colspan="1">1.3</td><td rowspan="1" colspan="1">3.1</td><td rowspan="1" colspan="1">6.7</td><td rowspan="1" colspan="1">2.0</td><td rowspan="1" colspan="1">1.8</td><td rowspan="1" colspan="1">4.0</td><td rowspan="1" colspan="1">2.8</td><td rowspan="1" colspan="1">1.2</td><td rowspan="1" colspan="1">1.9</td><td rowspan="1" colspan="1">3.1</td><td rowspan="1" colspan="1">2.8</td><td rowspan="1" colspan="1">5.3</td><td rowspan="1" colspan="1">7.6</td></tr><tr><td rowspan="1" colspan="1"><abbrev xmlns:xlink="http://www.w3.org/1999/xlink" content-type="institution" xlink:title="Institute of Wildlife Conservation, Central South University of Forestry and Technology" id="ABBRID0E4KBG" xlink:type="simple">CSUFT</abbrev> T10284</td><td rowspan="1" colspan="1">25</td><td rowspan="1" colspan="1">18.9</td><td rowspan="1" colspan="1">5.3</td><td rowspan="1" colspan="1">13.6</td><td rowspan="1" colspan="1">2.6</td><td rowspan="1" colspan="1">3.3</td><td rowspan="1" colspan="1">2.2</td><td rowspan="1" colspan="1">0.8</td><td rowspan="1" colspan="1">1.7</td><td rowspan="1" colspan="1">3.4</td><td rowspan="1" colspan="1">1.0</td><td rowspan="1" colspan="1">0.9</td><td rowspan="1" colspan="1">2.6</td><td rowspan="1" colspan="1">1.6</td><td rowspan="1" colspan="1">0.8</td><td rowspan="1" colspan="1">1.0</td><td rowspan="1" colspan="1">1.8</td><td rowspan="1" colspan="1">1.6</td><td rowspan="1" colspan="1">3.2</td><td rowspan="1" colspan="1">4.1</td></tr><tr><td rowspan="1" colspan="1"><abbrev xmlns:xlink="http://www.w3.org/1999/xlink" content-type="institution" xlink:title="Institute of Wildlife Conservation, Central South University of Forestry and Technology" id="ABBRID0EDNBG" xlink:type="simple">CSUFT</abbrev> T10302*</td><td rowspan="1" colspan="1">25</td><td rowspan="1" colspan="1">\</td><td rowspan="1" colspan="1">7.3</td><td rowspan="1" colspan="1">\</td><td rowspan="1" colspan="1">3.3</td><td rowspan="1" colspan="1">4.0</td><td rowspan="1" colspan="1">3.3</td><td rowspan="1" colspan="1">0.9</td><td rowspan="1" colspan="1">2.4</td><td rowspan="1" colspan="1">\</td><td rowspan="1" colspan="1">\</td><td rowspan="1" colspan="1">\</td><td rowspan="1" colspan="1">3.0</td><td rowspan="1" colspan="1">2.0</td><td rowspan="1" colspan="1">0.9</td><td rowspan="1" colspan="1">1.3</td><td rowspan="1" colspan="1">2.2</td><td rowspan="1" colspan="1">2.1</td><td rowspan="1" colspan="1">4.0.</td><td rowspan="1" colspan="1">6.0</td></tr><tr><td rowspan="1" colspan="1"><abbrev xmlns:xlink="http://www.w3.org/1999/xlink" content-type="institution" xlink:title="Institute of Wildlife Conservation, Central South University of Forestry and Technology" id="ABBRID0EJPBG" xlink:type="simple">CSUFT</abbrev> T10303</td><td rowspan="1" colspan="1">25</td><td rowspan="1" colspan="1">26.2</td><td rowspan="1" colspan="1">6.8</td><td rowspan="1" colspan="1">19.4</td><td rowspan="1" colspan="1">3.3</td><td rowspan="1" colspan="1">3.9</td><td rowspan="1" colspan="1">3.1</td><td rowspan="1" colspan="1">0.8</td><td rowspan="1" colspan="1">2.3</td><td rowspan="1" colspan="1">4.0</td><td rowspan="1" colspan="1">1.3</td><td rowspan="1" colspan="1">1.2</td><td rowspan="1" colspan="1">2.9</td><td rowspan="1" colspan="1">1.9</td><td rowspan="1" colspan="1">0.9</td><td rowspan="1" colspan="1">1.3</td><td rowspan="1" colspan="1">2.2</td><td rowspan="1" colspan="1">2.0</td><td rowspan="1" colspan="1">3.9</td><td rowspan="1" colspan="1">4.9</td></tr><tr><td rowspan="1" colspan="1"><abbrev xmlns:xlink="http://www.w3.org/1999/xlink" content-type="institution" xlink:title="Institute of Wildlife Conservation, Central South University of Forestry and Technology" id="ABBRID0EPRBG" xlink:type="simple">CSUFT</abbrev> T10377</td><td rowspan="1" colspan="1">27</td><td rowspan="1" colspan="1">28.1</td><td rowspan="1" colspan="1">8.2</td><td rowspan="1" colspan="1">19.9</td><td rowspan="1" colspan="1">3.5</td><td rowspan="1" colspan="1">4.9</td><td rowspan="1" colspan="1">3.4</td><td rowspan="1" colspan="1">1.0</td><td rowspan="1" colspan="1">2.3</td><td rowspan="1" colspan="1">5.3</td><td rowspan="1" colspan="1">1.5</td><td rowspan="1" colspan="1">1.5</td><td rowspan="1" colspan="1">3.4</td><td rowspan="1" colspan="1">2.3</td><td rowspan="1" colspan="1">0.9</td><td rowspan="1" colspan="1">1.6</td><td rowspan="1" colspan="1">2.4</td><td rowspan="1" colspan="1">2.0</td><td rowspan="1" colspan="1">4.4</td><td rowspan="1" colspan="1">6.8</td></tr><tr><td rowspan="1" colspan="1"><abbrev xmlns:xlink="http://www.w3.org/1999/xlink" content-type="institution" xlink:title="Institute of Wildlife Conservation, Central South University of Forestry and Technology" id="ABBRID0EVTBG" xlink:type="simple">CSUFT</abbrev> T10378</td><td rowspan="1" colspan="1">28</td><td rowspan="1" colspan="1">26.9</td><td rowspan="1" colspan="1">8.2</td><td rowspan="1" colspan="1">18.7</td><td rowspan="1" colspan="1">3.4</td><td rowspan="1" colspan="1">5.0</td><td rowspan="1" colspan="1">3.2</td><td rowspan="1" colspan="1">1.2</td><td rowspan="1" colspan="1">2.4</td><td rowspan="1" colspan="1">5.2</td><td rowspan="1" colspan="1">1.3</td><td rowspan="1" colspan="1">1.4</td><td rowspan="1" colspan="1">3.4</td><td rowspan="1" colspan="1">2.2</td><td rowspan="1" colspan="1">0.9</td><td rowspan="1" colspan="1">1.4</td><td rowspan="1" colspan="1">2.3</td><td rowspan="1" colspan="1">2.2</td><td rowspan="1" colspan="1">4.2</td><td rowspan="1" colspan="1">5.9</td></tr><tr><td rowspan="1" colspan="1"><abbrev xmlns:xlink="http://www.w3.org/1999/xlink" content-type="institution" xlink:title="Institute of Wildlife Conservation, Central South University of Forestry and Technology" id="ABBRID0E2VBG" xlink:type="simple">CSUFT</abbrev> T10376</td><td rowspan="1" colspan="1">27</td><td rowspan="1" colspan="1">24.8</td><td rowspan="1" colspan="1">7.0</td><td rowspan="1" colspan="1">17.8</td><td rowspan="1" colspan="1">3.5</td><td rowspan="1" colspan="1">4.1</td><td rowspan="1" colspan="1">3.1</td><td rowspan="1" colspan="1">1.0</td><td rowspan="1" colspan="1">2.1</td><td rowspan="1" colspan="1">4.8</td><td rowspan="1" colspan="1">1.4</td><td rowspan="1" colspan="1">1.4</td><td rowspan="1" colspan="1">3.1</td><td rowspan="1" colspan="1">2.1</td><td rowspan="1" colspan="1">0.9</td><td rowspan="1" colspan="1">1.3</td><td rowspan="1" colspan="1">2.1</td><td rowspan="1" colspan="1">2.0</td><td rowspan="1" colspan="1">4.0</td><td rowspan="1" colspan="1">5.7</td></tr><tr><td rowspan="1" colspan="1"><abbrev xmlns:xlink="http://www.w3.org/1999/xlink" content-type="institution" xlink:title="Institute of Wildlife Conservation, Central South University of Forestry and Technology" id="ABBRID0EBYBG" xlink:type="simple">CSUFT</abbrev> T10379</td><td rowspan="1" colspan="1">29</td><td rowspan="1" colspan="1">27.8</td><td rowspan="1" colspan="1">7.7</td><td rowspan="1" colspan="1">20.1</td><td rowspan="1" colspan="1">3.5</td><td rowspan="1" colspan="1">4.5</td><td rowspan="1" colspan="1">3.1</td><td rowspan="1" colspan="1">1.2</td><td rowspan="1" colspan="1">2.5</td><td rowspan="1" colspan="1">5.0</td><td rowspan="1" colspan="1">1.3</td><td rowspan="1" colspan="1">1.4</td><td rowspan="1" colspan="1">3.1</td><td rowspan="1" colspan="1">2.2</td><td rowspan="1" colspan="1">1.0</td><td rowspan="1" colspan="1">1.4</td><td rowspan="1" colspan="1">2.3</td><td rowspan="1" colspan="1">1.9</td><td rowspan="1" colspan="1">4.0</td><td rowspan="1" colspan="1">5.7</td></tr><tr><td rowspan="4" colspan="1">
                      <tp:taxon-name><tp:taxon-name-part taxon-name-part-type="genus" reg="Boulenophrys">Boulenophrys</tp:taxon-name-part><tp:taxon-name-part taxon-name-part-type="uncertainty-rank">cf.</tp:taxon-name-part><tp:taxon-name-part taxon-name-part-type="species" reg="ombrophila">ombrophila</tp:taxon-name-part></tp:taxon-name>
                    </td><td rowspan="1" colspan="1"><abbrev xmlns:xlink="http://www.w3.org/1999/xlink" content-type="institution" xlink:title="Institute of Wildlife Conservation, Central South University of Forestry and Technology" id="ABBRID0EX1BG" xlink:type="simple">CSUFT</abbrev> T10270</td><td rowspan="1" colspan="1">36</td><td rowspan="1" colspan="1">33.7</td><td rowspan="1" colspan="1">10.0</td><td rowspan="1" colspan="1">23.7</td><td rowspan="1" colspan="1">4.5</td><td rowspan="1" colspan="1">5.6</td><td rowspan="1" colspan="1">4.6</td><td rowspan="1" colspan="1">1.4</td><td rowspan="1" colspan="1">2.9</td><td rowspan="1" colspan="1">6.0</td><td rowspan="1" colspan="1">1.4</td><td rowspan="1" colspan="1">1.6</td><td rowspan="1" colspan="1">4.2</td><td rowspan="1" colspan="1">2.8</td><td rowspan="1" colspan="1">1.4</td><td rowspan="1" colspan="1">1.7</td><td rowspan="1" colspan="1">3.0</td><td rowspan="1" colspan="1">2.9</td><td rowspan="1" colspan="1">5.1</td><td rowspan="1" colspan="1">8.3</td></tr><tr><td rowspan="1" colspan="1"><abbrev xmlns:xlink="http://www.w3.org/1999/xlink" content-type="institution" xlink:title="Institute of Wildlife Conservation, Central South University of Forestry and Technology" id="ABBRID0E43BG" xlink:type="simple">CSUFT</abbrev> T10272</td><td rowspan="1" colspan="1">27</td><td rowspan="1" colspan="1">33.1</td><td rowspan="1" colspan="1">8.9</td><td rowspan="1" colspan="1">24.2</td><td rowspan="1" colspan="1">4.1</td><td rowspan="1" colspan="1">5.3</td><td rowspan="1" colspan="1">4.2</td><td rowspan="1" colspan="1">1.2</td><td rowspan="1" colspan="1">3.0</td><td rowspan="1" colspan="1">6.0</td><td rowspan="1" colspan="1">1.4</td><td rowspan="1" colspan="1">1.4</td><td rowspan="1" colspan="1">3.8</td><td rowspan="1" colspan="1">2.5</td><td rowspan="1" colspan="1">1.1</td><td rowspan="1" colspan="1">1.7</td><td rowspan="1" colspan="1">2.8</td><td rowspan="1" colspan="1">2.8</td><td rowspan="1" colspan="1">4.8</td><td rowspan="1" colspan="1">7.8</td></tr><tr><td rowspan="1" colspan="1"><abbrev xmlns:xlink="http://www.w3.org/1999/xlink" content-type="institution" xlink:title="Institute of Wildlife Conservation, Central South University of Forestry and Technology" id="ABBRID0ED6BG" xlink:type="simple">CSUFT</abbrev> T10288</td><td rowspan="1" colspan="1">26</td><td rowspan="1" colspan="1">30.4</td><td rowspan="1" colspan="1">8.4</td><td rowspan="1" colspan="1">22.0</td><td rowspan="1" colspan="1">3.9</td><td rowspan="1" colspan="1">4.8</td><td rowspan="1" colspan="1">3.8</td><td rowspan="1" colspan="1">1.1</td><td rowspan="1" colspan="1">2.7</td><td rowspan="1" colspan="1">5.9</td><td rowspan="1" colspan="1">1.6</td><td rowspan="1" colspan="1">1.4</td><td rowspan="1" colspan="1">3.6</td><td rowspan="1" colspan="1">2.4</td><td rowspan="1" colspan="1">1.1</td><td rowspan="1" colspan="1">1.5</td><td rowspan="1" colspan="1">2.6</td><td rowspan="1" colspan="1">2.6</td><td rowspan="1" colspan="1">4.6</td><td rowspan="1" colspan="1">7.2</td></tr><tr><td rowspan="1" colspan="1"><abbrev xmlns:xlink="http://www.w3.org/1999/xlink" content-type="institution" xlink:title="Institute of Wildlife Conservation, Central South University of Forestry and Technology" id="ABBRID0EKBAI" xlink:type="simple">CSUFT</abbrev> T10992</td><td rowspan="1" colspan="1">25</td><td rowspan="1" colspan="1">20.9</td><td rowspan="1" colspan="1">5.1</td><td rowspan="1" colspan="1">15.8</td><td rowspan="1" colspan="1">2.1</td><td rowspan="1" colspan="1">2.8</td><td rowspan="1" colspan="1">2.0</td><td rowspan="1" colspan="1">0.5</td><td rowspan="1" colspan="1">1.6</td><td rowspan="1" colspan="1">3.0</td><td rowspan="1" colspan="1">0.8</td><td rowspan="1" colspan="1">0.8</td><td rowspan="1" colspan="1">2.2</td><td rowspan="1" colspan="1">1.5</td><td rowspan="1" colspan="1">0.6</td><td rowspan="1" colspan="1">1.0</td><td rowspan="1" colspan="1">1.7</td><td rowspan="1" colspan="1">1.3</td><td rowspan="1" colspan="1">2.7</td><td rowspan="1" colspan="1">3.9</td></tr></tbody></table></table-wrap></tp:treatment-sec><tp:treatment-sec sec-type="material" id="SECID0ELDAI"><title>Specimens examined.</title><p><abbrev xmlns:xlink="http://www.w3.org/1999/xlink" content-type="institution" xlink:title="Institute of Wildlife Conservation, Central South University of Forestry and Technology" id="ABBRID0ERDAI" xlink:type="simple">CSUFT</abbrev> T10115 (Stage 37, Field voucher: MT05; GenBank accession number: <ext-link xmlns:xlink="http://www.w3.org/1999/xlink" ext-link-type="gen" xlink:href="ON209276" xlink:type="simple">ON209276</ext-link>), <abbrev xmlns:xlink="http://www.w3.org/1999/xlink" content-type="institution" xlink:title="Institute of Wildlife Conservation, Central South University of Forestry and Technology" id="ABBRID0E2DAI" xlink:type="simple">CSUFT</abbrev> T10117 (Stage 37; Field voucher: MT07; GenBank accession number: <ext-link xmlns:xlink="http://www.w3.org/1999/xlink" ext-link-type="gen" xlink:href="ON209284" xlink:type="simple">ON209284</ext-link>), and <abbrev xmlns:xlink="http://www.w3.org/1999/xlink" content-type="institution" xlink:title="Institute of Wildlife Conservation, Central South University of Forestry and Technology" id="ABBRID0EFEAI" xlink:type="simple">CSUFT</abbrev> T10119 (Stage 36; Field voucher: MT09; not sequenced), collected on 30 May 2021 from Tiantaishan (<named-content xmlns:xlink="http://www.w3.org/1999/xlink" content-type="dwc:verbatimCoordinates" xlink:type="simple"><named-content content-type="geo-json" specific-use="{&#34;type&#34;:&#34;Point&#34;,&#34;coordinates&#34;:[112.963394,24.972277]}" id="NCID0ENEAI" xlink:type="simple">24.972277°N, 112.963394°E</named-content></named-content>, ca. 1280 m a.s.l.), Mangshan, Hunan Province, China; and <abbrev xmlns:xlink="http://www.w3.org/1999/xlink" content-type="institution" xlink:title="Institute of Wildlife Conservation, Central South University of Forestry and Technology" id="ABBRID0ESEAI" xlink:type="simple">CSUFT</abbrev> T10944 (Stage 27, Field voucher: MT1104; not sequenced), and <abbrev xmlns:xlink="http://www.w3.org/1999/xlink" content-type="institution" xlink:title="Institute of Wildlife Conservation, Central South University of Forestry and Technology" id="ABBRID0EXEAI" xlink:type="simple">CSUFT</abbrev> T10945 (Stage 26; Field voucher: MT1105; not sequenced), collected on 16 November 2021 from the same site as the first specimens.</p></tp:treatment-sec><tp:treatment-sec sec-type="External morphology" id="SECID0E3EAI"><title>External morphology.</title><p>The body is oval, robust, and flattened above (<abbrev xmlns:xlink="http://www.w3.org/1999/xlink" xlink:title="maximal body width" id="ABBRID0ECFAI" xlink:type="simple">BW</abbrev>/<abbrev xmlns:xlink="http://www.w3.org/1999/xlink" xlink:title="body length from snout to the point where the axis of the tail myotomes meets the body wall" id="ABBRID0EGFAI" xlink:type="simple">BL</abbrev> 53.3–55.7% at Stages 26–27, <italic>N</italic> = 2; and 53.6–55.2% at Stages 36–37, <italic>N</italic> = 3); the head is wider than the trunk; the eyes are located dorsolaterally, the pupils are round; the nares are oval, opening laterally, closer to the eye than to the tip of the snout (<abbrev xmlns:xlink="http://www.w3.org/1999/xlink" xlink:title="distance from the center of naris to the center of the eye" id="ABBRID0EOFAI" xlink:type="simple">NE</abbrev>/<abbrev xmlns:xlink="http://www.w3.org/1999/xlink" xlink:title="distance from the center of naris to snout" id="ABBRID0ESFAI" xlink:type="simple">SN</abbrev> 68.8–73.3% at Stages 26–27, <italic>N</italic> = 2; and 73.7–83.3% at Stages 36–37, <italic>N</italic> = 3); the internarial distance is smaller than the interorbital distance (<abbrev xmlns:xlink="http://www.w3.org/1999/xlink" xlink:title="the internarial distance measured from center to center" id="ABBRID0E1FAI" xlink:type="simple">IND</abbrev>/<abbrev xmlns:xlink="http://www.w3.org/1999/xlink" xlink:title="the interorbital distance measured from center to center" id="ABBRID0E5FAI" xlink:type="simple">IOD</abbrev> 65.8–68.4% at Stages 26–27, <italic>N</italic> = 2; and 59.6–63.8% at Stages 36–37, <italic>N</italic> = 3); the rims of nares are raised from the body wall and directed posterolaterally; the spiracle is sinistral and low on the left flank; the spiracle tube is short, protruding posterodorsally, free from the body at the tip, and opening posterolaterally (<abbrev xmlns:xlink="http://www.w3.org/1999/xlink" xlink:title="distance from snout to the center of spiracle" id="ABBRID0EGGAI" xlink:type="simple">SS</abbrev>/<abbrev xmlns:xlink="http://www.w3.org/1999/xlink" xlink:title="body length from snout to the point where the axis of the tail myotomes meets the body wall" id="ABBRID0EKGAI" xlink:type="simple">BL</abbrev> 55.6–62.0% at Stages 26–27, <italic>N</italic> = 2; and 57.3–58.1% at Stages 36–37, <italic>N</italic> = 3); the anal tube opens medially, unattached to the ventral fin; the dorsal fin arises behind the body-tail junction while the ventral fin is connected to the trunk; the tail muscle is massive, taller than tail fins before reaching the maximum tail height (<abbrev xmlns:xlink="http://www.w3.org/1999/xlink" xlink:title="tail muscle height at the body-tail junction, where ventral line of musculature meets trunk contour" id="ABBRID0ESGAI" xlink:type="simple">TMH</abbrev>/<abbrev xmlns:xlink="http://www.w3.org/1999/xlink" xlink:title="maximal tail height" id="ABBRID0EWGAI" xlink:type="simple">MTH</abbrev> 55.6–55.8% at Stages 26–27, <italic>N</italic> = 2; and 48.4–50.8% at Stages 36–37, <italic>N</italic> = 3), and the tail tip is bluntly pointed, the tail length accounts for 71.7% (at Stages 26–27, <italic>N</italic> = 2) and 70.5–70.5% (at Stages 36–37, <italic>N</italic> = 3) of the total length; the mouth is terminal and the oral disc is funnel-like (<abbrev xmlns:xlink="http://www.w3.org/1999/xlink" xlink:title="maximal body width" id="ABBRID0ECHAI" xlink:type="simple">BW</abbrev>/<abbrev xmlns:xlink="http://www.w3.org/1999/xlink" xlink:title="oral disc width" id="ABBRID0EGHAI" xlink:type="simple">ODW</abbrev> 74.6–88.9% at Stages 26–27, <italic>N</italic> = 2; and 75.6–78.4% at Stages 36–37, <italic>N</italic> = 3); three and four rows of short oval submarginal papillae can be observed on the upper lip and lower lip, respectively; keratodonts are absent; the upper jaw sheath is brush-like, exhibiting a small median notch, while the lower jaw sheath is thin, sickle-shaped, weakly keratinized, and finely serrated.</p></tp:treatment-sec><tp:treatment-sec sec-type="Coloration" id="SECID0EOHAI"><title>Coloration.</title><p>In life, the background color of the head and trunk is dark brown; the dorsal pattern is pale brown interspersed with dark brown chromocytes, extending to above the horizontal level of the spiracle on the trunk from a lateral perspective; the dorsal surface of the anterior part of the tail is pale brown marbled with dark brown speckles; neuromasts are distinctly visible on the head, trunk and tail; the region between the anterior edges of the eyes and the median point of the upper lip is pigmented with a dark brown V-shaped pattern; the narial rims are pale brown; the oral disc is golden-pigmented, with a translucent edge; the submarginal papillae on lips are dark brown-pigmented. Laterally, the tail is pale brown-pigmented; dense goldish spots are located at the anterior part of the lateral surface of tail muscle, becoming smaller and at the middle, then disappearing posteriorly; three distinct dark brown stripes extended from the body-tail junction, and horizontally positioned at the anterior part of the tail; the upper and lower stripes end before reaching the maximum tail height, while the middle stripe is about half the length of the others; the upper and middle stripes are incomplete; the anterior part of the upper fin is opaque, marbled with goldish pigmentation and brown speckles; the anterior part of the ventral fin, as well as the anal tube are semi-translucent with dense large golden spots; the rest of the fins are semi-translucent, and exhibit sparse dark brown speckles interspersed with small goldish dots. The ventral surface of the body is rather dark; the belly is dark purplish covered with dense white spots; two longitudinal stripes, positioned ventrolaterally, extending from the snout to the vertical edge of the eyes posteriorly, and sometimes appear to broken; a transverse bar is positioned at the head-trunk junction of the vertical edge of the anterior spiracle and is always interrupted at the middle; the spiracle region and the corresponding region on the other side of the body, are covered with a short white stripe, that starts from the head-body connection, and terminated before reaching the region of the spiracle tube opening; regions without white pigmentation have less melanocytes; the gills and gut coils are indistinctly visible through the ventral skin. The eye sclera is silver with black dots; the iris periphery is wide and black; the iris is golden sprinkled with black dots; and the spiracle is translucent without pigmentation. In tadpoles at Stages 36–37, the hindlimbs are semi-transparent, and the outer aspect of the legs exhibits brown pigmentation interspersed with goldish chromocytes.</p><p>In preserved specimens, the tail stripes are still prominent; an incomplete V-shaped pigmentation pattern is still visible; the ventral pattern is translucent milky white; the golden pigmentation wanes on the oral disc; and the hindlimb bones are visible in ventral view in Stage 36–37 tadpoles.</p><fig id="F1" position="float" orientation="portrait"><object-id xmlns:xlink="http://www.w3.org/1999/xlink" content-type="doi" xlink:type="simple">10.3897/zookeys.1139.81641.figure1</object-id><object-id xmlns:xlink="http://www.w3.org/1999/xlink" content-type="arpha" xlink:type="simple">8C9548B2-BEAF-5EEB-80BA-A2E999259F54</object-id><label>Figure 1.</label><caption><p><italic><tp:taxon-name><tp:taxon-name-part taxon-name-part-type="genus" reg="Brachytarsophrys">Brachytarsophrys</tp:taxon-name-part><tp:taxon-name-part taxon-name-part-type="species" reg="popei">popei</tp:taxon-name-part></tp:taxon-name></italic> tadpoles in life <bold>A–C</bold> tadpole <abbrev xmlns:xlink="http://www.w3.org/1999/xlink" content-type="institution" xlink:title="Institute of Wildlife Conservation, Central South University of Forestry and Technology" id="ABBRID0EJIAI" xlink:type="simple">CSUFT</abbrev> T10117 (Stage 37) lateral view, dorsal view, and ventral view <bold>D</bold> ventral pattern of tadpole <abbrev xmlns:xlink="http://www.w3.org/1999/xlink" content-type="institution" xlink:title="Institute of Wildlife Conservation, Central South University of Forestry and Technology" id="ABBRID0EQIAI" xlink:type="simple">CSUFT</abbrev> T10119 (Stage 36) <bold>E</bold> ventral pattern of tadpole <abbrev xmlns:xlink="http://www.w3.org/1999/xlink" content-type="institution" xlink:title="Institute of Wildlife Conservation, Central South University of Forestry and Technology" id="ABBRID0EXIAI" xlink:type="simple">CSUFT</abbrev> T10945 (Stage 26); and <bold>F</bold> oral disc of tadpole <abbrev xmlns:xlink="http://www.w3.org/1999/xlink" content-type="institution" xlink:title="Institute of Wildlife Conservation, Central South University of Forestry and Technology" id="ABBRID0E5IAI" xlink:type="simple">CSUFT</abbrev> T10117 (Stage 37). <bold>D</bold> and <bold>E</bold> share the same scale bar with <bold>A–C</bold>.</p></caption><graphic xmlns:xlink="http://www.w3.org/1999/xlink" xlink:href="zookeys-1139-001_article-81641__-g001.jpg" position="float" orientation="portrait" xlink:type="simple" id="oo_792991.jpg"><uri content-type="original_file" xlink:type="simple">https://binary.pensoft.net/fig/792991</uri></graphic></fig></tp:treatment-sec><tp:treatment-sec sec-type="comparisons" id="SECID0EOJAI"><title>Comparisons.</title><p>Tadpoles of <italic><tp:taxon-name><tp:taxon-name-part taxon-name-part-type="genus" reg="Brachytarsophrys">Br.</tp:taxon-name-part><tp:taxon-name-part taxon-name-part-type="species" reg="popei">popei</tp:taxon-name-part></tp:taxon-name></italic> differ significantly from the three syntopic <italic><tp:taxon-name><tp:taxon-name-part taxon-name-part-type="genus" reg="Boulenophrys">Boulenophrys</tp:taxon-name-part></tp:taxon-name></italic> tadpoles described below by the unique pattern of two longitudinal white ventrolateal stripes on head, a transverse white bar on chest, and distinct large spots on belly (vs. absence of stripes and bars, and smaller spots/speckles on belly).</p><p>The differences in ventral pattern between four <italic><tp:taxon-name><tp:taxon-name-part taxon-name-part-type="genus" reg="Brachytarsophrys">Brachytarsophrys</tp:taxon-name-part></tp:taxon-name></italic> tadpoles were compared by <xref ref-type="bibr" rid="B28">Li et al. (2020)</xref> and summarized in Table <xref ref-type="table" rid="T2">2</xref>. The tadpole of <italic><tp:taxon-name><tp:taxon-name-part taxon-name-part-type="genus" reg="Brachytarsophrys">Br.</tp:taxon-name-part><tp:taxon-name-part taxon-name-part-type="species" reg="popei">popei</tp:taxon-name-part></tp:taxon-name></italic> (Stage 29, <italic>N</italic> = 1) illustrated in their paper (also in <xref ref-type="bibr" rid="B70">Zhao et al. 2014</xref>, but marked as Stage 27), which was collected ~ 200 km north of Mangshan has a complete transverse white ventral bar. In contrast, our tadpoles (Stages 26–27, <italic>N</italic> = 2; and Stages 36–37, <italic>N</italic> = 3) consistently exhibit an interrupted white transverse ventral bar. This difference may be due to geographic variation or insufficient sample size. However, the presence of a transverse bar on chest could distinguish <italic><tp:taxon-name><tp:taxon-name-part taxon-name-part-type="genus" reg="Brachytarsophrys">Br.</tp:taxon-name-part><tp:taxon-name-part taxon-name-part-type="species" reg="popei">popei</tp:taxon-name-part></tp:taxon-name></italic> tadpoles from <italic><tp:taxon-name><tp:taxon-name-part taxon-name-part-type="genus" reg="Brachytarsophrys">Br.</tp:taxon-name-part><tp:taxon-name-part taxon-name-part-type="species" reg="orientalis">orientalis</tp:taxon-name-part></tp:taxon-name></italic> and <italic><tp:taxon-name><tp:taxon-name-part taxon-name-part-type="genus" reg="Brachytarsophrys">Br.</tp:taxon-name-part><tp:taxon-name-part taxon-name-part-type="species" reg="intermedia">intermedia</tp:taxon-name-part></tp:taxon-name></italic> (vs. absent in both). In addition, the width of the transverse bar is markedly smaller than that in <italic><tp:taxon-name><tp:taxon-name-part taxon-name-part-type="genus" reg="Brachytarsophrys">Br.</tp:taxon-name-part><tp:taxon-name-part taxon-name-part-type="species" reg="chuannanensis">chuannanensis</tp:taxon-name-part></tp:taxon-name></italic> (see <xref ref-type="bibr" rid="B28">Li et al. 2020</xref>: fig. 5E, F). Furthermore, compared with <italic><tp:taxon-name><tp:taxon-name-part taxon-name-part-type="genus" reg="Brachytarsophrys">Br.</tp:taxon-name-part><tp:taxon-name-part taxon-name-part-type="species" reg="intermedia">intermedia</tp:taxon-name-part></tp:taxon-name></italic>, the tadpoles of <italic><tp:taxon-name><tp:taxon-name-part taxon-name-part-type="genus" reg="Brachytarsophrys">Br.</tp:taxon-name-part><tp:taxon-name-part taxon-name-part-type="species" reg="popei">popei</tp:taxon-name-part></tp:taxon-name></italic> have a distinctly smaller size at Stage 36 (<abbrev xmlns:xlink="http://www.w3.org/1999/xlink" xlink:title="total length" id="ABBRID0ESNAI" xlink:type="simple">TTL</abbrev> 36.9 mm vs. 48.7 mm). <xref ref-type="bibr" rid="B70">Zhao et al. (2014)</xref> illustrated a metamorph of <italic><tp:taxon-name><tp:taxon-name-part taxon-name-part-type="genus" reg="Brachytarsophrys">Br.</tp:taxon-name-part><tp:taxon-name-part taxon-name-part-type="species" reg="feae">feae</tp:taxon-name-part></tp:taxon-name></italic> at Stage 44 with several short stripes on belly (vs. spots or speckles in <italic><tp:taxon-name><tp:taxon-name-part taxon-name-part-type="genus" reg="Brachytarsophrys">Br.</tp:taxon-name-part><tp:taxon-name-part taxon-name-part-type="species" reg="popei">popei</tp:taxon-name-part></tp:taxon-name></italic>, <italic><tp:taxon-name><tp:taxon-name-part taxon-name-part-type="genus" reg="Brachytarsophrys">Br.</tp:taxon-name-part><tp:taxon-name-part taxon-name-part-type="species" reg="orientalis">orientalis</tp:taxon-name-part></tp:taxon-name></italic>, and <italic><tp:taxon-name><tp:taxon-name-part taxon-name-part-type="genus" reg="Brachytarsophrys">Br.</tp:taxon-name-part><tp:taxon-name-part taxon-name-part-type="species" reg="chuannanensis">chuannanensis</tp:taxon-name-part></tp:taxon-name></italic>). We believe this pattern should be confirmed using more specimens at an earlier developmental stage in case this is a transitional form during metamorphosis. Further comparisons between <italic><tp:taxon-name><tp:taxon-name-part taxon-name-part-type="genus" reg="Brachytarsophrys">Br.</tp:taxon-name-part><tp:taxon-name-part taxon-name-part-type="species" reg="popei">popei</tp:taxon-name-part></tp:taxon-name></italic> tadpoles and all megophryinid tadpoles that were identified using molecular data are shown in Tables <xref ref-type="table" rid="T2">2</xref> and <xref ref-type="table" rid="T3">3</xref>.</p><table-wrap id="T2" position="float" orientation="portrait"><label>Table 2.</label><caption><p>Comparison of color pattern among tadpoles of the subfamily <tp:taxon-name><tp:taxon-name-part taxon-name-part-type="subfamily">Megophryinae</tp:taxon-name-part></tp:taxon-name> which were identified based on molecular data. “*” indicates characteristics not mentioned in the text but were illustrated in the figure, and “\” indicates “no data”.</p></caption><table id="TID0EZ1DI" rules="all"><tbody><tr><th rowspan="1" colspan="1">Species</th><th rowspan="1" colspan="1">Stage</th><th rowspan="1" colspan="1">Neuromasts visibility</th><th rowspan="1" colspan="1">Intestine visibility</th><th rowspan="1" colspan="1">Dorsum pattern</th><th rowspan="1" colspan="1">Pattern on tail</th><th rowspan="1" colspan="1">Ventral pattern</th><th rowspan="1" colspan="1">References</th></tr><tr><td rowspan="1" colspan="8">
                      <bold>
                        <italic>
                          <tp:taxon-name><tp:taxon-name-part taxon-name-part-type="genus" reg="Atympanophrys">Atympanophrys</tp:taxon-name-part></tp:taxon-name>
                        </italic>
                      </bold>
                    </td></tr><tr><td rowspan="1" colspan="1">
                      <italic>
                        <tp:taxon-name><tp:taxon-name-part taxon-name-part-type="genus" reg="Atympanophrys">A.</tp:taxon-name-part><tp:taxon-name-part taxon-name-part-type="species" reg="gigantica">gigantica</tp:taxon-name-part></tp:taxon-name>
                      </italic>
                    </td><td rowspan="1" colspan="1">35, <italic>N</italic> = 5</td><td rowspan="1" colspan="1">visible</td><td rowspan="1" colspan="1">visible</td><td rowspan="1" colspan="1">uniform dark brown</td><td rowspan="1" colspan="1">pale yellowish brown without speckles</td><td rowspan="1" colspan="1">translucent dark grey and speckled with white</td><td rowspan="1" colspan="1">
                      <xref ref-type="bibr" rid="B60">Tapley et al. 2020b</xref>
                    </td></tr><tr><td rowspan="1" colspan="8">
                      <bold>
                        <italic>
                          <tp:taxon-name><tp:taxon-name-part taxon-name-part-type="genus" reg="Brachytarsophrys">Brachytarsophrys</tp:taxon-name-part></tp:taxon-name>
                        </italic>
                      </bold>
                    </td></tr><tr><td rowspan="2" colspan="1">
                      <italic>
                        <tp:taxon-name><tp:taxon-name-part taxon-name-part-type="genus" reg="Brachytarsophrys">Br.</tp:taxon-name-part><tp:taxon-name-part taxon-name-part-type="species" reg="popei">popei</tp:taxon-name-part></tp:taxon-name>
                      </italic>
                    </td><td rowspan="1" colspan="1">26–27, and 36–37, <italic>N</italic> = 5</td><td rowspan="1" colspan="1">distinct</td><td rowspan="1" colspan="1">indistinct</td><td rowspan="1" colspan="1">uniform dark brown</td><td rowspan="1" colspan="1">small dots and longtitudinal stripes</td><td rowspan="1" colspan="1">ventrolateral stripes on head and body, incomplete transverse bar on chest, dense large spots on belly</td><td rowspan="1" colspan="1">This study</td></tr><tr><td rowspan="1" colspan="1">26–29, <italic>N</italic> = 14</td><td rowspan="1" colspan="1">\</td><td rowspan="1" colspan="1">\</td><td rowspan="1" colspan="1">\</td><td rowspan="1" colspan="1">three dark longitudinal stripes</td><td rowspan="1" colspan="1">two longitudinal white stripes along the sides of body, a completed transverse bar on chest, belly mottled with dense white speckles</td><td rowspan="1" colspan="1">
                      <xref ref-type="bibr" rid="B70">Zhao et al. 2014</xref>
                    </td></tr><tr><td rowspan="1" colspan="1">
                      <italic>
                        <tp:taxon-name><tp:taxon-name-part taxon-name-part-type="genus" reg="Brachytarsophrys">Br.</tp:taxon-name-part><tp:taxon-name-part taxon-name-part-type="species" reg="intermedia">intermedia</tp:taxon-name-part></tp:taxon-name>
                      </italic>
                    </td><td rowspan="1" colspan="1">32, 36, and 39, <italic>N</italic> = 4</td><td rowspan="1" colspan="1">pale brown</td><td rowspan="1" colspan="1">not visible</td><td rowspan="1" colspan="1">pale brown with a darker brown medial saddle</td><td rowspan="1" colspan="1">speckled with dark brown, and longitudinal stripes</td><td rowspan="1" colspan="1">ventrolateral stripes on head and body, small spots on chest and belly</td><td rowspan="1" colspan="1">
                      <xref ref-type="bibr" rid="B59">Tapley et al. 2020a</xref>
                    </td></tr><tr><td rowspan="1" colspan="1">
                      <italic>
                        <tp:taxon-name><tp:taxon-name-part taxon-name-part-type="genus" reg="Brachytarsophrys">Br.</tp:taxon-name-part><tp:taxon-name-part taxon-name-part-type="species" reg="chuannanensis">chuannanensis</tp:taxon-name-part></tp:taxon-name>
                      </italic>
                    </td><td rowspan="1" colspan="1">38, <italic>N</italic> = 1</td><td rowspan="1" colspan="1">\</td><td rowspan="1" colspan="1">\</td><td rowspan="1" colspan="1">\</td><td rowspan="1" colspan="1">distinct dark longtitudinal stripes*</td><td rowspan="1" colspan="1">wide ventrolateral stripes on head*; wide transverse bar on chest; and several spots on belly*</td><td rowspan="1" colspan="1">
                      <xref ref-type="bibr" rid="B28">Li et al. 2020</xref>
                    </td></tr><tr><td rowspan="1" colspan="1">
                      <italic>
                        <tp:taxon-name><tp:taxon-name-part taxon-name-part-type="genus" reg="Brachytarsophrys">Br.</tp:taxon-name-part><tp:taxon-name-part taxon-name-part-type="species" reg="orientalis">orientalis</tp:taxon-name-part></tp:taxon-name>
                      </italic>
                    </td><td rowspan="1" colspan="1">36, <italic>N</italic> = 1</td><td rowspan="1" colspan="1">\</td><td rowspan="1" colspan="1">\</td><td rowspan="1" colspan="1">brown</td><td rowspan="1" colspan="1">three short dark longitudinal stripes</td><td rowspan="1" colspan="1">two short, longitudinal white stripes on sides of ventral surface of head and body; absence of transversal white stripe on chest; belly mottled with dense white speckles</td><td rowspan="1" colspan="1">
                      <xref ref-type="bibr" rid="B28">Li et al. 2020</xref>
                    </td></tr><tr><td rowspan="1" colspan="1">
                      <italic>
                        <tp:taxon-name><tp:taxon-name-part taxon-name-part-type="genus" reg="Brachytarsophrys">Br.</tp:taxon-name-part><tp:taxon-name-part taxon-name-part-type="species" reg="feae">feae</tp:taxon-name-part></tp:taxon-name>
                      </italic>
                    </td><td rowspan="1" colspan="1">44, <italic>N</italic> = 1</td><td rowspan="1" colspan="1">\</td><td rowspan="1" colspan="1">\</td><td rowspan="1" colspan="1">\</td><td rowspan="1" colspan="1">\</td><td rowspan="1" colspan="1">transeverse bar on chest; several several transeverse stripes on belly</td><td rowspan="1" colspan="1">
                      <xref ref-type="bibr" rid="B28">Li et al. 2020</xref>
                    </td></tr><tr><td rowspan="1" colspan="8">
                      <bold>
                        <italic>
                          <tp:taxon-name><tp:taxon-name-part taxon-name-part-type="genus" reg="Boulenophrys">Boulenophrys</tp:taxon-name-part></tp:taxon-name>
                        </italic>
                      </bold>
                    </td></tr><tr><td rowspan="1" colspan="1">
                      <italic>
                        <tp:taxon-name><tp:taxon-name-part taxon-name-part-type="genus" reg="Boulenophrys">Bo.</tp:taxon-name-part><tp:taxon-name-part taxon-name-part-type="species" reg="shimentaina">shimentaina</tp:taxon-name-part></tp:taxon-name>
                      </italic>
                    </td><td rowspan="1" colspan="1">25–28, <italic>N</italic> = 5</td><td rowspan="1" colspan="1">distinct</td><td rowspan="1" colspan="1">visible</td><td rowspan="1" colspan="1">brown with dark brown reticulation</td><td rowspan="1" colspan="1">pigmented with dense dark brown markings posteriorly</td><td rowspan="1" colspan="1">milky white ventrolateral spots on chest, dense indistinct small milky white speckles on belly</td><td rowspan="1" colspan="1">This study</td></tr><tr><td rowspan="2" colspan="1">
                      <tp:taxon-name><tp:taxon-name-part taxon-name-part-type="genus" reg="Boulenophrys">Bo.</tp:taxon-name-part><tp:taxon-name-part taxon-name-part-type="uncertainty-rank">cf.</tp:taxon-name-part><tp:taxon-name-part taxon-name-part-type="species" reg="ombrophila">ombrophila</tp:taxon-name-part></tp:taxon-name>
                    </td><td rowspan="1" colspan="1">25, <italic>N</italic> = 1 (<abbrev xmlns:xlink="http://www.w3.org/1999/xlink" xlink:title="total length" id="ABBRID0EX4AI" xlink:type="simple">TTL</abbrev> 20.9 mm)</td><td rowspan="1" colspan="1">indistinct</td><td rowspan="1" colspan="1">distinct</td><td rowspan="1" colspan="1">pale brown, scattered with dense dark melanocytes</td><td rowspan="1" colspan="1">pigmented orange and dark brown speckles</td><td rowspan="1" colspan="1">belly covered with dense melanocytes</td><td rowspan="1" colspan="1">This study</td></tr><tr><td rowspan="1" colspan="1">26–27, and 36, <italic>N</italic> = 3 (<abbrev xmlns:xlink="http://www.w3.org/1999/xlink" xlink:title="total length" id="ABBRID0EU5AI" xlink:type="simple">TTL</abbrev> 30.4–33.1 mm)</td><td rowspan="1" colspan="1">distinct</td><td rowspan="1" colspan="1">indistinct</td><td rowspan="1" colspan="1">brown pattern along mid-vertical line</td><td rowspan="1" colspan="1">several large brown spots along tail muscle</td><td rowspan="1" colspan="1">gold-pigmented white ventrolateral spots on chest, dense white speckles on belly</td><td rowspan="1" colspan="1">This study</td></tr><tr><td rowspan="4" colspan="1">
                      <italic>
                        <tp:taxon-name><tp:taxon-name-part taxon-name-part-type="genus" reg="Boulenophrys">Bo.</tp:taxon-name-part><tp:taxon-name-part taxon-name-part-type="species" reg="nanlingensis">nanlingensis</tp:taxon-name-part></tp:taxon-name>
                      </italic>
                    </td><td rowspan="1" colspan="1">25, <italic>N</italic> = 2 (<abbrev xmlns:xlink="http://www.w3.org/1999/xlink" xlink:title="total length" id="ABBRID0EAABI" xlink:type="simple">TTL</abbrev> 18.7–18.9 mm)</td><td rowspan="1" colspan="1">distinct</td><td rowspan="1" colspan="1">distinct</td><td rowspan="1" colspan="1">yellowish with pale orangish blotches, or brown with whitish patterns</td><td rowspan="1" colspan="1">many brown speckles</td><td rowspan="1" colspan="1">gold-pigmented white ventrolateral spots on chest, sparse white speckles on belly</td><td rowspan="1" colspan="1">This study</td></tr><tr><td rowspan="1" colspan="1">25, <italic>N</italic> = 3 (<abbrev xmlns:xlink="http://www.w3.org/1999/xlink" xlink:title="total length" id="ABBRID0E4ABI" xlink:type="simple">TTL</abbrev> 25.1–27.2 mm)</td><td rowspan="1" colspan="1">distinct</td><td rowspan="1" colspan="1">distinct</td><td rowspan="1" colspan="1">pale brown with dark brown pigmentation</td><td rowspan="1" colspan="1">many brown speckles</td><td rowspan="1" colspan="1">gold-pigmented white ventrolateral spots on chest, sparse white speckles on belly</td><td rowspan="1" colspan="1">This study</td></tr><tr><td rowspan="1" colspan="1">27–29, <italic>N</italic> = 4, <abbrev xmlns:xlink="http://www.w3.org/1999/xlink" xlink:title="total length" id="ABBRID0E1BBI" xlink:type="simple">TTL</abbrev> 24.8–28.1 mm)</td><td rowspan="1" colspan="1">distinct</td><td rowspan="1" colspan="1">distinct</td><td rowspan="1" colspan="1">bi-colored dorsum of pale brown anteriorly and dark brown posteriorly</td><td rowspan="1" colspan="1">many brown speckles</td><td rowspan="1" colspan="1">gold-pigmented white ventrolateral spots on chest, sparse white speckles on belly</td><td rowspan="1" colspan="1">This study</td></tr><tr><td rowspan="1" colspan="1">27–28, and 34–35, <italic>N</italic> = 4, (<abbrev xmlns:xlink="http://www.w3.org/1999/xlink" xlink:title="total length" id="ABBRID0EXCBI" xlink:type="simple">TTL</abbrev> 35.7–44.4 mm)</td><td rowspan="1" colspan="1">distinct</td><td rowspan="1" colspan="1">distinct</td><td rowspan="1" colspan="1">uniform brownish</td><td rowspan="1" colspan="1">many brown speckles</td><td rowspan="1" colspan="1">gold-pigmented white ventrolateral spots on chest, sparse white speckles or dense large spots on belly</td><td rowspan="1" colspan="1">This study</td></tr><tr><td rowspan="1" colspan="1">
                      <italic>
                        <tp:taxon-name><tp:taxon-name-part taxon-name-part-type="genus" reg="Boulenophrys">Bo.</tp:taxon-name-part><tp:taxon-name-part taxon-name-part-type="species" reg="fansipanensis">fansipanensis</tp:taxon-name-part></tp:taxon-name>
                      </italic>
                    </td><td rowspan="1" colspan="1">25, <italic>N</italic> = 2</td><td rowspan="1" colspan="1">obvious</td><td rowspan="1" colspan="1">visible</td><td rowspan="1" colspan="1">brown with dark brown speckles</td><td rowspan="1" colspan="1">small spots and dark brown speckles</td><td rowspan="1" colspan="1">a translucent grey brown and speckled with metallic blue and flecked with dark brown</td><td rowspan="1" colspan="1">This study</td></tr><tr><td rowspan="1" colspan="1">
                      <italic>
                        <tp:taxon-name><tp:taxon-name-part taxon-name-part-type="genus" reg="Boulenophrys">Bo.</tp:taxon-name-part><tp:taxon-name-part taxon-name-part-type="species" reg="jingdongensis">jingdongensis</tp:taxon-name-part></tp:taxon-name>
                      </italic>
                    </td><td rowspan="1" colspan="1">25, <italic>N</italic> = 1</td><td rowspan="1" colspan="1">indistinct</td><td rowspan="1" colspan="1">visible</td><td rowspan="1" colspan="1">dark brown with cream blotches, bordered by orange flecks</td><td rowspan="1" colspan="1">many dark brown speckles</td><td rowspan="1" colspan="1">grey brown and speckled with metallic blue</td><td rowspan="1" colspan="1">
                      <xref ref-type="bibr" rid="B60">Tapley et al. 2020b</xref>
                    </td></tr><tr><td rowspan="1" colspan="1">
                      <italic>
                        <tp:taxon-name><tp:taxon-name-part taxon-name-part-type="genus" reg="Boulenophrys">Bo.</tp:taxon-name-part><tp:taxon-name-part taxon-name-part-type="species" reg="hoanglienensis">hoanglienensis</tp:taxon-name-part></tp:taxon-name>
                      </italic>
                    </td><td rowspan="1" colspan="1">26, <italic>N</italic> = 1</td><td rowspan="1" colspan="1">distinct</td><td rowspan="1" colspan="1">visible</td><td rowspan="1" colspan="1">dark brown with reddish brown blotches and reticulated blackish brown</td><td rowspan="1" colspan="1">many dark brown speckles</td><td rowspan="1" colspan="1">speckled with metallic grey blue flecks</td><td rowspan="1" colspan="1">
                      <xref ref-type="bibr" rid="B60">Tapley et al. 2020b</xref>
                    </td></tr><tr><td rowspan="1" colspan="1">
                      <italic>
                        <tp:taxon-name><tp:taxon-name-part taxon-name-part-type="genus" reg="Boulenophrys">Bo.</tp:taxon-name-part><tp:taxon-name-part taxon-name-part-type="species" reg="rubrimera">rubrimera</tp:taxon-name-part></tp:taxon-name>
                      </italic>
                    </td><td rowspan="1" colspan="1">37, <italic>N</italic> = 1</td><td rowspan="1" colspan="1">obvious</td><td rowspan="1" colspan="1">\</td><td rowspan="1" colspan="1">brown with darker speckles</td><td rowspan="1" colspan="1">pale yellowish brown with speckles</td><td rowspan="1" colspan="1">speckled white and brown</td><td rowspan="1" colspan="1">
                      <xref ref-type="bibr" rid="B57">Tapley et al. 2017</xref>
                    </td></tr><tr><td rowspan="1" colspan="1">
                      <italic>
                        <tp:taxon-name><tp:taxon-name-part taxon-name-part-type="genus" reg="Boulenophrys">Bo.</tp:taxon-name-part><tp:taxon-name-part taxon-name-part-type="species" reg="baishanzuensis">baishanzuensis</tp:taxon-name-part></tp:taxon-name>
                      </italic>
                    </td><td rowspan="1" colspan="1">31, <italic>N</italic> = 1</td><td rowspan="1" colspan="1">\</td><td rowspan="1" colspan="1">\</td><td rowspan="1" colspan="1">brownish black</td><td rowspan="1" colspan="1">small white and black spots</td><td rowspan="1" colspan="1">\</td><td rowspan="1" colspan="1">
                      <xref ref-type="bibr" rid="B67">Wu et al. 2020</xref>
                    </td></tr><tr><td rowspan="1" colspan="1">
                      <italic>
                        <tp:taxon-name><tp:taxon-name-part taxon-name-part-type="genus" reg="Boulenophrys">Bo.</tp:taxon-name-part><tp:taxon-name-part taxon-name-part-type="species" reg="lushuiensis">lushuiensis</tp:taxon-name-part></tp:taxon-name>
                      </italic>
                    </td><td rowspan="1" colspan="1">26–27, 32, and 36, <italic>N</italic> = 5</td><td rowspan="1" colspan="1">\</td><td rowspan="1" colspan="1">visible</td><td rowspan="1" colspan="1">brown without distinct patterns</td><td rowspan="1" colspan="1">pale brown with dozens of small dark brown patches</td><td rowspan="1" colspan="1">scattered with silver tiny patches</td><td rowspan="1" colspan="1">
                      <xref ref-type="bibr" rid="B53">Shi et al. 2021</xref>
                    </td></tr><tr><td rowspan="1" colspan="1">
                      <italic>
                        <tp:taxon-name><tp:taxon-name-part taxon-name-part-type="genus" reg="Boulenophrys">Bo.</tp:taxon-name-part><tp:taxon-name-part taxon-name-part-type="species" reg="leishanensis">leishanensis</tp:taxon-name-part></tp:taxon-name>
                      </italic>
                    </td><td rowspan="1" colspan="1">25–26, <italic>N</italic> = 6</td><td rowspan="1" colspan="1">visible*</td><td rowspan="1" colspan="1">\</td><td rowspan="1" colspan="1">yellow-brown</td><td rowspan="1" colspan="1">pale colored on fins, and small black spots on tail muscle</td><td rowspan="1" colspan="1">dense small white speckles*</td><td rowspan="1" colspan="1">
                      <xref ref-type="bibr" rid="B27">Li et al. 2018</xref>
                    </td></tr><tr><td rowspan="1" colspan="1">
                      <italic>
                        <tp:taxon-name><tp:taxon-name-part taxon-name-part-type="genus" reg="Boulenophrys">Bo.</tp:taxon-name-part><tp:taxon-name-part taxon-name-part-type="species" reg="jiangi">jiangi</tp:taxon-name-part></tp:taxon-name>
                      </italic>
                    </td><td rowspan="1" colspan="1">26, <italic>N</italic> = 2</td><td rowspan="1" colspan="1">\</td><td rowspan="1" colspan="1">\</td><td rowspan="1" colspan="1">yellow-brown</td><td rowspan="1" colspan="1">few dark spots on posterior tail muscle*</td><td rowspan="1" colspan="1">\</td><td rowspan="1" colspan="1">
                      <xref ref-type="bibr" rid="B33">Liu et al. 2020</xref>
                    </td></tr><tr><td rowspan="1" colspan="8">
                      <bold>
                        <italic>
                          <tp:taxon-name><tp:taxon-name-part taxon-name-part-type="genus" reg="Ophryophryne">Ophryophryne</tp:taxon-name-part></tp:taxon-name>
                        </italic>
                      </bold>
                    </td></tr><tr><td rowspan="1" colspan="1">
                      <italic>
                        <tp:taxon-name><tp:taxon-name-part taxon-name-part-type="genus" reg="Ophryophryne">O.</tp:taxon-name-part><tp:taxon-name-part taxon-name-part-type="species" reg="elfina">elfina</tp:taxon-name-part></tp:taxon-name>
                      </italic>
                    </td><td rowspan="1" colspan="1">25, <italic>N</italic> = 5</td><td rowspan="1" colspan="1">visible</td><td rowspan="1" colspan="1">not visible</td><td rowspan="1" colspan="1">uniform brownish red or brownish orange</td><td rowspan="1" colspan="1">few round blackish spots on tail</td><td rowspan="1" colspan="1">pale brownish orange, intestine</td><td rowspan="1" colspan="1">
                      <xref ref-type="bibr" rid="B45">Poyarkov et al. 2017</xref>
                    </td></tr><tr><td rowspan="1" colspan="8">
                      <bold>
                        <italic>
                          <tp:taxon-name><tp:taxon-name-part taxon-name-part-type="genus" reg="Pelobatrachus">Pelobatrachus</tp:taxon-name-part></tp:taxon-name>
                        </italic>
                      </bold>
                    </td></tr><tr><td rowspan="2" colspan="1">
                      <italic>
                        <tp:taxon-name><tp:taxon-name-part taxon-name-part-type="genus" reg="Pelobatrachus">P.</tp:taxon-name-part><tp:taxon-name-part taxon-name-part-type="species" reg="kalimantanensis">kalimantanensis</tp:taxon-name-part></tp:taxon-name>
                      </italic>
                    </td><td rowspan="1" colspan="1">30, and 36, <italic>N</italic> = 2</td><td rowspan="1" colspan="1">visible*</td><td rowspan="1" colspan="1">not visible*</td><td rowspan="1" colspan="1">conspicuous dark brown and gold or orange brown pigmentation</td><td rowspan="1" colspan="1">marbled with dark brown pigmentation, edges of fins with golden iridophores</td><td rowspan="1" colspan="1">belly milky-white pigmented, pale stripe below spiracle extends laterally to half of abdomen*</td><td rowspan="1" colspan="1">
                      <xref ref-type="bibr" rid="B42">Munir et al. 2019</xref>
                    </td></tr><tr><td rowspan="1" colspan="1">45, <italic>N</italic> = 1</td><td rowspan="1" colspan="1">invisible*</td><td rowspan="1" colspan="1">not visible*</td><td rowspan="1" colspan="1">dark brown without orange gold pigmentation</td><td rowspan="1" colspan="1">dark brown</td><td rowspan="1" colspan="1">dark brown marbled pattern</td><td rowspan="1" colspan="1">
                      <xref ref-type="bibr" rid="B42">Munir et al. 2019</xref>
                    </td></tr><tr><td rowspan="1" colspan="8">
                      <bold>
                        <italic>
                          <tp:taxon-name><tp:taxon-name-part taxon-name-part-type="genus" reg="Xenophrys">Xenophrys</tp:taxon-name-part></tp:taxon-name>
                        </italic>
                      </bold>
                    </td></tr><tr><td rowspan="1" colspan="1"><italic><tp:taxon-name><tp:taxon-name-part taxon-name-part-type="genus" reg="Xenophrys">X.</tp:taxon-name-part><tp:taxon-name-part taxon-name-part-type="species" reg="medogensis">medogensis</tp:taxon-name-part></tp:taxon-name></italic> (low-elevation)</td><td rowspan="1" colspan="1">35, and 38, <italic>N</italic> = 2</td><td rowspan="1" colspan="1">\</td><td rowspan="1" colspan="1">\</td><td rowspan="1" colspan="1">pale yellow-brown</td><td rowspan="1" colspan="1">mottled with pale colored patches</td><td rowspan="1" colspan="1">without white patches</td><td rowspan="1" colspan="1">
                      <xref ref-type="bibr" rid="B51">Shi et al. 2020a</xref>
                    </td></tr><tr><td rowspan="1" colspan="1"><italic><tp:taxon-name><tp:taxon-name-part taxon-name-part-type="genus" reg="Xenophrys">X.</tp:taxon-name-part><tp:taxon-name-part taxon-name-part-type="species" reg="medogensis">medogensis</tp:taxon-name-part></tp:taxon-name></italic> (high-elevation)</td><td rowspan="1" colspan="1">27, <italic>N</italic> = 1</td><td rowspan="1" colspan="1">\</td><td rowspan="1" colspan="1">\</td><td rowspan="1" colspan="1">deep brown with copper pigmentation</td><td rowspan="1" colspan="1">brown, scattered with tiny white pigment spots, no dark brown patches on tail</td><td rowspan="1" colspan="1">semitransparent brown, covered with small white pigments</td><td rowspan="1" colspan="1">
                      <xref ref-type="bibr" rid="B51">Shi et al. 2020a</xref>
                    </td></tr><tr><td rowspan="1" colspan="1">
                      <tp:taxon-name><tp:taxon-name-part taxon-name-part-type="genus" reg="Xenophrys">X.</tp:taxon-name-part><tp:taxon-name-part taxon-name-part-type="uncertainty-rank">cf.</tp:taxon-name-part><tp:taxon-name-part taxon-name-part-type="species" reg="pachyproctus">pachyproctus</tp:taxon-name-part></tp:taxon-name>
                    </td><td rowspan="1" colspan="1">25, <italic>N</italic> = 1</td><td rowspan="1" colspan="1">\</td><td rowspan="1" colspan="1">\</td><td rowspan="1" colspan="1">yellow-brown with two golden spots on dorsalateral mid body</td><td rowspan="1" colspan="1">\</td><td rowspan="1" colspan="1">\</td><td rowspan="1" colspan="1">
                      <xref ref-type="bibr" rid="B51">Shi et al. 2020a</xref>
                    </td></tr><tr><td rowspan="1" colspan="1">
                      <italic>
                        <tp:taxon-name><tp:taxon-name-part taxon-name-part-type="genus" reg="Xenophrys">X.</tp:taxon-name-part><tp:taxon-name-part taxon-name-part-type="species" reg="yeae">yeae</tp:taxon-name-part></tp:taxon-name>
                      </italic>
                    </td><td rowspan="1" colspan="1">28–29, and 31–35, <italic>N</italic> = 9</td><td rowspan="1" colspan="1">\</td><td rowspan="1" colspan="1">\</td><td rowspan="1" colspan="1">brown with dense copper pigments</td><td rowspan="1" colspan="1">above lower fin mottled with copper patches</td><td rowspan="1" colspan="1">semi-transparent</td><td rowspan="1" colspan="1">
                      <xref ref-type="bibr" rid="B51">Shi et al. 2020a</xref>
                    </td></tr><tr><td rowspan="1" colspan="1">
                      <italic>
                        <tp:taxon-name><tp:taxon-name-part taxon-name-part-type="genus" reg="Xenophrys">X.</tp:taxon-name-part><tp:taxon-name-part taxon-name-part-type="species" reg="maosonensis">maosonensis</tp:taxon-name-part></tp:taxon-name>
                      </italic>
                    </td><td rowspan="1" colspan="1">25, <italic>N</italic> = 2</td><td rowspan="1" colspan="1">obvious</td><td rowspan="1" colspan="1">visible</td><td rowspan="1" colspan="1">brown with dark brown speckles posteriorly</td><td rowspan="1" colspan="1">few dark brown speckles</td><td rowspan="1" colspan="1">speckled with metallic grey blue</td><td rowspan="1" colspan="1">
                      <xref ref-type="bibr" rid="B60">Tapley et al. 2020b</xref>
                    </td></tr><tr><td rowspan="1" colspan="1">
                      <italic>
                        <tp:taxon-name><tp:taxon-name-part taxon-name-part-type="genus" reg="Xenophrys">X.</tp:taxon-name-part><tp:taxon-name-part taxon-name-part-type="species" reg="lekaguli">lekaguli</tp:taxon-name-part></tp:taxon-name>
                      </italic>
                    </td><td rowspan="1" colspan="1">25, 37–38, and 42, <italic>N</italic> = 6</td><td rowspan="1" colspan="1">\</td><td rowspan="1" colspan="1">\</td><td rowspan="1" colspan="1">pale gray (in preservative)</td><td rowspan="1" colspan="1">proximal half of caudal muscle with two or three irregular dark streaks, fins distinctly pigmented only in distal portions (in preservative)</td><td rowspan="1" colspan="1">small black spots (in preservative)</td><td rowspan="1" colspan="1">
                      <xref ref-type="bibr" rid="B55">Stuart et al. 2006</xref>
                    </td></tr><tr><td rowspan="1" colspan="1">
                      <italic>
                        <tp:taxon-name><tp:taxon-name-part taxon-name-part-type="genus" reg="Xenophrys">X.</tp:taxon-name-part><tp:taxon-name-part taxon-name-part-type="species" reg="serchhipii">serchhipii</tp:taxon-name-part></tp:taxon-name>
                      </italic>
                    </td><td rowspan="1" colspan="1">32, 34, and 36–38, <italic>N</italic> = 11</td><td rowspan="1" colspan="1">\</td><td rowspan="1" colspan="1">visible</td><td rowspan="1" colspan="1">dark brown (in preservative)</td><td rowspan="1" colspan="1">translucent and grey (in preservative)</td><td rowspan="1" colspan="1">dark brown, fins are opaque and speckled (in preservative)</td><td rowspan="1" colspan="1">
                      <xref ref-type="bibr" rid="B47">Raj et al. 2022</xref>
                    </td></tr><tr><td rowspan="1" colspan="1">
                      <italic>
                        <tp:taxon-name><tp:taxon-name-part taxon-name-part-type="genus" reg="Xenophrys">X.</tp:taxon-name-part><tp:taxon-name-part taxon-name-part-type="species" reg="monticola">monticola</tp:taxon-name-part></tp:taxon-name>
                      </italic>
                    </td><td rowspan="1" colspan="1">25, <italic>N</italic> = 5</td><td rowspan="1" colspan="1">\</td><td rowspan="1" colspan="1">\</td><td rowspan="1" colspan="1">grey olive-green with irregular melanophores (in preservative)</td><td rowspan="1" colspan="1">densely arranged melanophores (in preservative)</td><td rowspan="1" colspan="1">immaculate, slightly translucent with some rare spots of melanophores (in preservative)</td><td rowspan="1" colspan="1">
                      <xref ref-type="bibr" rid="B8">Deuti et al. 2017</xref>
                    </td></tr><tr><td rowspan="2" colspan="1">
                      <italic>
                        <tp:taxon-name><tp:taxon-name-part taxon-name-part-type="genus" reg="Xenophrys">X.</tp:taxon-name-part><tp:taxon-name-part taxon-name-part-type="species" reg="periosa">periosa</tp:taxon-name-part></tp:taxon-name>
                      </italic>
                    </td><td rowspan="1" colspan="1">27, <italic>N</italic> = 1</td><td rowspan="1" colspan="1">\</td><td rowspan="1" colspan="1">\</td><td rowspan="1" colspan="1">greyish brown</td><td rowspan="1" colspan="1">dense small speckles</td><td rowspan="1" colspan="1">translucent greyish brown</td><td rowspan="1" colspan="1">
                      <xref ref-type="bibr" rid="B52">Shi et al. 2020b</xref>
                    </td></tr><tr><td rowspan="1" colspan="1">34, <italic>N</italic> = 1</td><td rowspan="1" colspan="1">\</td><td rowspan="1" colspan="1">\</td><td rowspan="1" colspan="1">greyish brown</td><td rowspan="1" colspan="1">large spots alongside anterior 2/3 of tail muscle</td><td rowspan="1" colspan="1">translucent greyish brown</td><td rowspan="1" colspan="1">
                      <xref ref-type="bibr" rid="B52">Shi et al. 2020b</xref>
                    </td></tr><tr><td rowspan="1" colspan="8">
                      <bold>Incertae sedis with <tp:taxon-name><tp:taxon-name-part taxon-name-part-type="subfamily">Megophryinae</tp:taxon-name-part></tp:taxon-name></bold>
                    </td></tr><tr><td rowspan="1" colspan="1">“<italic><tp:taxon-name><tp:taxon-name-part taxon-name-part-type="genus" reg="Megophrys">Megophrys</tp:taxon-name-part></tp:taxon-name></italic>” <italic>dringi</italic></td><td rowspan="1" colspan="1">25, <italic>N</italic> = 4</td><td rowspan="1" colspan="1">\</td><td rowspan="1" colspan="1">visible</td><td rowspan="1" colspan="1">conspicuous pattern of intense dark brown and gold pigmentation</td><td rowspan="1" colspan="1">pigmented dark brown, interspersed with pale golden iridophores</td><td rowspan="1" colspan="1">milky translucent with a few irregularly shaped golden spots</td><td rowspan="1" colspan="1">
                      <xref ref-type="bibr" rid="B43">Oberhummer et al. 2014</xref>
                    </td></tr></tbody></table></table-wrap><table-wrap id="T3" position="float" orientation="portrait"><label>Table 3.</label><caption><p>Comparison of morphological characteristics among tadpoles of the subfamily <tp:taxon-name><tp:taxon-name-part taxon-name-part-type="subfamily">Megophryinae</tp:taxon-name-part></tp:taxon-name>, which was identified based on molecular data. “*” indicates characteristics not mentioned in the text but were illustrated in the figure, and “\” indicates “no data”.</p></caption><table id="TID0EHLBK" rules="all"><tbody><tr><th rowspan="1" colspan="1">Species</th><th rowspan="1" colspan="1">Stage</th><th rowspan="1" colspan="1">
                      <italic>N</italic>
                    </th><th rowspan="1" colspan="1">
                      <abbrev xmlns:xlink="http://www.w3.org/1999/xlink" xlink:title="total length" id="ABBRID0ECECI" xlink:type="simple">TTL</abbrev>
                    </th><th rowspan="1" colspan="1">
                      <abbrev xmlns:xlink="http://www.w3.org/1999/xlink" xlink:title="body length from snout to the point where the axis of the tail myotomes meets the body wall" id="ABBRID0EKECI" xlink:type="simple">BL</abbrev>
                    </th><th rowspan="1" colspan="1"><abbrev xmlns:xlink="http://www.w3.org/1999/xlink" xlink:title="tail length = TTL – BL" id="ABBRID0ESECI" xlink:type="simple">TAL</abbrev>/<abbrev xmlns:xlink="http://www.w3.org/1999/xlink" xlink:title="total length" id="ABBRID0EWECI" xlink:type="simple">TTL</abbrev></th><th rowspan="1" colspan="1"><abbrev xmlns:xlink="http://www.w3.org/1999/xlink" xlink:title="maximal body width" id="ABBRID0E4ECI" xlink:type="simple">BW</abbrev>/<abbrev xmlns:xlink="http://www.w3.org/1999/xlink" xlink:title="oral disc width" id="ABBRID0EBFCI" xlink:type="simple">ODW</abbrev> (expanded)</th><th rowspan="1" colspan="1">Mouthpart shape</th><th rowspan="1" colspan="1">Narial rim</th><th rowspan="1" colspan="1">Tail tip</th><th rowspan="1" colspan="1">References</th></tr><tr><td rowspan="1" colspan="11">
                      <bold>
                        <italic>
                          <tp:taxon-name><tp:taxon-name-part taxon-name-part-type="genus" reg="Atympanophrys">Atympanophrys</tp:taxon-name-part></tp:taxon-name>
                        </italic>
                      </bold>
                    </td></tr><tr><td rowspan="1" colspan="1">
                      <italic>
                        <tp:taxon-name><tp:taxon-name-part taxon-name-part-type="genus" reg="Atympanophrys">A.</tp:taxon-name-part><tp:taxon-name-part taxon-name-part-type="species" reg="gigantica">gigantica</tp:taxon-name-part></tp:taxon-name>
                      </italic>
                    </td><td rowspan="1" colspan="1">35</td><td rowspan="1" colspan="1">5</td><td rowspan="1" colspan="1">50.7 (42.6–54.9)</td><td rowspan="1" colspan="1">16.9 (15.7–18.0)</td><td rowspan="1" colspan="1">66.6 (63.2–68.4)</td><td rowspan="1" colspan="1">62.6, <italic>N</italic> = 1</td><td rowspan="1" colspan="1">hastate</td><td rowspan="1" colspan="1">serrated and raised</td><td rowspan="1" colspan="1">broadly rounded</td><td rowspan="1" colspan="1">
                      <xref ref-type="bibr" rid="B60">Tapley et al. 2020b</xref>
                    </td></tr><tr><td rowspan="1" colspan="11">
                      <bold>
                        <italic>
                          <tp:taxon-name><tp:taxon-name-part taxon-name-part-type="genus" reg="Brachytarsophrys">Brachytarsophrys</tp:taxon-name-part></tp:taxon-name>
                        </italic>
                      </bold>
                    </td></tr><tr><td rowspan="4" colspan="1">
                      <italic>
                        <tp:taxon-name><tp:taxon-name-part taxon-name-part-type="genus" reg="Brachytarsophrys">Br.</tp:taxon-name-part><tp:taxon-name-part taxon-name-part-type="species" reg="popei">popei</tp:taxon-name-part></tp:taxon-name>
                      </italic>
                    </td><td rowspan="1" colspan="1">26–27</td><td rowspan="1" colspan="1">2</td><td rowspan="1" colspan="1">36.4±1.2 (35.0–37.3)</td><td rowspan="1" colspan="1">8.5±0.8 (7.9–9.0)</td><td rowspan="1" colspan="1">71.7(–)</td><td rowspan="1" colspan="1">81.7±10.1 (74.6–88.9)</td><td rowspan="1" colspan="1">bi-triangular</td><td rowspan="1" colspan="1">raised</td><td rowspan="1" colspan="1">bluntly pointed</td><td rowspan="1" colspan="1">This study</td></tr><tr><td rowspan="1" colspan="1">36–37</td><td rowspan="1" colspan="1">3</td><td rowspan="1" colspan="1">36.4±1.2 (35.0–37.3)</td><td rowspan="1" colspan="1">10.8±0.3 (10.5–11.0)</td><td rowspan="1" colspan="1">70.3±0.3 (70.0–70.5)</td><td rowspan="1" colspan="1">77.2±1.4 (75.6–78.4)</td><td rowspan="1" colspan="1">bi-triangular</td><td rowspan="1" colspan="1">raised</td><td rowspan="1" colspan="1">bluntly pointed</td><td rowspan="1" colspan="1">This study</td></tr><tr><td rowspan="1" colspan="1">26–27</td><td rowspan="1" colspan="1">12</td><td rowspan="1" colspan="1">\</td><td rowspan="1" colspan="1">\</td><td rowspan="1" colspan="1">\</td><td rowspan="1" colspan="1">\</td><td rowspan="1" colspan="1">\</td><td rowspan="1" colspan="1">\</td><td rowspan="1" colspan="1">bluntly pointed</td><td rowspan="1" colspan="1">
                      <xref ref-type="bibr" rid="B70">Zhao et al. 2014</xref>
                    </td></tr><tr><td rowspan="1" colspan="1">29</td><td rowspan="1" colspan="1">2</td><td rowspan="1" colspan="1">\</td><td rowspan="1" colspan="1">\</td><td rowspan="1" colspan="1">\</td><td rowspan="1" colspan="1">\</td><td rowspan="1" colspan="1">\</td><td rowspan="1" colspan="1">\</td><td rowspan="1" colspan="1">bluntly pointed</td><td rowspan="1" colspan="1">
                      <xref ref-type="bibr" rid="B70">Zhao et al. 2014</xref>
                    </td></tr><tr><td rowspan="3" colspan="1">
                      <italic>
                        <tp:taxon-name><tp:taxon-name-part taxon-name-part-type="genus" reg="Brachytarsophrys">Br.</tp:taxon-name-part><tp:taxon-name-part taxon-name-part-type="species" reg="intermedia">intermedia</tp:taxon-name-part></tp:taxon-name>
                      </italic>
                    </td><td rowspan="1" colspan="1">32</td><td rowspan="1" colspan="1">2</td><td rowspan="1" colspan="1">45.0±4.7 (41.7–48.3)</td><td rowspan="1" colspan="1">14.0±2.2 (12.4–15.5)</td><td rowspan="1" colspan="1">69.7±1.7 (67.9–70.3)</td><td rowspan="1" colspan="1">\</td><td rowspan="1" colspan="1">bi-triangular</td><td rowspan="1" colspan="1">raised</td><td rowspan="1" colspan="1">pointed</td><td rowspan="1" colspan="1">
                      <xref ref-type="bibr" rid="B59">Tapley et al. 2020a</xref>
                    </td></tr><tr><td rowspan="1" colspan="1">36</td><td rowspan="1" colspan="1">1</td><td rowspan="1" colspan="1">48.7</td><td rowspan="1" colspan="1">15.0</td><td rowspan="1" colspan="1">69.2</td><td rowspan="1" colspan="1">50.6</td><td rowspan="1" colspan="1">bi-triangular</td><td rowspan="1" colspan="1">raised</td><td rowspan="1" colspan="1">pointed</td><td rowspan="1" colspan="1">
                      <xref ref-type="bibr" rid="B59">Tapley et al. 2020a</xref>
                    </td></tr><tr><td rowspan="1" colspan="1">39</td><td rowspan="1" colspan="1">1</td><td rowspan="1" colspan="1">55.1</td><td rowspan="1" colspan="1">16.3</td><td rowspan="1" colspan="1">70.4</td><td rowspan="1" colspan="1">\</td><td rowspan="1" colspan="1">bi-triangular</td><td rowspan="1" colspan="1">raised</td><td rowspan="1" colspan="1">pointed</td><td rowspan="1" colspan="1">
                      <xref ref-type="bibr" rid="B59">Tapley et al. 2020a</xref>
                    </td></tr><tr><td rowspan="1" colspan="1">
                      <italic>
                        <tp:taxon-name><tp:taxon-name-part taxon-name-part-type="genus" reg="Brachytarsophrys">Br.</tp:taxon-name-part><tp:taxon-name-part taxon-name-part-type="species" reg="orientalis">orientalis</tp:taxon-name-part></tp:taxon-name>
                      </italic>
                    </td><td rowspan="1" colspan="1">36</td><td rowspan="1" colspan="1">1</td><td rowspan="1" colspan="1">33.9</td><td rowspan="1" colspan="1">12.3</td><td rowspan="1" colspan="1">69.2</td><td rowspan="1" colspan="1">\</td><td rowspan="1" colspan="1">\</td><td rowspan="1" colspan="1">\</td><td rowspan="1" colspan="1">pointed</td><td rowspan="1" colspan="1">
                      <xref ref-type="bibr" rid="B28">Li et al. 2020</xref>
                    </td></tr><tr><td rowspan="1" colspan="11">
                      <bold>
                        <italic>
                          <tp:taxon-name><tp:taxon-name-part taxon-name-part-type="genus" reg="Boulenophrys">Boulenophrys</tp:taxon-name-part></tp:taxon-name>
                        </italic>
                      </bold>
                    </td></tr><tr><td rowspan="1" colspan="1">
                      <italic>
                        <tp:taxon-name><tp:taxon-name-part taxon-name-part-type="genus" reg="Boulenophrys">Bo.</tp:taxon-name-part><tp:taxon-name-part taxon-name-part-type="species" reg="fansipanensis">fansipanensis</tp:taxon-name-part></tp:taxon-name>
                      </italic>
                    </td><td rowspan="1" colspan="1">25</td><td rowspan="1" colspan="1">2</td><td rowspan="1" colspan="1">30.8 (26.5–35.0)</td><td rowspan="1" colspan="1">9.1 (7.4–10.8)</td><td rowspan="1" colspan="1">69.1–72.1</td><td rowspan="1" colspan="1">64.8, <italic>N</italic> = 1</td><td rowspan="1" colspan="1">bi-triangular</td><td rowspan="1" colspan="1">serrated and raised</td><td rowspan="1" colspan="1">pointed</td><td rowspan="1" colspan="1">
                      <xref ref-type="bibr" rid="B60">Tapley et al. 2020b</xref>
                    </td></tr><tr><td rowspan="1" colspan="1">
                      <italic>
                        <tp:taxon-name><tp:taxon-name-part taxon-name-part-type="genus" reg="Boulenophrys">Bo.</tp:taxon-name-part><tp:taxon-name-part taxon-name-part-type="species" reg="jingdongensis">jingdongensis</tp:taxon-name-part></tp:taxon-name>
                      </italic>
                    </td><td rowspan="1" colspan="1">25</td><td rowspan="1" colspan="1">1</td><td rowspan="1" colspan="1">27.9</td><td rowspan="1" colspan="1">8.9</td><td rowspan="1" colspan="1">68.1</td><td rowspan="1" colspan="1">80.4, <italic>N</italic> = 1</td><td rowspan="1" colspan="1">bi-triangular</td><td rowspan="1" colspan="1">serrated and raised</td><td rowspan="1" colspan="1">rounded</td><td rowspan="1" colspan="1">
                      <xref ref-type="bibr" rid="B60">Tapley et al. 2020b</xref>
                    </td></tr><tr><td rowspan="1" colspan="1">
                      <italic>
                        <tp:taxon-name><tp:taxon-name-part taxon-name-part-type="genus" reg="Boulenophrys">Bo.</tp:taxon-name-part><tp:taxon-name-part taxon-name-part-type="species" reg="hoanglienensis">hoanglienensis</tp:taxon-name-part></tp:taxon-name>
                      </italic>
                    </td><td rowspan="1" colspan="1">26</td><td rowspan="1" colspan="1">1</td><td rowspan="1" colspan="1">26.5</td><td rowspan="1" colspan="1">7.1</td><td rowspan="1" colspan="1">73.2</td><td rowspan="1" colspan="1">79.3, <italic>N</italic> = 1</td><td rowspan="1" colspan="1">bi-triangular</td><td rowspan="1" colspan="1">serrated and raised</td><td rowspan="1" colspan="1">pointed</td><td rowspan="1" colspan="1">
                      <xref ref-type="bibr" rid="B60">Tapley et al. 2020b</xref>
                    </td></tr><tr><td rowspan="2" colspan="1">
                      <italic>
                        <tp:taxon-name><tp:taxon-name-part taxon-name-part-type="genus" reg="Boulenophrys">Bo.</tp:taxon-name-part><tp:taxon-name-part taxon-name-part-type="species" reg="shimentaina">shimentaina</tp:taxon-name-part></tp:taxon-name>
                      </italic>
                    </td><td rowspan="1" colspan="1">25–27</td><td rowspan="1" colspan="1">4</td><td rowspan="1" colspan="1">28.5±0.1 (28.5–28.6)</td><td rowspan="1" colspan="1">7.9±0.4 (7.3–8.3)</td><td rowspan="1" colspan="1">72.7±1.5 (71.6–74.4)</td><td rowspan="1" colspan="1">72.3±5.8 (65.2–77.2)</td><td rowspan="1" colspan="1">bi-triangular</td><td rowspan="1" colspan="1">serrated and raised</td><td rowspan="1" colspan="1">bluntly pointed</td><td rowspan="1" colspan="1">This study</td></tr><tr><td rowspan="1" colspan="1">28</td><td rowspan="1" colspan="1">1</td><td rowspan="1" colspan="1">27</td><td rowspan="1" colspan="1">8</td><td rowspan="1" colspan="1">70.4</td><td rowspan="1" colspan="1">68.3</td><td rowspan="1" colspan="1">bi-triangular</td><td rowspan="1" colspan="1">serrated and raised</td><td rowspan="1" colspan="1">bluntly pointed</td><td rowspan="1" colspan="1">This study</td></tr><tr><td rowspan="3" colspan="1">
                      <tp:taxon-name><tp:taxon-name-part taxon-name-part-type="genus" reg="Boulenophrys">Bo.</tp:taxon-name-part><tp:taxon-name-part taxon-name-part-type="uncertainty-rank">cf.</tp:taxon-name-part><tp:taxon-name-part taxon-name-part-type="species" reg="ombrophila">ombrophila</tp:taxon-name-part></tp:taxon-name>
                    </td><td rowspan="1" colspan="1">25</td><td rowspan="1" colspan="1">1</td><td rowspan="1" colspan="1">20.9</td><td rowspan="1" colspan="1">5.1</td><td rowspan="1" colspan="1">75.6</td><td rowspan="1" colspan="1">69.2</td><td rowspan="1" colspan="1">bi-triangular</td><td rowspan="1" colspan="1">serrated and raised</td><td rowspan="1" colspan="1">bluntly rounded</td><td rowspan="1" colspan="1">This study</td></tr><tr><td rowspan="1" colspan="1">26–27</td><td rowspan="1" colspan="1">2</td><td rowspan="1" colspan="1">31.8±1.9 (30.4–33.1)</td><td rowspan="1" colspan="1">8.7±0.4 (8.4–8.9)</td><td rowspan="1" colspan="1">72.7±0.5 (72.4–73.1)</td><td rowspan="1" colspan="1">62.7±1.7 (61.5–63.9)</td><td rowspan="1" colspan="1">bi-triangular</td><td rowspan="1" colspan="1">serrated and raised</td><td rowspan="1" colspan="1">sharply pointed</td><td rowspan="1" colspan="1">This study</td></tr><tr><td rowspan="1" colspan="1">36</td><td rowspan="1" colspan="1">1</td><td rowspan="1" colspan="1">33.7</td><td rowspan="1" colspan="1">10.0</td><td rowspan="1" colspan="1">70.3</td><td rowspan="1" colspan="1">61.4</td><td rowspan="1" colspan="1">bi-triangular</td><td rowspan="1" colspan="1">serrated and raised</td><td rowspan="1" colspan="1">sharply pointed</td><td rowspan="1" colspan="1">This study</td></tr><tr><td rowspan="4" colspan="1">
                      <italic>
                        <tp:taxon-name><tp:taxon-name-part taxon-name-part-type="genus" reg="Boulenophrys">Bo.</tp:taxon-name-part><tp:taxon-name-part taxon-name-part-type="species" reg="nanlingensis">nanlingensis</tp:taxon-name-part></tp:taxon-name>
                      </italic>
                    </td><td rowspan="1" colspan="1">25–27</td><td rowspan="1" colspan="1">9</td><td rowspan="1" colspan="1">26.0±6.4 (18.7–39.1)</td><td rowspan="1" colspan="1">7.1±1.5 (5.3–10.3)</td><td rowspan="1" colspan="1">72.8±1.8 (70.8–76.1)</td><td rowspan="1" colspan="1">71.4±4.9 (64.7–79.6)</td><td rowspan="1" colspan="1">bi-triangular</td><td rowspan="1" colspan="1">serrated and raised</td><td rowspan="1" colspan="1">pointed</td><td rowspan="1" colspan="1">This study</td></tr><tr><td rowspan="1" colspan="1">28–29</td><td rowspan="1" colspan="1">3</td><td rowspan="1" colspan="1">30.1±4.8 (26.9–35.7)</td><td rowspan="1" colspan="1">8.4±0.9 (7.7–9.4)</td><td rowspan="1" colspan="1">71.8±2.1 (69.5–73.7)</td><td rowspan="1" colspan="1">68.2±4.2 (63.3–71.2)</td><td rowspan="1" colspan="1">bi-triangular</td><td rowspan="1" colspan="1">serrated and raised</td><td rowspan="1" colspan="1">pointed</td><td rowspan="1" colspan="1">This study</td></tr><tr><td rowspan="1" colspan="1">34</td><td rowspan="1" colspan="1">1</td><td rowspan="1" colspan="1">34.4</td><td rowspan="1" colspan="1">8.8</td><td rowspan="1" colspan="1">74.4</td><td rowspan="1" colspan="1">85.7</td><td rowspan="1" colspan="1">bi-triangular</td><td rowspan="1" colspan="1">serrated and raised</td><td rowspan="1" colspan="1">pointed</td><td rowspan="1" colspan="1">This study</td></tr><tr><td rowspan="1" colspan="1">35</td><td rowspan="1" colspan="1">1</td><td rowspan="1" colspan="1">40.1</td><td rowspan="1" colspan="1">10.8</td><td rowspan="1" colspan="1">73.1</td><td rowspan="1" colspan="1">73.1</td><td rowspan="1" colspan="1">bi-triangular</td><td rowspan="1" colspan="1">serrated and raised</td><td rowspan="1" colspan="1">pointed</td><td rowspan="1" colspan="1">This study</td></tr><tr><td rowspan="3" colspan="1">
                      <italic>
                        <tp:taxon-name><tp:taxon-name-part taxon-name-part-type="genus" reg="Boulenophrys">Bo.</tp:taxon-name-part><tp:taxon-name-part taxon-name-part-type="species" reg="lushuiensis">lushuiensis</tp:taxon-name-part></tp:taxon-name>
                      </italic>
                    </td><td rowspan="1" colspan="1">26–27</td><td rowspan="1" colspan="1">3</td><td rowspan="1" colspan="1">27.8±4.0 (23.1–30.3)</td><td rowspan="1" colspan="1">8.0±1.1 (6.8–8.8)</td><td rowspan="1" colspan="1">70.2±1.9 (68.0–71.3)</td><td rowspan="1" colspan="1">66.8±11.0 (56.1–78.0)</td><td rowspan="1" colspan="1">\</td><td rowspan="1" colspan="1">\</td><td rowspan="1" colspan="1">\</td><td rowspan="1" colspan="1">
                      <xref ref-type="bibr" rid="B53">Shi et al. 2021</xref>
                    </td></tr><tr><td rowspan="1" colspan="1">32</td><td rowspan="1" colspan="1">1</td><td rowspan="1" colspan="1">42.7</td><td rowspan="1" colspan="1">12.1</td><td rowspan="1" colspan="1">71.9</td><td rowspan="1" colspan="1">57.9</td><td rowspan="1" colspan="1">bi-triangular*</td><td rowspan="1" colspan="1">\</td><td rowspan="1" colspan="1">rounded*</td><td rowspan="1" colspan="1">
                      <xref ref-type="bibr" rid="B53">Shi et al. 2021</xref>
                    </td></tr><tr><td rowspan="1" colspan="1">36</td><td rowspan="1" colspan="1">1</td><td rowspan="1" colspan="1">41.1</td><td rowspan="1" colspan="1">11.3</td><td rowspan="1" colspan="1">72.5</td><td rowspan="1" colspan="1">58.4</td><td rowspan="1" colspan="1">\</td><td rowspan="1" colspan="1">\</td><td rowspan="1" colspan="1">\</td><td rowspan="1" colspan="1">
                      <xref ref-type="bibr" rid="B53">Shi et al. 2021</xref>
                    </td></tr><tr><td rowspan="1" colspan="1">
                      <italic>
                        <tp:taxon-name><tp:taxon-name-part taxon-name-part-type="genus" reg="Boulenophrys">Bo.</tp:taxon-name-part><tp:taxon-name-part taxon-name-part-type="species" reg="rubrimera">rubrimera</tp:taxon-name-part></tp:taxon-name>
                      </italic>
                    </td><td rowspan="1" colspan="1">37</td><td rowspan="1" colspan="1">1</td><td rowspan="1" colspan="1">33.3</td><td rowspan="1" colspan="1">10.5</td><td rowspan="1" colspan="1">68.5</td><td rowspan="1" colspan="1">\</td><td rowspan="1" colspan="1">\</td><td rowspan="1" colspan="1">\</td><td rowspan="1" colspan="1">rounded</td><td rowspan="1" colspan="1">
                      <xref ref-type="bibr" rid="B57">Tapley et al. 2017</xref>
                    </td></tr><tr><td rowspan="1" colspan="1">
                      <italic>
                        <tp:taxon-name><tp:taxon-name-part taxon-name-part-type="genus" reg="Boulenophrys">Bo.</tp:taxon-name-part><tp:taxon-name-part taxon-name-part-type="species" reg="baishanzuensis">baishanzuensis</tp:taxon-name-part></tp:taxon-name>
                      </italic>
                    </td><td rowspan="1" colspan="1">31</td><td rowspan="1" colspan="1">1</td><td rowspan="1" colspan="1">22.7</td><td rowspan="1" colspan="1">\</td><td rowspan="1" colspan="1">64.8</td><td rowspan="1" colspan="1">\</td><td rowspan="1" colspan="1">bi-triangular*</td><td rowspan="1" colspan="1">\</td><td rowspan="1" colspan="1">pointed</td><td rowspan="1" colspan="1">
                      <xref ref-type="bibr" rid="B67">Wu et al. 2020</xref>
                    </td></tr><tr><td rowspan="1" colspan="1">
                      <italic>
                        <tp:taxon-name><tp:taxon-name-part taxon-name-part-type="genus" reg="Boulenophrys">Bo.</tp:taxon-name-part><tp:taxon-name-part taxon-name-part-type="species" reg="leishanensis">leishanensis</tp:taxon-name-part></tp:taxon-name>
                      </italic>
                    </td><td rowspan="1" colspan="1">25–27</td><td rowspan="1" colspan="1">6</td><td rowspan="1" colspan="1">29.7±2.3 (27.0–33.0)</td><td rowspan="1" colspan="1">\</td><td rowspan="1" colspan="1">64.2±2.1 (61.5–66.7)</td><td rowspan="1" colspan="1">\</td><td rowspan="1" colspan="1">\</td><td rowspan="1" colspan="1">\</td><td rowspan="1" colspan="1">pointed</td><td rowspan="1" colspan="1">
                      <xref ref-type="bibr" rid="B27">Li et al. 2018</xref>
                    </td></tr><tr><td rowspan="1" colspan="1">
                      <italic>
                        <tp:taxon-name><tp:taxon-name-part taxon-name-part-type="genus" reg="Boulenophrys">Bo.</tp:taxon-name-part><tp:taxon-name-part taxon-name-part-type="species" reg="jiangi">jiangi</tp:taxon-name-part></tp:taxon-name>
                      </italic>
                    </td><td rowspan="1" colspan="1">26</td><td rowspan="1" colspan="1">2</td><td rowspan="1" colspan="1">25.5–26.0</td><td rowspan="1" colspan="1">\</td><td rowspan="1" colspan="1">65.5–70.4</td><td rowspan="1" colspan="1">\</td><td rowspan="1" colspan="1">bi-triangular*</td><td rowspan="1" colspan="1">\</td><td rowspan="1" colspan="1">pointed</td><td rowspan="1" colspan="1">
                      <xref ref-type="bibr" rid="B33">Liu et al. 2020</xref>
                    </td></tr><tr><td rowspan="2" colspan="1">
                      <italic>
                        <tp:taxon-name><tp:taxon-name-part taxon-name-part-type="genus" reg="Boulenophrys">Bo.</tp:taxon-name-part><tp:taxon-name-part taxon-name-part-type="species" reg="lini">lini</tp:taxon-name-part></tp:taxon-name>
                      </italic>
                    </td><td rowspan="1" colspan="1">28</td><td rowspan="1" colspan="1">not provided</td><td rowspan="1" colspan="1">\</td><td rowspan="1" colspan="1">\</td><td rowspan="1" colspan="1">\</td><td rowspan="1" colspan="1">\</td><td rowspan="1" colspan="1">\</td><td rowspan="1" colspan="1">raised</td><td rowspan="1" colspan="1">pointed</td><td rowspan="1" colspan="1">
                      <xref ref-type="bibr" rid="B64">Wang et al. 2014</xref>
                    </td></tr><tr><td rowspan="1" colspan="1">31–34</td><td rowspan="1" colspan="1">not provided</td><td rowspan="1" colspan="1">\</td><td rowspan="1" colspan="1">\</td><td rowspan="1" colspan="1">\</td><td rowspan="1" colspan="1">\</td><td rowspan="1" colspan="1">\</td><td rowspan="1" colspan="1">raised</td><td rowspan="1" colspan="1">pointed</td><td rowspan="1" colspan="1">
                      <xref ref-type="bibr" rid="B64">Wang et al. 2014</xref>
                    </td></tr><tr><td rowspan="1" colspan="11">
                      <bold>
                        <italic>
                          <tp:taxon-name><tp:taxon-name-part taxon-name-part-type="genus" reg="Ophryophryne">Ophryophryne</tp:taxon-name-part></tp:taxon-name>
                        </italic>
                      </bold>
                    </td></tr><tr><td rowspan="1" colspan="1">
                      <italic>
                        <tp:taxon-name><tp:taxon-name-part taxon-name-part-type="genus" reg="Ophryophryne">O.</tp:taxon-name-part><tp:taxon-name-part taxon-name-part-type="species" reg="elfina">elfina</tp:taxon-name-part></tp:taxon-name>
                      </italic>
                    </td><td rowspan="1" colspan="1">25</td><td rowspan="1" colspan="1">5</td><td rowspan="1" colspan="1">28.4±1.3 (27.4–30.2)</td><td rowspan="1" colspan="1">8.6±0.1 (8.4–8.7)</td><td rowspan="1" colspan="1">\</td><td rowspan="1" colspan="1">\</td><td rowspan="1" colspan="1">bi-triangular*</td><td rowspan="1" colspan="1">“nares tubular”</td><td rowspan="1" colspan="1">bluntly rounded</td><td rowspan="1" colspan="1">
                      <xref ref-type="bibr" rid="B45">Poyarkov et al. 2017</xref>
                    </td></tr><tr><td rowspan="1" colspan="11">
                      <bold>
                        <italic>
                          <tp:taxon-name><tp:taxon-name-part taxon-name-part-type="genus" reg="Pelobatrachus">Pelobatrachus</tp:taxon-name-part></tp:taxon-name>
                        </italic>
                      </bold>
                    </td></tr><tr><td rowspan="3" colspan="1">
                      <italic>
                        <tp:taxon-name><tp:taxon-name-part taxon-name-part-type="genus" reg="Pelobatrachus">P.</tp:taxon-name-part><tp:taxon-name-part taxon-name-part-type="species" reg="kalimantanensis">kalimantanensis</tp:taxon-name-part></tp:taxon-name>
                      </italic>
                    </td><td rowspan="1" colspan="1">30</td><td rowspan="1" colspan="1">1</td><td rowspan="1" colspan="1">38.9</td><td rowspan="1" colspan="1">11.2</td><td rowspan="1" colspan="1">71.2</td><td rowspan="1" colspan="1">\</td><td rowspan="1" colspan="1">\</td><td rowspan="1" colspan="1">\</td><td rowspan="1" colspan="1">blunt</td><td rowspan="1" colspan="1">
                      <xref ref-type="bibr" rid="B42">Munir et al. 2019</xref>
                    </td></tr><tr><td rowspan="1" colspan="1">36</td><td rowspan="1" colspan="1">1</td><td rowspan="1" colspan="1">47.0</td><td rowspan="1" colspan="1">12.9</td><td rowspan="1" colspan="1">72.6</td><td rowspan="1" colspan="1">\</td><td rowspan="1" colspan="1">\</td><td rowspan="1" colspan="1">\</td><td rowspan="1" colspan="1">blunt</td><td rowspan="1" colspan="1">
                      <xref ref-type="bibr" rid="B42">Munir et al. 2019</xref>
                    </td></tr><tr><td rowspan="1" colspan="1">45</td><td rowspan="1" colspan="1">1</td><td rowspan="1" colspan="1">31.2</td><td rowspan="1" colspan="1">13.5</td><td rowspan="1" colspan="1">56.7</td><td rowspan="1" colspan="1">\</td><td rowspan="1" colspan="1">\</td><td rowspan="1" colspan="1">\</td><td rowspan="1" colspan="1">\</td><td rowspan="1" colspan="1">
                      <xref ref-type="bibr" rid="B42">Munir et al. 2019</xref>
                    </td></tr><tr><td rowspan="1" colspan="11">
                      <bold>
                        <italic>
                          <tp:taxon-name><tp:taxon-name-part taxon-name-part-type="genus" reg="Xenophrys">Xenophrys</tp:taxon-name-part></tp:taxon-name>
                        </italic>
                      </bold>
                    </td></tr><tr><td rowspan="3" colspan="1">
                      <italic>
                        <tp:taxon-name><tp:taxon-name-part taxon-name-part-type="genus" reg="Xenophrys">X.</tp:taxon-name-part><tp:taxon-name-part taxon-name-part-type="species" reg="yeae">yeae</tp:taxon-name-part></tp:taxon-name>
                      </italic>
                    </td><td rowspan="1" colspan="1">28–29</td><td rowspan="1" colspan="1">4</td><td rowspan="1" colspan="1">34.3±0.4 (33.9–34.8)</td><td rowspan="1" colspan="1">10.6±0.3 (10.2–11.0)</td><td rowspan="1" colspan="1">69.0±1.2 (67.3–69.9)</td><td rowspan="1" colspan="1">70.6±6.1 (64.8–78.0)</td><td rowspan="1" colspan="1">\</td><td rowspan="1" colspan="1">\</td><td rowspan="1" colspan="1">\</td><td rowspan="1" colspan="1">
                      <xref ref-type="bibr" rid="B51">Shi et al. 2020a</xref>
                    </td></tr><tr><td rowspan="1" colspan="1">31–34</td><td rowspan="1" colspan="1">4</td><td rowspan="1" colspan="1">34.9±1.1 (33.7–35.8)</td><td rowspan="1" colspan="1">11.0±0.5 (10.4–11.4)</td><td rowspan="1" colspan="1">68.4±0.5 (68.0–69.1)</td><td rowspan="1" colspan="1">78.6±13.7 (66.2–92.9)</td><td rowspan="1" colspan="1">\</td><td rowspan="1" colspan="1">\</td><td rowspan="1" colspan="1">\</td><td rowspan="1" colspan="1">
                      <xref ref-type="bibr" rid="B51">Shi et al. 2020a</xref>
                    </td></tr><tr><td rowspan="1" colspan="1">35</td><td rowspan="1" colspan="1">1</td><td rowspan="1" colspan="1">38.4</td><td rowspan="1" colspan="1">10.9</td><td rowspan="1" colspan="1">71.6</td><td rowspan="1" colspan="1">66.2</td><td rowspan="1" colspan="1">\</td><td rowspan="1" colspan="1">\</td><td rowspan="1" colspan="1">rounded*</td><td rowspan="1" colspan="1">
                      <xref ref-type="bibr" rid="B51">Shi et al. 2020a</xref>
                    </td></tr><tr><td rowspan="1" colspan="1">
                      <tp:taxon-name><tp:taxon-name-part taxon-name-part-type="genus" reg="Xenophrys">X.</tp:taxon-name-part><tp:taxon-name-part taxon-name-part-type="uncertainty-rank">cf.</tp:taxon-name-part><tp:taxon-name-part taxon-name-part-type="species" reg="pachyproctus">pachyproctus</tp:taxon-name-part></tp:taxon-name>
                    </td><td rowspan="1" colspan="1">25</td><td rowspan="1" colspan="1">1</td><td rowspan="1" colspan="1">19.1</td><td rowspan="1" colspan="1">6.1</td><td rowspan="1" colspan="1">68.1</td><td rowspan="1" colspan="1">63.3</td><td rowspan="1" colspan="1">\</td><td rowspan="1" colspan="1">\</td><td rowspan="1" colspan="1">bluntly pointed*</td><td rowspan="1" colspan="1">
                      <xref ref-type="bibr" rid="B51">Shi et al. 2020a</xref>
                    </td></tr><tr><td rowspan="1" colspan="1"><italic><tp:taxon-name><tp:taxon-name-part taxon-name-part-type="genus" reg="Xenophrys">X.</tp:taxon-name-part><tp:taxon-name-part taxon-name-part-type="species" reg="medogensis">medogensis</tp:taxon-name-part></tp:taxon-name></italic> (high-elevation)</td><td rowspan="1" colspan="1">27</td><td rowspan="1" colspan="1">1</td><td rowspan="1" colspan="1">33.7</td><td rowspan="1" colspan="1">9.5</td><td rowspan="1" colspan="1">71.5</td><td rowspan="1" colspan="1">98.1</td><td rowspan="1" colspan="1">\</td><td rowspan="1" colspan="1">\</td><td rowspan="1" colspan="1">pointed*</td><td rowspan="1" colspan="1">
                      <xref ref-type="bibr" rid="B51">Shi et al. 2020a</xref>
                    </td></tr><tr><td rowspan="2" colspan="1"><italic><tp:taxon-name><tp:taxon-name-part taxon-name-part-type="genus" reg="Xenophrys">X.</tp:taxon-name-part><tp:taxon-name-part taxon-name-part-type="species" reg="medogensis">medogensis</tp:taxon-name-part></tp:taxon-name></italic> (low-middle elevation)</td><td rowspan="1" colspan="1">35</td><td rowspan="1" colspan="1">1</td><td rowspan="1" colspan="1">42.7</td><td rowspan="1" colspan="1">13.3</td><td rowspan="1" colspan="1">68.9</td><td rowspan="1" colspan="1">85.2</td><td rowspan="1" colspan="1">\</td><td rowspan="1" colspan="1">\</td><td rowspan="1" colspan="1">pointed*</td><td rowspan="1" colspan="1">
                      <xref ref-type="bibr" rid="B51">Shi et al. 2020a</xref>
                    </td></tr><tr><td rowspan="1" colspan="1">38</td><td rowspan="1" colspan="1">1</td><td rowspan="1" colspan="1">43.6</td><td rowspan="1" colspan="1">13.2</td><td rowspan="1" colspan="1">69.5</td><td rowspan="1" colspan="1">83.1</td><td rowspan="1" colspan="1">\</td><td rowspan="1" colspan="1">\</td><td rowspan="1" colspan="1">\</td><td rowspan="1" colspan="1">
                      <xref ref-type="bibr" rid="B51">Shi et al. 2020a</xref>
                    </td></tr><tr><td rowspan="1" colspan="1">
                      <italic>
                        <tp:taxon-name><tp:taxon-name-part taxon-name-part-type="genus" reg="Xenophrys">X.</tp:taxon-name-part><tp:taxon-name-part taxon-name-part-type="species" reg="maosonensis">maosonensis</tp:taxon-name-part></tp:taxon-name>
                      </italic>
                    </td><td rowspan="1" colspan="1">25</td><td rowspan="1" colspan="1">2</td><td rowspan="1" colspan="1">35.5 (34.4–36.6)</td><td rowspan="1" colspan="1">8.8 (8.1–9.5)</td><td rowspan="1" colspan="1">76.5–77.9</td><td rowspan="1" colspan="1">73.2</td><td rowspan="1" colspan="1">bi-triangular</td><td rowspan="1" colspan="1">raised</td><td rowspan="1" colspan="1">narrowly rounded</td><td rowspan="1" colspan="1">
                      <xref ref-type="bibr" rid="B60">Tapley et al. 2020b</xref>
                    </td></tr><tr><td rowspan="4" colspan="1">
                      <italic>
                        <tp:taxon-name><tp:taxon-name-part taxon-name-part-type="genus" reg="Xenophrys">X.</tp:taxon-name-part><tp:taxon-name-part taxon-name-part-type="species" reg="lekaguli">lekaguli</tp:taxon-name-part></tp:taxon-name>
                      </italic>
                    </td><td rowspan="1" colspan="1">25</td><td rowspan="1" colspan="1">2</td><td rowspan="1" colspan="1">\</td><td rowspan="1" colspan="1">9.0–10.4</td><td rowspan="1" colspan="1">\</td><td rowspan="1" colspan="1">\</td><td rowspan="1" colspan="1">\</td><td rowspan="1" colspan="1">not raised</td><td rowspan="1" colspan="1">rounded</td><td rowspan="1" colspan="1">
                      <xref ref-type="bibr" rid="B55">Stuart et al. 2006</xref>
                    </td></tr><tr><td rowspan="1" colspan="1">37</td><td rowspan="1" colspan="1">2</td><td rowspan="1" colspan="1">\</td><td rowspan="1" colspan="1">12.1–12.9</td><td rowspan="1" colspan="1">\</td><td rowspan="1" colspan="1">\</td><td rowspan="1" colspan="1">\</td><td rowspan="1" colspan="1">not raised</td><td rowspan="1" colspan="1">rounded</td><td rowspan="1" colspan="1">
                      <xref ref-type="bibr" rid="B55">Stuart et al. 2006</xref>
                    </td></tr><tr><td rowspan="1" colspan="1">38</td><td rowspan="1" colspan="1">1</td><td rowspan="1" colspan="1">\</td><td rowspan="1" colspan="1">13.8</td><td rowspan="1" colspan="1">\</td><td rowspan="1" colspan="1">\</td><td rowspan="1" colspan="1">\</td><td rowspan="1" colspan="1">not raised</td><td rowspan="1" colspan="1">rounded</td><td rowspan="1" colspan="1">
                      <xref ref-type="bibr" rid="B55">Stuart et al. 2006</xref>
                    </td></tr><tr><td rowspan="1" colspan="1">42</td><td rowspan="1" colspan="1">1</td><td rowspan="1" colspan="1">\</td><td rowspan="1" colspan="1">14.2</td><td rowspan="1" colspan="1">\</td><td rowspan="1" colspan="1">\</td><td rowspan="1" colspan="1">\</td><td rowspan="1" colspan="1">not raised</td><td rowspan="1" colspan="1">rounded</td><td rowspan="1" colspan="1">
                      <xref ref-type="bibr" rid="B55">Stuart et al. 2006</xref>
                    </td></tr><tr><td rowspan="5" colspan="1">
                      <italic>
                        <tp:taxon-name><tp:taxon-name-part taxon-name-part-type="genus" reg="Xenophrys">X.</tp:taxon-name-part><tp:taxon-name-part taxon-name-part-type="species" reg="serchhipii">serchhipii</tp:taxon-name-part></tp:taxon-name>
                      </italic>
                    </td><td rowspan="1" colspan="1">32</td><td rowspan="1" colspan="1">1</td><td rowspan="1" colspan="1">28.6</td><td rowspan="1" colspan="1">10</td><td rowspan="1" colspan="1">65.0</td><td rowspan="1" colspan="1">\</td><td rowspan="1" colspan="1">\</td><td rowspan="1" colspan="1">\</td><td rowspan="1" colspan="1">\</td><td rowspan="1" colspan="1">
                      <xref ref-type="bibr" rid="B47">Raj et al. 2022</xref>
                    </td></tr><tr><td rowspan="1" colspan="1">34</td><td rowspan="1" colspan="1">4</td><td rowspan="1" colspan="1">29.9±1.40</td><td rowspan="1" colspan="1">10.2±0.30</td><td rowspan="1" colspan="1">\</td><td rowspan="1" colspan="1">\</td><td rowspan="1" colspan="1">\</td><td rowspan="1" colspan="1">\</td><td rowspan="1" colspan="1">\</td><td rowspan="1" colspan="1">
                      <xref ref-type="bibr" rid="B47">Raj et al. 2022</xref>
                    </td></tr><tr><td rowspan="1" colspan="1">36</td><td rowspan="1" colspan="1">4</td><td rowspan="1" colspan="1">29.3±0.47</td><td rowspan="1" colspan="1">11.3±0.11</td><td rowspan="1" colspan="1">72, <italic>N</italic> = 1</td><td rowspan="1" colspan="1">\</td><td rowspan="1" colspan="1">\</td><td rowspan="1" colspan="1">“an elevated projection”</td><td rowspan="1" colspan="1">pointed</td><td rowspan="1" colspan="1">
                      <xref ref-type="bibr" rid="B47">Raj et al. 2022</xref>
                    </td></tr><tr><td rowspan="1" colspan="1">37</td><td rowspan="1" colspan="1">1</td><td rowspan="1" colspan="1">28.9</td><td rowspan="1" colspan="1">11.9</td><td rowspan="1" colspan="1">58.8</td><td rowspan="1" colspan="1">\</td><td rowspan="1" colspan="1">\</td><td rowspan="1" colspan="1">\</td><td rowspan="1" colspan="1">\</td><td rowspan="1" colspan="1">
                      <xref ref-type="bibr" rid="B47">Raj et al. 2022</xref>
                    </td></tr><tr><td rowspan="1" colspan="1">38</td><td rowspan="1" colspan="1">1</td><td rowspan="1" colspan="1">35.6</td><td rowspan="1" colspan="1">13.0</td><td rowspan="1" colspan="1">63.5</td><td rowspan="1" colspan="1">\</td><td rowspan="1" colspan="1">\</td><td rowspan="1" colspan="1">\</td><td rowspan="1" colspan="1">\</td><td rowspan="1" colspan="1">
                      <xref ref-type="bibr" rid="B47">Raj et al. 2022</xref>
                    </td></tr><tr><td rowspan="1" colspan="1">
                      <italic>
                        <tp:taxon-name><tp:taxon-name-part taxon-name-part-type="genus" reg="Xenophrys">X.</tp:taxon-name-part><tp:taxon-name-part taxon-name-part-type="species" reg="monticola">monticola</tp:taxon-name-part></tp:taxon-name>
                      </italic>
                    </td><td rowspan="1" colspan="1">25</td><td rowspan="1" colspan="1">7</td><td rowspan="1" colspan="1">24.7±2.7 (21.1–28.1), <italic>N</italic> = 5</td><td rowspan="1" colspan="1">6.9±0.9 (5.9–8.2)</td><td rowspan="1" colspan="1">70–71, <italic>N</italic> = 4</td><td rowspan="1" colspan="1">\</td><td rowspan="1" colspan="1">\</td><td rowspan="1" colspan="1">“waves”</td><td rowspan="1" colspan="1">finely rounded</td><td rowspan="1" colspan="1">
                      <xref ref-type="bibr" rid="B8">Deuti et al. 2017</xref>
                    </td></tr><tr><td rowspan="2" colspan="1">
                      <italic>
                        <tp:taxon-name><tp:taxon-name-part taxon-name-part-type="genus" reg="Xenophrys">X.</tp:taxon-name-part><tp:taxon-name-part taxon-name-part-type="species" reg="periosa">periosa</tp:taxon-name-part></tp:taxon-name>
                      </italic>
                    </td><td rowspan="1" colspan="1">27</td><td rowspan="1" colspan="1">3</td><td rowspan="1" colspan="1">30.4±1.5 (29.0–32.0)</td><td rowspan="1" colspan="1">8.9±0.1 (8.4–9.5)</td><td rowspan="1" colspan="1">70.7±0.4 (70.3–71.0)</td><td rowspan="1" colspan="1">60.3±3.6 (58.2–64.5)</td><td rowspan="1" colspan="1">bi-triangular*</td><td rowspan="1" colspan="1">\</td><td rowspan="1" colspan="1">bluntly pointed</td><td rowspan="1" colspan="1">
                      <xref ref-type="bibr" rid="B52">Shi et al. 2020b</xref>
                    </td></tr><tr><td rowspan="1" colspan="1">34</td><td rowspan="1" colspan="1">3</td><td rowspan="1" colspan="1">47.3±4.4 (42.7–51.4)</td><td rowspan="1" colspan="1">12.8±0.9 (12.1–13.8)</td><td rowspan="1" colspan="1">72.9±1.1 (71.7–73.9)</td><td rowspan="1" colspan="1">75.8±5.9 (69.9–81.6)</td><td rowspan="1" colspan="1">bi-triangular*</td><td rowspan="1" colspan="1">\</td><td rowspan="1" colspan="1">bluntly pointed</td><td rowspan="1" colspan="1">
                      <xref ref-type="bibr" rid="B52">Shi et al. 2020b</xref>
                    </td></tr><tr><td rowspan="1" colspan="11">
                      <bold>Incertae sedis with <tp:taxon-name><tp:taxon-name-part taxon-name-part-type="subfamily">Megophryinae</tp:taxon-name-part></tp:taxon-name></bold>
                    </td></tr><tr><td rowspan="1" colspan="1">“<italic><tp:taxon-name><tp:taxon-name-part taxon-name-part-type="genus" reg="Megophrys">Megophrys</tp:taxon-name-part></tp:taxon-name></italic>” <italic>dringi</italic></td><td rowspan="1" colspan="1">25</td><td rowspan="1" colspan="1">4</td><td rowspan="1" colspan="1">32.28±6.05 (23.23–37.63)</td><td rowspan="1" colspan="1">9.11±1.89 (6.74–11.35)</td><td rowspan="1" colspan="1">71±2 (69–73)</td><td rowspan="1" colspan="1">\</td><td rowspan="1" colspan="1">\</td><td rowspan="1" colspan="1">raised and projected</td><td rowspan="1" colspan="1">pointed*</td><td rowspan="1" colspan="1">
                      <xref ref-type="bibr" rid="B43">Oberhummer et al. 2014</xref>
                    </td></tr></tbody></table></table-wrap></tp:treatment-sec><tp:treatment-sec sec-type="ecology" id="SECID0EVSAK"><title>Ecology notes.</title><p>All tadpoles were collected from an artificial roadside drainage ditch (Fig. <xref ref-type="fig" rid="F5">5C</xref>) at night while feeding beneath the water surface. Upstream of the ditch is a narrow, slow-moving stream with many rocks covered by moss. The ditch was rocky with a sandy substrate. The maximum depth of this ditch was ~ 0.5 m. Branches of plants from the mountain side of the road extended over this ditch, however, sunlight did reach the water surface at certain times of the day. Tadpoles were observed in a still water stretch behind big rocks, or a small dam formed by submerged leaf litter. Three tadpoles at Stages 36–37 were collected on 30 May 2021 at 22:30 h, together with tadpoles of <italic><tp:taxon-name><tp:taxon-name-part taxon-name-part-type="genus" reg="Boulenophrys">Bo.</tp:taxon-name-part><tp:taxon-name-part taxon-name-part-type="species" reg="shimentaina">shimentaina</tp:taxon-name-part></tp:taxon-name></italic> and <italic><tp:taxon-name><tp:taxon-name-part taxon-name-part-type="genus" reg="Boulenophrys">Bo.</tp:taxon-name-part><tp:taxon-name-part taxon-name-part-type="species" reg="nanlingensis">nanlingensis</tp:taxon-name-part></tp:taxon-name></italic> with an ambient air temperature of ~ 20 °C. Two tadpoles at Stages 2627 were collected on 16 November 2021 at 19:30 h with an ambient temperature of ~ 13 °C. Tadpoles were considered nocturnal because we did not encounter any tadpoles during the day. Male <italic><tp:taxon-name><tp:taxon-name-part taxon-name-part-type="genus" reg="Brachytarsophrys">Br.</tp:taxon-name-part><tp:taxon-name-part taxon-name-part-type="species" reg="popei">popei</tp:taxon-name-part></tp:taxon-name></italic> frogs began their calling activities under rock crevices in this ditch in late July. <xref ref-type="bibr" rid="B70">Zhao et al. (2014)</xref> reported that the breeding season of <italic><tp:taxon-name><tp:taxon-name-part taxon-name-part-type="genus" reg="Brachytarsophrys">Br.</tp:taxon-name-part><tp:taxon-name-part taxon-name-part-type="species" reg="popei">popei</tp:taxon-name-part></tp:taxon-name></italic> is July to September, and that their tadpoles (Stages 26–29) were collected in April and December. This indicates that the development of these tadpoles may be very prolonged, and it is likely that they can over winter. Interestingly, it is unknown why no tadpoles were collected during the breeding season both in this study and in <xref ref-type="bibr" rid="B70">Zhao et al. (2014)</xref>.</p></tp:treatment-sec><tp:treatment-sec><!--Section generated to contain objects referenced in tp:taxon-treatment.--><fig id="F5" position="float" orientation="portrait"><object-id xmlns:xlink="http://www.w3.org/1999/xlink" content-type="doi" xlink:type="simple">10.3897/zookeys.1139.81641.figure5</object-id><object-id xmlns:xlink="http://www.w3.org/1999/xlink" content-type="arpha" xlink:type="simple">AF4BF6CC-4F7B-571E-A9A1-7AD58C5DD222</object-id><label>Figure 5.</label><caption><p>Megophryinid tadpoles and their habitats in Mangshan, Hunan Province, China (<bold>A</bold>) Non-collected <italic><tp:taxon-name><tp:taxon-name-part taxon-name-part-type="genus" reg="Boulenophrys">Bo.</tp:taxon-name-part><tp:taxon-name-part taxon-name-part-type="species" reg="shimentaina">shimentaina</tp:taxon-name-part></tp:taxon-name></italic> tadpole (middle) feeding together with two unrecognized tadpoles in its habitat (<bold>B</bold>); and tadpole habitat (<bold>C</bold>) of a mixed-species assemblage beside a forest road, with unrecognized tadpoles feeding together (<bold>D</bold>).</p></caption><graphic xmlns:xlink="http://www.w3.org/1999/xlink" xlink:href="zookeys-1139-001_article-81641__-g005.jpg" position="float" orientation="portrait" xlink:type="simple" id="oo_792995.jpg"><uri content-type="original_file" xlink:type="simple">https://binary.pensoft.net/fig/792995</uri></graphic></fig></tp:treatment-sec><ref-list><ref id="B28"><mixed-citation xmlns:xlink="http://www.w3.org/1999/xlink" xlink:type="simple"><person-group><name name-style="western"><surname>Li</surname><given-names>Y</given-names></name><name name-style="western"><surname>Zhang</surname><given-names>DD</given-names></name><name name-style="western"><surname>Lyu</surname><given-names>ZT</given-names></name><name name-style="western"><surname>Wang</surname><given-names>J</given-names></name><name name-style="western"><surname>Li</surname><given-names>YL</given-names></name><name name-style="western"><surname>Liu</surname><given-names>ZY</given-names></name><name name-style="western"><surname>Chen</surname><given-names>HH</given-names></name><name name-style="western"><surname>Rao</surname><given-names>DQ</given-names></name><name name-style="western"><surname>Jin</surname><given-names>ZF</given-names></name><name name-style="western"><surname>Zhang</surname><given-names>CY</given-names></name><name name-style="western"><surname>Wang</surname><given-names>YY</given-names></name></person-group> (<year>2020</year>) <article-title>Review of the genus <italic><tp:taxon-name><tp:taxon-name-part taxon-name-part-type="genus">Brachytarsophrys</tp:taxon-name-part></tp:taxon-name></italic> (<tp:taxon-name><tp:taxon-name-part taxon-name-part-type="order">Anura</tp:taxon-name-part></tp:taxon-name>: <tp:taxon-name><tp:taxon-name-part taxon-name-part-type="family">Megophryidae</tp:taxon-name-part></tp:taxon-name>), with revalidation of <italic><tp:taxon-name><tp:taxon-name-part taxon-name-part-type="genus">Brachytarsophrys</tp:taxon-name-part><tp:taxon-name-part taxon-name-part-type="species">platyparietus</tp:taxon-name-part></tp:taxon-name></italic> and description of a new species from China.</article-title><source>Zoological Research</source><volume>41</volume>(<issue>2</issue>): <fpage>105</fpage>–<lpage>122</lpage>. <ext-link xlink:href="10.24272/j.issn.2095-8137.2020.033" ext-link-type="doi" xlink:type="simple">https://doi.org/10.24272/j.issn.2095-8137.2020.033</ext-link></mixed-citation></ref><ref id="B60"><mixed-citation xmlns:xlink="http://www.w3.org/1999/xlink" xlink:type="simple"><person-group><name name-style="western"><surname>Tapley</surname><given-names>B</given-names></name><name name-style="western"><surname>Nguyen</surname><given-names>LT</given-names></name><name name-style="western"><surname>Cutajar</surname><given-names>T</given-names></name><name name-style="western"><surname>Nguyen</surname><given-names>CT</given-names></name><name name-style="western"><surname>Portway</surname><given-names>C</given-names></name><name name-style="western"><surname>Luong</surname><given-names>HV</given-names></name><name name-style="western"><surname>Rowley</surname><given-names>JJL</given-names></name></person-group> (<year>2020b</year>) <article-title>The tadpoles of five <italic><tp:taxon-name><tp:taxon-name-part taxon-name-part-type="genus">Megophrys</tp:taxon-name-part></tp:taxon-name></italic> Horned frogs (<tp:taxon-name><tp:taxon-name-part taxon-name-part-type="class">Amphibia</tp:taxon-name-part></tp:taxon-name>: <tp:taxon-name><tp:taxon-name-part taxon-name-part-type="family">Megophryidae</tp:taxon-name-part></tp:taxon-name>) from the Hoang Lien Range, Vietnam.</article-title><source>Zootaxa</source><volume>4845</volume>(<issue>1</issue>): <fpage>35</fpage>–<lpage>52</lpage>. <ext-link xlink:href="10.11646/zootaxa.4845.1.3" ext-link-type="doi" xlink:type="simple">https://doi.org/10.11646/zootaxa.4845.1.3</ext-link></mixed-citation></ref><ref id="B70"><mixed-citation xmlns:xlink="http://www.w3.org/1999/xlink" xlink:type="simple"><person-group><name name-style="western"><surname>Zhao</surname><given-names>J</given-names></name><name name-style="western"><surname>Yang</surname><given-names>JH</given-names></name><name name-style="western"><surname>Chen</surname><given-names>GL</given-names></name><name name-style="western"><surname>Chen</surname><given-names>CQ</given-names></name><name name-style="western"><surname>Wang</surname><given-names>YY</given-names></name></person-group> (<year>2014</year>) <article-title>Description of a new species of the genus <italic><tp:taxon-name><tp:taxon-name-part taxon-name-part-type="genus">Brachytarsophrys</tp:taxon-name-part></tp:taxon-name></italic> Tian and Hu, 1983 (<tp:taxon-name><tp:taxon-name-part taxon-name-part-type="class">Amphibia</tp:taxon-name-part></tp:taxon-name>: <tp:taxon-name><tp:taxon-name-part taxon-name-part-type="order">Anura</tp:taxon-name-part></tp:taxon-name>: <tp:taxon-name><tp:taxon-name-part taxon-name-part-type="family">Megophryidae</tp:taxon-name-part></tp:taxon-name>) from Southern China based on molecular and morphological data.</article-title><source>Asian Herpetological Research</source><volume>5</volume>(<issue>3</issue>): <fpage>150</fpage>–<lpage>160</lpage>. <ext-link xlink:href="10.3724/SP.J.1245.2014.00150" ext-link-type="doi" xlink:type="simple">https://doi.org/10.3724/SP.J.1245.2014.00150</ext-link></mixed-citation></ref><ref id="B59"><mixed-citation xmlns:xlink="http://www.w3.org/1999/xlink" xlink:type="simple"><person-group><name name-style="western"><surname>Tapley</surname><given-names>B</given-names></name><name name-style="western"><surname>Nguyen</surname><given-names>LT</given-names></name><name name-style="western"><surname>Le</surname><given-names>MV</given-names></name></person-group> (<year>2020a</year>) <article-title>A description of the tadpole of <italic><tp:taxon-name><tp:taxon-name-part taxon-name-part-type="genus">Megophrys</tp:taxon-name-part></tp:taxon-name></italic> “<italic><tp:taxon-name><tp:taxon-name-part taxon-name-part-type="genus">Brachytarsophrys</tp:taxon-name-part></tp:taxon-name></italic>” <italic><tp:taxon-name><tp:taxon-name-part taxon-name-part-type="genus"/><tp:taxon-name-part taxon-name-part-type="species">intermedia</tp:taxon-name-part></tp:taxon-name></italic> (Smith, 1921).</article-title><source>Zootaxa</source><volume>4845</volume>(<issue>1</issue>): <fpage>26</fpage>–<lpage>34</lpage>. <ext-link xlink:href="10.11646/zootaxa.4845.1.2" ext-link-type="doi" xlink:type="simple">https://doi.org/10.11646/zootaxa.4845.1.2</ext-link></mixed-citation></ref><ref id="B57"><mixed-citation xmlns:xlink="http://www.w3.org/1999/xlink" xlink:type="simple"><person-group><name name-style="western"><surname>Tapley</surname><given-names>B</given-names></name><name name-style="western"><surname>Cutajar</surname><given-names>T</given-names></name><name name-style="western"><surname>Mahony</surname><given-names>S</given-names></name><name name-style="western"><surname>Nguyen</surname><given-names>CT</given-names></name><name name-style="western"><surname>Dau</surname><given-names>VQ</given-names></name><name name-style="western"><surname>Nguyen</surname><given-names>TT</given-names></name><name name-style="western"><surname>Luong</surname><given-names>HV</given-names></name><name name-style="western"><surname>Rowley</surname><given-names>JJL</given-names></name></person-group> (<year>2017</year>) <article-title>The Vietnamese population of <italic><tp:taxon-name><tp:taxon-name-part taxon-name-part-type="genus">Megophrys</tp:taxon-name-part><tp:taxon-name-part taxon-name-part-type="species">kuatunensis</tp:taxon-name-part></tp:taxon-name></italic> (<tp:taxon-name><tp:taxon-name-part taxon-name-part-type="class">Amphibia</tp:taxon-name-part></tp:taxon-name>: <tp:taxon-name><tp:taxon-name-part taxon-name-part-type="family">Megophryidae</tp:taxon-name-part></tp:taxon-name>) represents a new species of Asian horned frog from Vietnam and southern China.</article-title><source>Zootaxa</source><volume>4344</volume>(<issue>3</issue>): <fpage>465</fpage>–<lpage>492</lpage>. <ext-link xlink:href="10.11646/zootaxa.4344.3.3" ext-link-type="doi" xlink:type="simple">https://doi.org/10.11646/zootaxa.4344.3.3</ext-link></mixed-citation></ref><ref id="B67"><mixed-citation xmlns:xlink="http://www.w3.org/1999/xlink" xlink:type="simple"><person-group><name name-style="western"><surname>Wu</surname><given-names>YQ</given-names></name><name name-style="western"><surname>Li</surname><given-names>SZ</given-names></name><name name-style="western"><surname>Liu</surname><given-names>W</given-names></name><name name-style="western"><surname>Wang</surname><given-names>B</given-names></name><name name-style="western"><surname>Wu</surname><given-names>J</given-names></name></person-group> (<year>2020</year>) <article-title>Description of a new horned toad of <italic><tp:taxon-name><tp:taxon-name-part taxon-name-part-type="genus">Megophrys</tp:taxon-name-part></tp:taxon-name></italic> Kuhl &amp; Van Hasselt, 1822 (<tp:taxon-name><tp:taxon-name-part taxon-name-part-type="class">Amphibia</tp:taxon-name-part></tp:taxon-name>, <tp:taxon-name><tp:taxon-name-part taxon-name-part-type="family">Megophryidae</tp:taxon-name-part></tp:taxon-name>) from Zhejiang Province, China.</article-title><source>ZooKeys</source><volume>1005</volume>: <fpage>73</fpage>–<lpage>102</lpage>. <ext-link xlink:href="10.3897/zookeys.1005.58629" ext-link-type="doi" xlink:type="simple">https://doi.org/10.3897/zookeys.1005.58629</ext-link></mixed-citation></ref><ref id="B53"><mixed-citation xmlns:xlink="http://www.w3.org/1999/xlink" xlink:type="simple"><person-group><name name-style="western"><surname>Shi</surname><given-names>SC</given-names></name><name name-style="western"><surname>Li</surname><given-names>DH</given-names></name><name name-style="western"><surname>Zhu</surname><given-names>WB</given-names></name><name name-style="western"><surname>Jiang</surname><given-names>W</given-names></name><name name-style="western"><surname>Jiang</surname><given-names>JP</given-names></name><name name-style="western"><surname>Wang</surname><given-names>B</given-names></name></person-group> (<year>2021</year>) <article-title>Description of a new toad of <italic><tp:taxon-name><tp:taxon-name-part taxon-name-part-type="genus">Megophrys</tp:taxon-name-part></tp:taxon-name></italic> Kuhl &amp; Van Hasselt, 1822 (<tp:taxon-name><tp:taxon-name-part taxon-name-part-type="class">Amphibia</tp:taxon-name-part></tp:taxon-name>: <tp:taxon-name><tp:taxon-name-part taxon-name-part-type="order">Anura</tp:taxon-name-part></tp:taxon-name>: <tp:taxon-name><tp:taxon-name-part taxon-name-part-type="family">Megophryidae</tp:taxon-name-part></tp:taxon-name>) from western Yunnan Province, China.</article-title><source>Zootaxa</source><volume>4942</volume>(<issue>3</issue>): <fpage>351</fpage>–<lpage>381</lpage>. <ext-link xlink:href="10.11646/zootaxa.4942.3.3" ext-link-type="doi" xlink:type="simple">https://doi.org/10.11646/zootaxa.4942.3.3</ext-link></mixed-citation></ref><ref id="B27"><mixed-citation xmlns:xlink="http://www.w3.org/1999/xlink" xlink:type="simple"><person-group><name name-style="western"><surname>Li</surname><given-names>SZ</given-names></name><name name-style="western"><surname>Xu</surname><given-names>N</given-names></name><name name-style="western"><surname>Liu</surname><given-names>J</given-names></name><name name-style="western"><surname>Jiang</surname><given-names>JP</given-names></name><name name-style="western"><surname>Wei</surname><given-names>G</given-names></name><name name-style="western"><surname>Wang</surname><given-names>B</given-names></name></person-group> (<year>2018</year>) <article-title>A new species of the Asian toad genus <italic><tp:taxon-name><tp:taxon-name-part taxon-name-part-type="genus">Megophrys</tp:taxon-name-part></tp:taxon-name></italic> sensu lato (<tp:taxon-name><tp:taxon-name-part taxon-name-part-type="class">Amphibia</tp:taxon-name-part></tp:taxon-name>: <tp:taxon-name><tp:taxon-name-part taxon-name-part-type="order">Anura</tp:taxon-name-part></tp:taxon-name>: <tp:taxon-name><tp:taxon-name-part taxon-name-part-type="family">Megophryidae</tp:taxon-name-part></tp:taxon-name>) from Guizhou Province, China.</article-title><source>Asian Herpetological Research</source><volume>9</volume>(<issue>4</issue>): <fpage>224</fpage>–<lpage>239</lpage>. <ext-link xlink:href="10.16373/j.cnki.ahr.180072" ext-link-type="doi" xlink:type="simple">https://doi.org/10.16373/j.cnki.ahr.180072</ext-link></mixed-citation></ref><ref id="B33"><mixed-citation xmlns:xlink="http://www.w3.org/1999/xlink" xlink:type="simple"><person-group><name name-style="western"><surname>Liu</surname><given-names>J</given-names></name><name name-style="western"><surname>Li</surname><given-names>SZ</given-names></name><name name-style="western"><surname>Wei</surname><given-names>G</given-names></name><name name-style="western"><surname>Xu</surname><given-names>N</given-names></name><name name-style="western"><surname>Cheng</surname><given-names>YL</given-names></name><name name-style="western"><surname>Wang</surname><given-names>B</given-names></name><name name-style="western"><surname>Wu</surname><given-names>J</given-names></name></person-group> (<year>2020</year>) <article-title>A new species of the Asian toad genus <italic><tp:taxon-name><tp:taxon-name-part taxon-name-part-type="genus">Megophrys</tp:taxon-name-part></tp:taxon-name></italic><italic>sensu lato</italic> (<tp:taxon-name><tp:taxon-name-part taxon-name-part-type="order">Anura</tp:taxon-name-part></tp:taxon-name>: <tp:taxon-name><tp:taxon-name-part taxon-name-part-type="family">Megophryidae</tp:taxon-name-part></tp:taxon-name>) from Guizhou Province, China.</article-title><source>Asian Herpetological Research</source><volume>11</volume>(<issue>1</issue>): <fpage>1</fpage>–<lpage>18</lpage>. <ext-link xlink:href="10.16373/j.cnki.ahr.190041" ext-link-type="doi" xlink:type="simple">http://doi.org/10.16373/j.cnki.ahr.190041</ext-link></mixed-citation></ref><ref id="B45"><mixed-citation xmlns:xlink="http://www.w3.org/1999/xlink" xlink:type="simple"><person-group><name name-style="western"><surname>Poyarkov Jr</surname><given-names>NA</given-names></name><name name-style="western"><surname>Duong</surname><given-names>TV</given-names></name><name name-style="western"><surname>Orlov</surname><given-names>NL</given-names></name><name name-style="western"><surname>Gogoleva</surname><given-names>SS</given-names></name><name name-style="western"><surname>Vassilieva</surname><given-names>AB</given-names></name><name name-style="western"><surname>Nguyen</surname><given-names>LT</given-names></name><name name-style="western"><surname>Nguyen</surname><given-names>VDH</given-names></name><name name-style="western"><surname>Nguyen</surname><given-names>SN</given-names></name><name name-style="western"><surname>Che</surname><given-names>J</given-names></name><name name-style="western"><surname>Mahony</surname><given-names>S</given-names></name></person-group> (<year>2017</year>) <article-title>Molecular, morphological and acoustic assessment of the genus <italic><tp:taxon-name><tp:taxon-name-part taxon-name-part-type="genus">Ophryophryne</tp:taxon-name-part></tp:taxon-name></italic> (<tp:taxon-name><tp:taxon-name-part taxon-name-part-type="order">Anura</tp:taxon-name-part></tp:taxon-name>, <tp:taxon-name><tp:taxon-name-part taxon-name-part-type="family">Megophryidae</tp:taxon-name-part></tp:taxon-name>) from Langbian Plateau, southern Vietnam, with description of a new species.</article-title><source>ZooKeys</source><volume>672</volume>: <fpage>49</fpage>–<lpage>120</lpage>. <ext-link xlink:href="10.3897/zookeys.672.10624" ext-link-type="doi" xlink:type="simple">https://doi.org/10.3897/zookeys.672.10624</ext-link></mixed-citation></ref><ref id="B42"><mixed-citation xmlns:xlink="http://www.w3.org/1999/xlink" xlink:type="simple"><person-group><name name-style="western"><surname>Munir</surname><given-names>M</given-names></name><name name-style="western"><surname>Hamidy</surname><given-names>A</given-names></name><name name-style="western"><surname>Matsui</surname><given-names>M</given-names></name><name name-style="western"><surname>Iskandar</surname><given-names>DT</given-names></name><name name-style="western"><surname>Sidik</surname><given-names>I</given-names></name><name name-style="western"><surname>Shimada</surname><given-names>T</given-names></name></person-group> (<year>2019</year>) <article-title>A new species of <italic><tp:taxon-name><tp:taxon-name-part taxon-name-part-type="genus">Megophrys</tp:taxon-name-part></tp:taxon-name></italic> Kuhl &amp; Van Hasselt (<tp:taxon-name><tp:taxon-name-part taxon-name-part-type="class">Amphibia</tp:taxon-name-part></tp:taxon-name>: <tp:taxon-name><tp:taxon-name-part taxon-name-part-type="family">Megophryidae</tp:taxon-name-part></tp:taxon-name>) from Borneo allied to <italic><tp:taxon-name><tp:taxon-name-part taxon-name-part-type="genus">M.</tp:taxon-name-part><tp:taxon-name-part taxon-name-part-type="species">nasuta</tp:taxon-name-part></tp:taxon-name></italic> (Schlegel, 1858).</article-title><source>Zootaxa</source><volume>4679</volume>(<issue>1</issue>): <fpage>1</fpage>–<lpage>24</lpage>. <ext-link xlink:href="10.11646/zootaxa.4679.1.1" ext-link-type="doi" xlink:type="simple">https://doi.org/10.11646/zootaxa.4679.1.1</ext-link></mixed-citation></ref><ref id="B51"><mixed-citation xmlns:xlink="http://www.w3.org/1999/xlink" xlink:type="simple"><person-group><name name-style="western"><surname>Shi</surname><given-names>SC</given-names></name><name name-style="western"><surname>Zhang</surname><given-names>MH</given-names></name><name name-style="western"><surname>Xie</surname><given-names>F</given-names></name><name name-style="western"><surname>Jiang</surname><given-names>JP</given-names></name><name name-style="western"><surname>Liu</surname><given-names>WL</given-names></name><name name-style="western"><surname>Ding</surname><given-names>L</given-names></name><name name-style="western"><surname>Luan</surname><given-names>L</given-names></name><name name-style="western"><surname>Wang</surname><given-names>B</given-names></name></person-group> (<year>2020a</year>) <article-title>Multiple data revealed two new species of the Asian horned toad <italic><tp:taxon-name><tp:taxon-name-part taxon-name-part-type="genus">Megophrys</tp:taxon-name-part></tp:taxon-name></italic> Kuhl &amp; Van Hasselt, 1822 (<tp:taxon-name><tp:taxon-name-part taxon-name-part-type="order">Anura</tp:taxon-name-part></tp:taxon-name>, <tp:taxon-name><tp:taxon-name-part taxon-name-part-type="family">Megophryidae</tp:taxon-name-part></tp:taxon-name>) from the eastern corner of the Himalayas.</article-title><source>ZooKeys</source><volume>977</volume>: <fpage>101</fpage>–<lpage>161</lpage>. <ext-link xlink:href="10.3897/zookeys.977.55693" ext-link-type="doi" xlink:type="simple">https://doi.org/10.3897/zookeys.977.55693</ext-link></mixed-citation></ref><ref id="B55"><mixed-citation xmlns:xlink="http://www.w3.org/1999/xlink" xlink:type="simple"><person-group><name name-style="western"><surname>Stuart</surname><given-names>BL</given-names></name><name name-style="western"><surname>Chuaynkern</surname><given-names>Y</given-names></name><name name-style="western"><surname>Chan-ard</surname><given-names>T</given-names></name><name name-style="western"><surname>Inger</surname><given-names>RF</given-names></name></person-group> (<year>2006</year>) Three new species of frogs and a new tadpole from eastern Thailand. Fieldiana. Zoology 111: 1–19. <ext-link xlink:href="10.3158/0015-0754(2006)187%5B1:TNSOFA%5D2.0.CO;2" ext-link-type="doi" xlink:type="simple">https://doi.org/10.3158/0015-0754(2006)187[1:TNSOFA]2.0.CO;2</ext-link></mixed-citation></ref><ref id="B47"><mixed-citation xmlns:xlink="http://www.w3.org/1999/xlink" xlink:type="simple"><person-group><name name-style="western"><surname>Raj</surname><given-names>P</given-names></name><name name-style="western"><surname>Dutta</surname><given-names>SK</given-names></name><name name-style="western"><surname>Lalremsanga</surname><given-names>HT</given-names></name></person-group> (<year>2022</year>) <article-title>Larval descriptions of <italic><tp:taxon-name><tp:taxon-name-part taxon-name-part-type="genus">Rhacophorus</tp:taxon-name-part><tp:taxon-name-part taxon-name-part-type="species">bipunctatus</tp:taxon-name-part></tp:taxon-name></italic> and <italic><tp:taxon-name><tp:taxon-name-part taxon-name-part-type="genus">Xenophrys</tp:taxon-name-part><tp:taxon-name-part taxon-name-part-type="species">serchhipii</tp:taxon-name-part></tp:taxon-name></italic> from northeast India.</article-title><source>Zootaxa</source><volume>5092</volume>(<issue>4</issue>): <fpage>493</fpage>–<lpage>500</lpage>. <ext-link xlink:href="10.11646/zootaxa.5092.4.9" ext-link-type="doi" xlink:type="simple">https://doi.org/10.11646/zootaxa.5092.4.9</ext-link></mixed-citation></ref><ref id="B8"><mixed-citation xmlns:xlink="http://www.w3.org/1999/xlink" xlink:type="simple"><person-group><name name-style="western"><surname>Deuti</surname><given-names>K</given-names></name><name name-style="western"><surname>Grosjean</surname><given-names>S</given-names></name><name name-style="western"><surname>Nicolas</surname><given-names>V</given-names></name><name name-style="western"><surname>Vasudevan</surname><given-names>KV</given-names></name><name name-style="western"><surname>Ohler</surname><given-names>A</given-names></name></person-group> (<year>2017</year>) <article-title>Nomenclatural puzzle in early <italic><tp:taxon-name><tp:taxon-name-part taxon-name-part-type="genus">Xenophrys</tp:taxon-name-part><tp:taxon-name-part taxon-name-part-type="species">nomina</tp:taxon-name-part></tp:taxon-name></italic> (<tp:taxon-name><tp:taxon-name-part taxon-name-part-type="order">Anura</tp:taxon-name-part></tp:taxon-name>, <tp:taxon-name><tp:taxon-name-part taxon-name-part-type="family">Megophryidae</tp:taxon-name-part></tp:taxon-name>) solved with description of two new species from India (Darjeeling hills and Sikkim).</article-title><source>Alytes</source><volume>34</volume>: <fpage>20</fpage>–<lpage>48</lpage>.</mixed-citation></ref><ref id="B52"><mixed-citation xmlns:xlink="http://www.w3.org/1999/xlink" xlink:type="simple"><person-group><name name-style="western"><surname>Shi</surname><given-names>SC</given-names></name><name name-style="western"><surname>Wang</surname><given-names>B</given-names></name><name name-style="western"><surname>Zhu</surname><given-names>WB</given-names></name><name name-style="western"><surname>Fu</surname><given-names>L</given-names></name><name name-style="western"><surname>Jiang</surname><given-names>W</given-names></name><name name-style="western"><surname>Li</surname><given-names>DH</given-names></name><name name-style="western"><surname>Jiang</surname><given-names>JP</given-names></name></person-group> (<year>2020b</year>) <article-title><italic><tp:taxon-name><tp:taxon-name-part taxon-name-part-type="genus">Megophrys</tp:taxon-name-part><tp:taxon-name-part taxon-name-part-type="species">periosa</tp:taxon-name-part></tp:taxon-name></italic> (Mahony, Kamei, Teeling, and Biju 2018) was first recorded in Yunan Province, China with description of its tadpole.</article-title><source>Chinese Journal of Zoology</source><volume>55</volume>(<issue>6</issue>): <fpage>730</fpage>–<lpage>740</lpage>. [In Chinese with English abstract]</mixed-citation></ref><ref id="B43"><mixed-citation xmlns:xlink="http://www.w3.org/1999/xlink" xlink:type="simple"><person-group><name name-style="western"><surname>Oberhummer</surname><given-names>E</given-names></name><name name-style="western"><surname>Barten</surname><given-names>C</given-names></name><name name-style="western"><surname>Schweizer</surname><given-names>M</given-names></name><name name-style="western"><surname>Das</surname><given-names>I</given-names></name><name name-style="western"><surname>Haas</surname><given-names>A</given-names></name></person-group> (<year>2014</year>) <article-title>Description of the tadpoles of three rare species of megophryid frogs (<tp:taxon-name><tp:taxon-name-part taxon-name-part-type="class">Amphibia</tp:taxon-name-part></tp:taxon-name>: <tp:taxon-name><tp:taxon-name-part taxon-name-part-type="order">Anura</tp:taxon-name-part></tp:taxon-name>: <tp:taxon-name><tp:taxon-name-part taxon-name-part-type="family">Megophryidae</tp:taxon-name-part></tp:taxon-name>) from Gunung Mulu, Sarawak, Malaysis.</article-title><source>Zootaxa</source><volume>3835</volume>(<issue>1</issue>): <fpage>59</fpage>–<lpage>79</lpage>. <ext-link xlink:href="10.11646/zootaxa.3835.1.3" ext-link-type="doi" xlink:type="simple">https://doi.org/10.11646/zootaxa.3835.1.3</ext-link></mixed-citation></ref><ref id="B64"><mixed-citation xmlns:xlink="http://www.w3.org/1999/xlink" xlink:type="simple"><person-group><name name-style="western"><surname>Wang</surname><given-names>YY</given-names></name><name name-style="western"><surname>Zhao</surname><given-names>J</given-names></name><name name-style="western"><surname>Yang</surname><given-names>JH</given-names></name><name name-style="western"><surname>Zhou</surname><given-names>ZX</given-names></name><name name-style="western"><surname>Chen</surname><given-names>GL</given-names></name><name name-style="western"><surname>Liu</surname><given-names>Y</given-names></name></person-group> (<year>2014</year>) Morphology, molecular genetics, and bioacoustics support two new sympatric <italic><tp:taxon-name><tp:taxon-name-part taxon-name-part-type="genus">Xenophrys</tp:taxon-name-part></tp:taxon-name></italic> toads (<tp:taxon-name><tp:taxon-name-part taxon-name-part-type="class">Amphibia</tp:taxon-name-part></tp:taxon-name>: <tp:taxon-name><tp:taxon-name-part taxon-name-part-type="order">Anura</tp:taxon-name-part></tp:taxon-name>: <tp:taxon-name><tp:taxon-name-part taxon-name-part-type="family">Megophryidae</tp:taxon-name-part></tp:taxon-name>) in southeast China. PLoS ONE 9(4): e93075. <ext-link xlink:href="10.1371/journal.pone.0093075" ext-link-type="doi" xlink:type="simple">https://doi.org/10.1371/journal.pone.0093075</ext-link></mixed-citation></ref></ref-list></tp:taxon-treatment>
