# Supplementary material for: ﻿Tadpoles of four sympatric megophryinid frogs (Anura, Megophryidae, Megophryinae) from Mangshan in southern China
Source: Zookeys. 2023 Jan 9;1139:1–32. doi: 10.3897/zookeys.1139.81641 (PMC9843614; doi:10.3897/zookeys.1139.81641)
Supplement: XML Treatment for Boulenophrys shimentaina [file zookeys.1139.81641-treatment2.xml]

<!DOCTYPE tp:taxon-treatment
  PUBLIC "-//TaxonX//DTD Taxonomic Treatment Publishing DTD v0 20100105//EN" "tax-treatment-NSO.dtd">
<tp:taxon-treatment xmlns:tp="http://www.plazi.org/taxpub"><tp:treatment-meta><kwd-group><label>Taxon classification</label><kwd>
                <named-content content-type="kingdom">Animalia</named-content>
              </kwd><kwd>
                <named-content content-type="order">Anura</named-content>
              </kwd><kwd>
                <named-content content-type="family">Megophryidae</named-content>
              </kwd></kwd-group><mixed-citation publication-type="journal"><person-group><name><surname>Qian</surname><given-names>Tianyu</given-names></name><name><surname>Li</surname><given-names>Yonghui</given-names></name><name><surname>Chen</surname><given-names>Jun</given-names></name><name><surname>Li</surname><given-names>Pipeng</given-names></name><name><surname>Yang</surname><given-names>Daode</given-names></name></person-group><article-title>﻿Tadpoles of four sympatric megophryinid frogs (<tp:taxon-name><tp:taxon-name-part taxon-name-part-type="order">Anura</tp:taxon-name-part></tp:taxon-name>, <tp:taxon-name><tp:taxon-name-part taxon-name-part-type="family">Megophryidae</tp:taxon-name-part></tp:taxon-name>, <tp:taxon-name><tp:taxon-name-part taxon-name-part-type="subfamily">Megophryinae</tp:taxon-name-part></tp:taxon-name>) from Mangshan in southern China</article-title><source>Zookeys</source><day>09</day><month>01</month><year>2023</year><volume>1139</volume><fpage>1</fpage><lpage>32</lpage><pub-id pub-id-type="doi">10.3897/zookeys.1139.81641</pub-id></mixed-citation></tp:treatment-meta><tp:nomenclature><label>﻿</label><tp:taxon-name>
              <object-id xmlns:xlink="http://www.w3.org/1999/xlink" content-type="arpha" xlink:type="simple">6C1E7C4C-C6C2-5A74-BA16-069197FDE241</object-id>
              <tp:taxon-name-part taxon-name-part-type="genus" reg="Boulenophrys">Boulenophrys</tp:taxon-name-part>
              <tp:taxon-name-part taxon-name-part-type="species" reg="shimentaina">shimentaina</tp:taxon-name-part>
            </tp:taxon-name><xref ref-type="fig" rid="F2">Fig. 2</xref></tp:nomenclature><tp:treatment-sec sec-type="remarks" id="SECID0E2VAK"><title>Remark.</title><p>The following description is based on five tadpoles at Stages 25–28 (<italic>N</italic> = 5). Body ratio ranges represent all specimens. Raw measurements are given in Table <xref ref-type="table" rid="T1">1</xref>.</p></tp:treatment-sec><tp:treatment-sec sec-type="material" id="SECID0EHWAK"><title>Specimens examined.</title><p><abbrev xmlns:xlink="http://www.w3.org/1999/xlink" content-type="institution" xlink:title="Institute of Wildlife Conservation, Central South University of Forestry and Technology" id="ABBRID0ENWAK" xlink:type="simple">CSUFT</abbrev> T10156 (Stage 25; Field voucher: MT06; GenBank accession number: <ext-link xmlns:xlink="http://www.w3.org/1999/xlink" ext-link-type="gen" xlink:href="ON209270" xlink:type="simple">ON209270</ext-link>) collected on 30 May 2021 from Tiantaishan (<named-content xmlns:xlink="http://www.w3.org/1999/xlink" content-type="dwc:verbatimCoordinates" xlink:type="simple"><named-content content-type="geo-json" specific-use="{&#34;type&#34;:&#34;Point&#34;,&#34;coordinates&#34;:[112.963394,24.972277]}" id="NCID0E1WAK" xlink:type="simple">24.972277°N, 112.963394°E</named-content></named-content>, ca. 1280 m a.s.l.), Mangshan, Hunan Province, China; and <abbrev xmlns:xlink="http://www.w3.org/1999/xlink" content-type="institution" xlink:title="Institute of Wildlife Conservation, Central South University of Forestry and Technology" id="ABBRID0E6WAK" xlink:type="simple">CSUFT</abbrev> T10277 (Stage 26, Field voucher: MT707; GenBank accession number <ext-link xmlns:xlink="http://www.w3.org/1999/xlink" ext-link-type="gen" xlink:href="ON209281" xlink:type="simple">ON209281</ext-link>), <abbrev xmlns:xlink="http://www.w3.org/1999/xlink" content-type="institution" xlink:title="Institute of Wildlife Conservation, Central South University of Forestry and Technology" id="ABBRID0EJXAK" xlink:type="simple">CSUFT</abbrev> T10279 (Stage 26; Field voucher: MT709; GenBank accession number: <ext-link xmlns:xlink="http://www.w3.org/1999/xlink" ext-link-type="gen" xlink:href="ON209264" xlink:type="simple">ON209264</ext-link>), <abbrev xmlns:xlink="http://www.w3.org/1999/xlink" content-type="institution" xlink:title="Institute of Wildlife Conservation, Central South University of Forestry and Technology" id="ABBRID0ETXAK" xlink:type="simple">CSUFT</abbrev> T10283 (Stage 28, Field voucher: MT713; GenBank accession number: <ext-link xmlns:xlink="http://www.w3.org/1999/xlink" ext-link-type="gen" xlink:href="ON209261" xlink:type="simple">ON209261</ext-link>); and <abbrev xmlns:xlink="http://www.w3.org/1999/xlink" content-type="institution" xlink:title="Institute of Wildlife Conservation, Central South University of Forestry and Technology" id="ABBRID0E4XAK" xlink:type="simple">CSUFT</abbrev> T10285 (Stage 27; Field voucher: MT715; GenBank accession number: <ext-link xmlns:xlink="http://www.w3.org/1999/xlink" ext-link-type="gen" xlink:href="ON209272" xlink:type="simple">ON209272</ext-link>) collected on 14 July 2021 from Xiangsikeng (<named-content xmlns:xlink="http://www.w3.org/1999/xlink" content-type="dwc:verbatimCoordinates" xlink:type="simple"><named-content content-type="geo-json" specific-use="{&#34;type&#34;:&#34;Point&#34;,&#34;coordinates&#34;:[112.990257,24.937705]}" id="NCID0EKYAK" xlink:type="simple">24.937705°N, 112.990257°E</named-content></named-content>, ca. 1530 m, a.s.l.), Mangshan, Hunan Province, China.</p></tp:treatment-sec><tp:treatment-sec sec-type="External morphology" id="SECID0EPYAK"><title>External morphology.</title><p>The body is oval and flattened above (<abbrev xmlns:xlink="http://www.w3.org/1999/xlink" xlink:title="maximal body width" id="ABBRID0EVYAK" xlink:type="simple">BW</abbrev>/<abbrev xmlns:xlink="http://www.w3.org/1999/xlink" xlink:title="body length from snout to the point where the axis of the tail myotomes meets the body wall" id="ABBRID0EZYAK" xlink:type="simple">BL</abbrev> 51.3–55.0%, <italic>N</italic> = 5); the eyes are located dorsolaterally, and the pupils are round; the nares are oval, open laterally, closer to the eye than to the tip of the snout (<abbrev xmlns:xlink="http://www.w3.org/1999/xlink" xlink:title="distance from the center of naris to the center of the eye" id="ABBRID0E6YAK" xlink:type="simple">NE</abbrev>/<abbrev xmlns:xlink="http://www.w3.org/1999/xlink" xlink:title="distance from the center of naris to snout" id="ABBRID0EDZAK" xlink:type="simple">SN</abbrev> 62.5–71.4%, <abbrev xmlns:xlink="http://www.w3.org/1999/xlink" xlink:title="the internarial distance measured from center to center" id="ABBRID0EHZAK" xlink:type="simple">IND</abbrev>/<abbrev xmlns:xlink="http://www.w3.org/1999/xlink" xlink:title="the interorbital distance measured from center to center" id="ABBRID0ELZAK" xlink:type="simple">IOD</abbrev> 67.6–71.9%, <italic>N</italic> = 5); the rims of nares are serrated, slightly raised from the body wall; the spiracle is sinistral, low on the left flank; the spiracle tube is short, free from the body at the tip and opens laterally (<abbrev xmlns:xlink="http://www.w3.org/1999/xlink" xlink:title="distance from snout to the center of spiracle" id="ABBRID0ERZAK" xlink:type="simple">SS</abbrev>/<abbrev xmlns:xlink="http://www.w3.org/1999/xlink" xlink:title="body length from snout to the point where the axis of the tail myotomes meets the body wall" id="ABBRID0EVZAK" xlink:type="simple">BL</abbrev> 53.4–58.0%, <italic>N</italic> = 5); the anal tube opens medially, unattached to the ventral fin; the dorsal fin arises behind the body-tail junction while the ventral fin is connected to the trunk; the tail muscle is massive, taller than tail fins before reaching the 2/3 part of the tail length (<abbrev xmlns:xlink="http://www.w3.org/1999/xlink" xlink:title="tail muscle height at the body-tail junction, where ventral line of musculature meets trunk contour" id="ABBRID0E2ZAK" xlink:type="simple">TMH</abbrev>/<abbrev xmlns:xlink="http://www.w3.org/1999/xlink" xlink:title="maximal tail height" id="ABBRID0E6ZAK" xlink:type="simple">MTH</abbrev> 50.0–55.6%, <italic>N</italic> = 5); the tail tip is bluntly pointed, the tail length accounts for 69.5–76.1% (<italic>N</italic> = 4) of the total length; the mouth is terminal and the oral disc is funnel-like (<abbrev xmlns:xlink="http://www.w3.org/1999/xlink" xlink:title="maximal body width" id="ABBRID0EH1AK" xlink:type="simple">BW</abbrev>/<abbrev xmlns:xlink="http://www.w3.org/1999/xlink" xlink:title="oral disc width" id="ABBRID0EL1AK" xlink:type="simple">ODW</abbrev> 65.2–77.2%, <italic>N</italic> = 5); four rows of oval submarginal papillae are visible on the upper lip, and five rows of oval submarginal papillae on the lower lip; keratodonts are absent; the upper jaw sheath is comb-like, exhibiting a small median notch; the lower jaw sheath is thin and sickle-shaped, weakly keratinized, and finely serrated.</p></tp:treatment-sec><tp:treatment-sec sec-type="Coloration" id="SECID0ER1AK"><title>Coloration.</title><p>The following description is based on a tadpole at Stage 27 (<abbrev xmlns:xlink="http://www.w3.org/1999/xlink" content-type="institution" xlink:title="Institute of Wildlife Conservation, Central South University of Forestry and Technology" id="ABBRID0EX1AK" xlink:type="simple">CSUFT</abbrev> T10285). In life, the background color of the body and tail is semi-transparent dark brown; the dorsum is pigmented pale brown which extends to the dorsal surface of anterior tail and gradually becomes golden; a distinct circled marking is present at the center of dorsum, forming a saddle with the background dark brownish coloration; the middle of the saddle is pigmented pale brown; and the neuromasts are distinctly visible. Laterally, the dorsal pattern extends to the region above the horizontal level of the spiracle on the trunk, and covers the whole lateral surface of head; the lateral surface of tail is pigmented brown; the tail and fins are covered with irregularly shaped pale golden spots, interspersed with dense dark brown speckles; the fins are semi-transparent; the anterior part of the dorsal fin is marbled with golden and dark brown speckles; the junction of the anterior half of the dorsal fin and the caudal muscle is pigmented dark brown, forming an incomplete line; the anterior part of the ventral fin and the anal tube exhibit minimal dark brown pigmentation; the posterior part of tail and fins are pigmented with dense dark brown markings. The ventral body is semi-translucent grey, pigmented with dark brown chromocytes, and is covered with dense small, indistinct milky-white speckles; the gills and gut coils are visible through the ventral skin; two large, milky-white spots are present on each side of the ventrolateral surface of head-body connection and are followed by a cluster of smaller spots. The oral disc is translucent milky white; the lateral and middle wings are covered with orangish pigmentation; the tips of the wings and the middle of the upper lip exhibit dark brown pigmentation; the submarginal papillae on lips are dark brown, and the narial rims are pigmented beige. The eye sclera is silver with black dots; the iris is orange sprinkled with black dots; and the spiracle is translucent without pigmentation.</p><p><bold><italic>Variation of coloration in life</italic>.</bold> The other four tadpole specimens match most of the descriptions above. However, the dorsum pattern of a saddle is not clearly visible in <abbrev xmlns:xlink="http://www.w3.org/1999/xlink" content-type="institution" xlink:title="Institute of Wildlife Conservation, Central South University of Forestry and Technology" id="ABBRID0ED2AK" xlink:type="simple">CSUFT</abbrev> T10156 and the dorsum is almost uniform pale brown in <abbrev xmlns:xlink="http://www.w3.org/1999/xlink" content-type="institution" xlink:title="Institute of Wildlife Conservation, Central South University of Forestry and Technology" id="ABBRID0EI2AK" xlink:type="simple">CSUFT</abbrev> T10177. The ventrolateral spots on head-body connection are very large in <abbrev xmlns:xlink="http://www.w3.org/1999/xlink" content-type="institution" xlink:title="Institute of Wildlife Conservation, Central South University of Forestry and Technology" id="ABBRID0EN2AK" xlink:type="simple">CSUFT</abbrev> T10283 (Stage 28, Fig. <xref ref-type="fig" rid="F2">2F</xref>), but smaller in <abbrev xmlns:xlink="http://www.w3.org/1999/xlink" content-type="institution" xlink:title="Institute of Wildlife Conservation, Central South University of Forestry and Technology" id="ABBRID0EW2AK" xlink:type="simple">CSUFT</abbrev> T10277 (Stage 26, Fig. <xref ref-type="fig" rid="F2">2E</xref>).</p><fig id="F2" position="float" orientation="portrait"><object-id xmlns:xlink="http://www.w3.org/1999/xlink" content-type="doi" xlink:type="simple">10.3897/zookeys.1139.81641.figure2</object-id><object-id xmlns:xlink="http://www.w3.org/1999/xlink" content-type="arpha" xlink:type="simple">71FE95D5-D8E6-5F67-8D7E-895820A06204</object-id><label>Figure 2.</label><caption><p><italic><tp:taxon-name><tp:taxon-name-part taxon-name-part-type="genus" reg="Boulenophrys">Boulenophrys</tp:taxon-name-part><tp:taxon-name-part taxon-name-part-type="species" reg="shimentaina">shimentaina</tp:taxon-name-part></tp:taxon-name></italic> tadpoles <bold>A–C</bold> freshly dead tadpole <abbrev xmlns:xlink="http://www.w3.org/1999/xlink" content-type="institution" xlink:title="Institute of Wildlife Conservation, Central South University of Forestry and Technology" id="ABBRID0EU3AK" xlink:type="simple">CSUFT</abbrev> T10285 (Stage 27) lateral view, dorsal view, and ventral view <bold>D</bold> oral disc of tadpole <abbrev xmlns:xlink="http://www.w3.org/1999/xlink" content-type="institution" xlink:title="Institute of Wildlife Conservation, Central South University of Forestry and Technology" id="ABBRID0E23AK" xlink:type="simple">CSUFT</abbrev> T10283 (Stage 28) in life <bold>E</bold> ventral pattern of tadpole <abbrev xmlns:xlink="http://www.w3.org/1999/xlink" content-type="institution" xlink:title="Institute of Wildlife Conservation, Central South University of Forestry and Technology" id="ABBRID0EC4AK" xlink:type="simple">CSUFT</abbrev> T10277 (Stage 26) in life; and <bold>F</bold> ventral pattern of <abbrev xmlns:xlink="http://www.w3.org/1999/xlink" content-type="institution" xlink:title="Institute of Wildlife Conservation, Central South University of Forestry and Technology" id="ABBRID0EJ4AK" xlink:type="simple">CSUFT</abbrev> T10283 (Stage 28) in life. <bold>E</bold> and <bold>F</bold> share the same scale bar with <bold>A–C</bold>.</p></caption><graphic xmlns:xlink="http://www.w3.org/1999/xlink" xlink:href="zookeys-1139-001_article-81641__-g002.jpg" position="float" orientation="portrait" xlink:type="simple" id="oo_792992.jpg"><uri content-type="original_file" xlink:type="simple">https://binary.pensoft.net/fig/792992</uri></graphic></fig><p>In preserved specimens, the pale brown pigmentation on the dorsal surfaces of the body and tail are still visible; the golden and orangish pigmentation fade to milky white; the white spots on each side of the ventrolateral surface of head-body connection become translucent; there is no orange pigmentation on the mouthparts, and prominent black pigmentation can be observed on the tail.</p></tp:treatment-sec><tp:treatment-sec sec-type="comparisons" id="SECID0E14AK"><title>Comparisons.</title><p>The two distinct, conspicuous ventrolateral spots on ventrolateral surface of head-body connection could distinguish the tadpoles of <italic><tp:taxon-name><tp:taxon-name-part taxon-name-part-type="genus" reg="Boulenophrys">Bo.</tp:taxon-name-part><tp:taxon-name-part taxon-name-part-type="species" reg="shimentaina">shimentaina</tp:taxon-name-part></tp:taxon-name></italic> from most <italic><tp:taxon-name><tp:taxon-name-part taxon-name-part-type="genus" reg="Boulenophrys">Boulenophrys</tp:taxon-name-part></tp:taxon-name></italic> tadpoles, including <italic><tp:taxon-name><tp:taxon-name-part taxon-name-part-type="genus" reg="Boulenophrys">Bo.</tp:taxon-name-part><tp:taxon-name-part taxon-name-part-type="species" reg="fansipanensis">fansipanensis</tp:taxon-name-part></tp:taxon-name></italic>, which have a single spot visible on each side, and <italic><tp:taxon-name><tp:taxon-name-part taxon-name-part-type="genus" reg="Boulenophrys">Bo.</tp:taxon-name-part><tp:taxon-name-part taxon-name-part-type="species" reg="rubrimera">rubrimera</tp:taxon-name-part></tp:taxon-name></italic>, <italic><tp:taxon-name><tp:taxon-name-part taxon-name-part-type="genus" reg="Boulenophrys">Bo.</tp:taxon-name-part><tp:taxon-name-part taxon-name-part-type="species" reg="hoanglienensis">hoanglienensis</tp:taxon-name-part></tp:taxon-name></italic>, <italic><tp:taxon-name><tp:taxon-name-part taxon-name-part-type="genus" reg="Boulenophrys">Bo.</tp:taxon-name-part><tp:taxon-name-part taxon-name-part-type="species" reg="jingdongensis">jingdongensis</tp:taxon-name-part></tp:taxon-name></italic>, <italic><tp:taxon-name><tp:taxon-name-part taxon-name-part-type="genus" reg="Boulenophrys">Bo.</tp:taxon-name-part><tp:taxon-name-part taxon-name-part-type="species" reg="leishanensis">leishanensis</tp:taxon-name-part></tp:taxon-name></italic>, <italic><tp:taxon-name><tp:taxon-name-part taxon-name-part-type="genus" reg="Boulenophrys">Bo.</tp:taxon-name-part><tp:taxon-name-part taxon-name-part-type="species" reg="jiangi">jiangi</tp:taxon-name-part></tp:taxon-name></italic>, and <italic><tp:taxon-name><tp:taxon-name-part taxon-name-part-type="genus" reg="Boulenophrys">Bo.</tp:taxon-name-part><tp:taxon-name-part taxon-name-part-type="species" reg="lushuiensis">lushuiensis</tp:taxon-name-part></tp:taxon-name></italic> with no ventrolateral spots; the ventral pattern of indistinct, small speckles on belly could distinguish <italic><tp:taxon-name><tp:taxon-name-part taxon-name-part-type="genus" reg="Boulenophrys">Bo.</tp:taxon-name-part><tp:taxon-name-part taxon-name-part-type="species" reg="shimentaina">shimentaina</tp:taxon-name-part></tp:taxon-name></italic> tadpoles from <italic><tp:taxon-name><tp:taxon-name-part taxon-name-part-type="genus" reg="Boulenophrys">Bo.</tp:taxon-name-part><tp:taxon-name-part taxon-name-part-type="species" reg="lini">lini</tp:taxon-name-part></tp:taxon-name></italic>, which have dense large speckles (see <xref ref-type="bibr" rid="B64">Wang et al. 2014</xref>: fig. 5F). Furthermore, the tadpoles of <italic><tp:taxon-name><tp:taxon-name-part taxon-name-part-type="genus" reg="Boulenophrys">Bo.</tp:taxon-name-part><tp:taxon-name-part taxon-name-part-type="species" reg="shimentaina">shimentaina</tp:taxon-name-part></tp:taxon-name></italic> differs from <italic><tp:taxon-name><tp:taxon-name-part taxon-name-part-type="genus" reg="Boulenophrys">Bo.</tp:taxon-name-part><tp:taxon-name-part taxon-name-part-type="species" reg="lushuiensis">lushuiensis</tp:taxon-name-part></tp:taxon-name></italic> by having a silver sclera with black dots (vs. black with golden pigments); and from <italic><tp:taxon-name><tp:taxon-name-part taxon-name-part-type="genus" reg="Boulenophrys">Bo.</tp:taxon-name-part><tp:taxon-name-part taxon-name-part-type="species" reg="baishanzuensis">baishanzuensis</tp:taxon-name-part></tp:taxon-name></italic> by having a pale brown pattern on dorsum (vs. uniformly brownish black).</p><p>Tadpoles of <italic><tp:taxon-name><tp:taxon-name-part taxon-name-part-type="genus" reg="Boulenophrys">Bo.</tp:taxon-name-part><tp:taxon-name-part taxon-name-part-type="species" reg="shimentaina">shimentaina</tp:taxon-name-part></tp:taxon-name></italic> could be distinguished from the syntopic <italic><tp:taxon-name><tp:taxon-name-part taxon-name-part-type="genus" reg="Boulenophrys">Boulenophrys</tp:taxon-name-part></tp:taxon-name></italic> tadpoles in Mangshan (see below for the descriptions) by having a dark brown background coloration of body and tail (vs. pale brown in <tp:taxon-name><tp:taxon-name-part taxon-name-part-type="genus" reg="Boulenophrys">Bo.</tp:taxon-name-part><tp:taxon-name-part taxon-name-part-type="uncertainty-rank">cf.</tp:taxon-name-part><tp:taxon-name-part taxon-name-part-type="species" reg="ombrophila">ombrophila</tp:taxon-name-part></tp:taxon-name> and <italic><tp:taxon-name><tp:taxon-name-part taxon-name-part-type="genus" reg="Boulenophrys">Bo.</tp:taxon-name-part><tp:taxon-name-part taxon-name-part-type="species" reg="nanlingensis">nanlingensis</tp:taxon-name-part></tp:taxon-name></italic>), and a tail pattern of dense dark brown markings posteriorly (vs. several large brown spots along tail muscle in <tp:taxon-name><tp:taxon-name-part taxon-name-part-type="genus" reg="Boulenophrys">Bo.</tp:taxon-name-part><tp:taxon-name-part taxon-name-part-type="uncertainty-rank">cf.</tp:taxon-name-part><tp:taxon-name-part taxon-name-part-type="species" reg="ombrophila">ombrophila</tp:taxon-name-part></tp:taxon-name>; and many brown speckles in <italic><tp:taxon-name><tp:taxon-name-part taxon-name-part-type="genus" reg="Boulenophrys">Bo.</tp:taxon-name-part><tp:taxon-name-part taxon-name-part-type="species" reg="nanlingensis">nanlingensis</tp:taxon-name-part></tp:taxon-name></italic>). Further comparisons between <italic><tp:taxon-name><tp:taxon-name-part taxon-name-part-type="genus" reg="Boulenophrys">Bo.</tp:taxon-name-part><tp:taxon-name-part taxon-name-part-type="species" reg="shimentaina">shimentaina</tp:taxon-name-part></tp:taxon-name></italic> tadpoles and all megophryinid tadpoles identified based on molecular data are shown in Tables <xref ref-type="table" rid="T2">2</xref>, <xref ref-type="table" rid="T3">3</xref>.</p></tp:treatment-sec><tp:treatment-sec sec-type="ecology" id="SECID0ERFBK"><title>Ecology notes.</title><p>A single tadpole at Stage 25 was collected on 30 May 2021, together with the tadpoles of <italic><tp:taxon-name><tp:taxon-name-part taxon-name-part-type="genus" reg="Boulenophrys">Bo.</tp:taxon-name-part><tp:taxon-name-part taxon-name-part-type="species" reg="nanlingensis">nanlingensis</tp:taxon-name-part></tp:taxon-name></italic> and <italic><tp:taxon-name><tp:taxon-name-part taxon-name-part-type="genus" reg="Brachytarsophrys">Br.</tp:taxon-name-part><tp:taxon-name-part taxon-name-part-type="species" reg="popei">popei</tp:taxon-name-part></tp:taxon-name></italic> from the road ditch (Fig. <xref ref-type="fig" rid="F5">5C</xref>) that was mentioned above in the <italic><tp:taxon-name><tp:taxon-name-part taxon-name-part-type="genus" reg="Brachytarsophrys">Br.</tp:taxon-name-part><tp:taxon-name-part taxon-name-part-type="species" reg="popei">popei</tp:taxon-name-part></tp:taxon-name></italic> section. Four tadpoles at Stages 25–28 were collected together with tadpoles of <italic><tp:taxon-name><tp:taxon-name-part taxon-name-part-type="genus" reg="Boulenophrys">Bo.</tp:taxon-name-part><tp:taxon-name-part taxon-name-part-type="species" reg="nanlingensis">nanlingensis</tp:taxon-name-part></tp:taxon-name></italic> and <tp:taxon-name><tp:taxon-name-part taxon-name-part-type="genus" reg="Boulenophrys">Bo.</tp:taxon-name-part><tp:taxon-name-part taxon-name-part-type="uncertainty-rank">cf.</tp:taxon-name-part><tp:taxon-name-part taxon-name-part-type="species" reg="ombrophila">ombrophila</tp:taxon-name-part></tp:taxon-name> from a rocky, slow-flowing narrow stream (Fig. <xref ref-type="fig" rid="F5">5B</xref>) on 14 July 2021 at 23:20 h while nearby adult males were calling. As this stream is located near the mountain top, it is narrow and slow. There were low trees and bamboo on both sides of the stream, and many fallen logs lay across the stream with a rocky stream bed. This site was used by many species as a breeding site including <italic><tp:taxon-name><tp:taxon-name-part taxon-name-part-type="genus" reg="Boulenophrys">Bo.</tp:taxon-name-part><tp:taxon-name-part taxon-name-part-type="species" reg="nanlingensis">nanlingensis</tp:taxon-name-part></tp:taxon-name></italic>, <italic><tp:taxon-name><tp:taxon-name-part taxon-name-part-type="genus" reg="Boulenophrys">Bo.</tp:taxon-name-part><tp:taxon-name-part taxon-name-part-type="species" reg="shimentaina">shimentaina</tp:taxon-name-part></tp:taxon-name></italic>, <italic><tp:taxon-name><tp:taxon-name-part taxon-name-part-type="genus" reg="Brachytarsophrys">Br.</tp:taxon-name-part><tp:taxon-name-part taxon-name-part-type="species" reg="popei">popei</tp:taxon-name-part></tp:taxon-name></italic>, <italic><tp:taxon-name><tp:taxon-name-part taxon-name-part-type="genus" reg="Leptobrachella">Leptobrachella</tp:taxon-name-part><tp:taxon-name-part taxon-name-part-type="species" reg="mangshanensis">mangshanensis</tp:taxon-name-part></tp:taxon-name></italic> (Hou, Zhang, Hu, Li, Shi, Chen, Mo &amp; Wang, 2018), and <italic><tp:taxon-name><tp:taxon-name-part taxon-name-part-type="genus" reg="Quasipaa">Quasipaa</tp:taxon-name-part><tp:taxon-name-part taxon-name-part-type="species" reg="exilispinosa">exilispinosa</tp:taxon-name-part></tp:taxon-name></italic> (Liu &amp; Hu, 1975). The tadpoles of <italic><tp:taxon-name><tp:taxon-name-part taxon-name-part-type="genus" reg="Boulenophrys">Bo.</tp:taxon-name-part><tp:taxon-name-part taxon-name-part-type="species" reg="shimentaina">shimentaina</tp:taxon-name-part></tp:taxon-name></italic> found in this stream were observed at night in an area with sandy substrate near the stream bank or in still water behind a small dam formed by submerged leaf litter. Sunlight could reach the surface of these areas at certain times during the day. While feeding beneath the water surface, the tadpoles rely on submerged leaf litter or rocks (Fig. <xref ref-type="fig" rid="F5">5A</xref>). Once disturbed, they hid quickly under the submerged leaf litter and emerged from the leaf litter after several seconds. In the still water area where these tadpoles were found, we also encountered many <italic><tp:taxon-name><tp:taxon-name-part taxon-name-part-type="genus" reg="Quasipaa">Q.</tp:taxon-name-part><tp:taxon-name-part taxon-name-part-type="species" reg="exilispinosa">exilispinosa</tp:taxon-name-part></tp:taxon-name></italic> tadpoles on the stream substrate, and a subadult newts, <italic><tp:taxon-name><tp:taxon-name-part taxon-name-part-type="genus" reg="Pachytriton">Pachytriton</tp:taxon-name-part><tp:taxon-name-part taxon-name-part-type="species" reg="xanthospilos">xanthospilos</tp:taxon-name-part></tp:taxon-name></italic> Wu, Wang &amp; Hanken, 2012, hiding under submerged leaf litter. Male <italic><tp:taxon-name><tp:taxon-name-part taxon-name-part-type="genus" reg="Boulenophrys">Bo.</tp:taxon-name-part><tp:taxon-name-part taxon-name-part-type="species" reg="shimentaina">shimentaina</tp:taxon-name-part></tp:taxon-name></italic> frogs were observed calling from late June to August in Mangshan, and it was suggested that the breeding season of <italic><tp:taxon-name><tp:taxon-name-part taxon-name-part-type="genus" reg="Boulenophrys">Bo.</tp:taxon-name-part><tp:taxon-name-part taxon-name-part-type="species" reg="shimentaina">shimentaina</tp:taxon-name-part></tp:taxon-name></italic> is from April to August in Shimentai Nature Reserve, Guangdong Province (<xref ref-type="bibr" rid="B34">Lyu et al. 2020</xref>). It is not clear if tadpoles complete metamorphosis within a single year, and we didn’t collect any tadpoles of more advanced developmental stages.</p></tp:treatment-sec><tp:treatment-sec><!--Section generated to contain objects referenced in tp:taxon-treatment.--><table-wrap id="T1" position="float" orientation="portrait"><label>Table 1.</label><caption><p>Morphometric data of the tadpole specimens used in this study. For abbreviations, see Materials and Methods. “*” indicates specimens with broken tails, and “\” indicates “no data”.</p></caption><table id="TID0EYIBI" rules="all"><tbody><tr><th rowspan="1" colspan="1">Species</th><th rowspan="1" colspan="1">Voucher No.</th><th rowspan="1" colspan="1">Stage</th><th rowspan="1" colspan="1">
                      <abbrev xmlns:xlink="http://www.w3.org/1999/xlink" xlink:title="total length" id="ABBRID0EQ6AE" xlink:type="simple">TTL</abbrev>
                    </th><th rowspan="1" colspan="1">
                      <abbrev xmlns:xlink="http://www.w3.org/1999/xlink" xlink:title="body length from snout to the point where the axis of the tail myotomes meets the body wall" id="ABBRID0EY6AE" xlink:type="simple">BL</abbrev>
                    </th><th rowspan="1" colspan="1">
                      <abbrev xmlns:xlink="http://www.w3.org/1999/xlink" xlink:title="tail length = TTL – BL" id="ABBRID0EBAAG" xlink:type="simple">TAL</abbrev>
                    </th><th rowspan="1" colspan="1">
                      <abbrev xmlns:xlink="http://www.w3.org/1999/xlink" xlink:title="body height, maximal body height at trunk" id="ABBRID0EJAAG" xlink:type="simple">BH</abbrev>
                    </th><th rowspan="1" colspan="1">
                      <abbrev xmlns:xlink="http://www.w3.org/1999/xlink" xlink:title="distance from snout to the center of spiracle" id="ABBRID0ERAAG" xlink:type="simple">SS</abbrev>
                    </th><th rowspan="1" colspan="1">
                      <abbrev xmlns:xlink="http://www.w3.org/1999/xlink" xlink:title="body end to the center of spiracle" id="ABBRID0EZAAG" xlink:type="simple">BS</abbrev>
                    </th><th rowspan="1" colspan="1">
                      <abbrev xmlns:xlink="http://www.w3.org/1999/xlink" xlink:title="eye diameter" id="ABBRID0EBBAG" xlink:type="simple">ED</abbrev>
                    </th><th rowspan="1" colspan="1">
                      <abbrev xmlns:xlink="http://www.w3.org/1999/xlink" xlink:title="tail muscle height at the body-tail junction, where ventral line of musculature meets trunk contour" id="ABBRID0EJBAG" xlink:type="simple">TMH</abbrev>
                    </th><th rowspan="1" colspan="1">
                      <abbrev xmlns:xlink="http://www.w3.org/1999/xlink" xlink:title="maximal tail height" id="ABBRID0ERBAG" xlink:type="simple">MTH</abbrev>
                    </th><th rowspan="1" colspan="1">
                      <abbrev xmlns:xlink="http://www.w3.org/1999/xlink" xlink:title="upper fin height at MTH" id="ABBRID0EZBAG" xlink:type="simple">UFH</abbrev>
                    </th><th rowspan="1" colspan="1">
                      <abbrev xmlns:xlink="http://www.w3.org/1999/xlink" xlink:title="lower fin height at MTH" id="ABBRID0EBCAG" xlink:type="simple">LFH</abbrev>
                    </th><th rowspan="1" colspan="1">
                      <abbrev xmlns:xlink="http://www.w3.org/1999/xlink" xlink:title="the interorbital distance measured from center to center" id="ABBRID0EJCAG" xlink:type="simple">IOD</abbrev>
                    </th><th rowspan="1" colspan="1">
                      <abbrev xmlns:xlink="http://www.w3.org/1999/xlink" xlink:title="the internarial distance measured from center to center" id="ABBRID0ERCAG" xlink:type="simple">IND</abbrev>
                    </th><th rowspan="1" colspan="1">
                      <abbrev xmlns:xlink="http://www.w3.org/1999/xlink" xlink:title="distance from the center of naris to the center of the eye" id="ABBRID0EZCAG" xlink:type="simple">NE</abbrev>
                    </th><th rowspan="1" colspan="1">
                      <abbrev xmlns:xlink="http://www.w3.org/1999/xlink" xlink:title="distance from the center of naris to snout" id="ABBRID0EBDAG" xlink:type="simple">SN</abbrev>
                    </th><th rowspan="1" colspan="1">
                      <abbrev xmlns:xlink="http://www.w3.org/1999/xlink" xlink:title="eye–snout distance" id="ABBRID0EJDAG" xlink:type="simple">ES</abbrev>
                    </th><th rowspan="1" colspan="1">
                      <abbrev xmlns:xlink="http://www.w3.org/1999/xlink" xlink:title="tail muscle width at the same level as TMH" id="ABBRID0ERDAG" xlink:type="simple">TMW</abbrev>
                    </th><th rowspan="1" colspan="1">
                      <abbrev xmlns:xlink="http://www.w3.org/1999/xlink" xlink:title="maximal body width" id="ABBRID0EZDAG" xlink:type="simple">BW</abbrev>
                    </th><th rowspan="1" colspan="1">
                      <abbrev xmlns:xlink="http://www.w3.org/1999/xlink" xlink:title="oral disc width" id="ABBRID0EBEAG" xlink:type="simple">ODW</abbrev>
                    </th></tr><tr><td rowspan="5" colspan="1">
                      <italic>
                        <tp:taxon-name><tp:taxon-name-part taxon-name-part-type="genus" reg="Brachytarsophrys">Brachytarsophrys</tp:taxon-name-part><tp:taxon-name-part taxon-name-part-type="species" reg="popei">popei</tp:taxon-name-part></tp:taxon-name>
                      </italic>
                    </td><td rowspan="1" colspan="1"><abbrev xmlns:xlink="http://www.w3.org/1999/xlink" content-type="institution" xlink:title="Institute of Wildlife Conservation, Central South University of Forestry and Technology" id="ABBRID0EZEAG" xlink:type="simple">CSUFT</abbrev> T10944</td><td rowspan="1" colspan="1">27</td><td rowspan="1" colspan="1">31.8</td><td rowspan="1" colspan="1">9.0</td><td rowspan="1" colspan="1">22.8</td><td rowspan="1" colspan="1">4.2</td><td rowspan="1" colspan="1">5.0</td><td rowspan="1" colspan="1">4.2</td><td rowspan="1" colspan="1">1.2</td><td rowspan="1" colspan="1">3.0</td><td rowspan="1" colspan="1">5.4</td><td rowspan="1" colspan="1">1.7</td><td rowspan="1" colspan="1">1.9</td><td rowspan="1" colspan="1">3.8</td><td rowspan="1" colspan="1">2.5</td><td rowspan="1" colspan="1">1.1</td><td rowspan="1" colspan="1">1.6</td><td rowspan="1" colspan="1">2.7</td><td rowspan="1" colspan="1">2.7</td><td rowspan="1" colspan="1">4.8</td><td rowspan="1" colspan="1">5.4</td></tr><tr><td rowspan="1" colspan="1"><abbrev xmlns:xlink="http://www.w3.org/1999/xlink" content-type="institution" xlink:title="Institute of Wildlife Conservation, Central South University of Forestry and Technology" id="ABBRID0E6GAG" xlink:type="simple">CSUFT</abbrev> T10945</td><td rowspan="1" colspan="1">26</td><td rowspan="1" colspan="1">27.9</td><td rowspan="1" colspan="1">7.9</td><td rowspan="1" colspan="1">20.0</td><td rowspan="1" colspan="1">3.9</td><td rowspan="1" colspan="1">4.9</td><td rowspan="1" colspan="1">3.4</td><td rowspan="1" colspan="1">1.2</td><td rowspan="1" colspan="1">2.9</td><td rowspan="1" colspan="1">5.2</td><td rowspan="1" colspan="1">1.4</td><td rowspan="1" colspan="1">1.6</td><td rowspan="1" colspan="1">3.8</td><td rowspan="1" colspan="1">2.6</td><td rowspan="1" colspan="1">1.1</td><td rowspan="1" colspan="1">1.5</td><td rowspan="1" colspan="1">2.6</td><td rowspan="1" colspan="1">2.5</td><td rowspan="1" colspan="1">4.4</td><td rowspan="1" colspan="1">5.9</td></tr><tr><td rowspan="1" colspan="1"><abbrev xmlns:xlink="http://www.w3.org/1999/xlink" content-type="institution" xlink:title="Institute of Wildlife Conservation, Central South University of Forestry and Technology" id="ABBRID0EFJAG" xlink:type="simple">CSUFT</abbrev> T10115</td><td rowspan="1" colspan="1">37</td><td rowspan="1" colspan="1">35.0</td><td rowspan="1" colspan="1">10.5</td><td rowspan="1" colspan="1">24.5</td><td rowspan="1" colspan="1">4.7</td><td rowspan="1" colspan="1">6.1</td><td rowspan="1" colspan="1">4.5</td><td rowspan="1" colspan="1">1.4</td><td rowspan="1" colspan="1">3.1</td><td rowspan="1" colspan="1">6.4</td><td rowspan="1" colspan="1">2.1</td><td rowspan="1" colspan="1">2.0</td><td rowspan="1" colspan="1">4.6</td><td rowspan="1" colspan="1">2.8</td><td rowspan="1" colspan="1">1.4</td><td rowspan="1" colspan="1">1.9</td><td rowspan="1" colspan="1">3.3</td><td rowspan="1" colspan="1">2.9</td><td rowspan="1" colspan="1">5.8</td><td rowspan="1" colspan="1">7.4</td></tr><tr><td rowspan="1" colspan="1"><abbrev xmlns:xlink="http://www.w3.org/1999/xlink" content-type="institution" xlink:title="Institute of Wildlife Conservation, Central South University of Forestry and Technology" id="ABBRID0ELLAG" xlink:type="simple">CSUFT</abbrev> T10117</td><td rowspan="1" colspan="1">37</td><td rowspan="1" colspan="1">37.3</td><td rowspan="1" colspan="1">11.0</td><td rowspan="1" colspan="1">26.3</td><td rowspan="1" colspan="1">5.0</td><td rowspan="1" colspan="1">6.3</td><td rowspan="1" colspan="1">4.7</td><td rowspan="1" colspan="1">1.5</td><td rowspan="1" colspan="1">2.9</td><td rowspan="1" colspan="1">5.8</td><td rowspan="1" colspan="1">1.9</td><td rowspan="1" colspan="1">1.9</td><td rowspan="1" colspan="1">4.7</td><td rowspan="1" colspan="1">2.8</td><td rowspan="1" colspan="1">1.5</td><td rowspan="1" colspan="1">2.0</td><td rowspan="1" colspan="1">3.4</td><td rowspan="1" colspan="1">2.9</td><td rowspan="1" colspan="1">5.9</td><td rowspan="1" colspan="1">7.8</td></tr><tr><td rowspan="1" colspan="1"><abbrev xmlns:xlink="http://www.w3.org/1999/xlink" content-type="institution" xlink:title="Institute of Wildlife Conservation, Central South University of Forestry and Technology" id="ABBRID0ERNAG" xlink:type="simple">CSUFT</abbrev> T10119</td><td rowspan="1" colspan="1">36</td><td rowspan="1" colspan="1">36.9</td><td rowspan="1" colspan="1">10.9</td><td rowspan="1" colspan="1">26.0</td><td rowspan="1" colspan="1">5.0</td><td rowspan="1" colspan="1">6.3</td><td rowspan="1" colspan="1">4.9</td><td rowspan="1" colspan="1">1.4</td><td rowspan="1" colspan="1">3.2</td><td rowspan="1" colspan="1">6.3</td><td rowspan="1" colspan="1">2.1</td><td rowspan="1" colspan="1">2.1</td><td rowspan="1" colspan="1">4.7</td><td rowspan="1" colspan="1">3.0</td><td rowspan="1" colspan="1">1.5</td><td rowspan="1" colspan="1">1.8</td><td rowspan="1" colspan="1">3.2</td><td rowspan="1" colspan="1">3.1</td><td rowspan="1" colspan="1">5.9</td><td rowspan="1" colspan="1">7.6</td></tr><tr><td rowspan="5" colspan="1">
                      <italic>
                        <tp:taxon-name><tp:taxon-name-part taxon-name-part-type="genus" reg="Boulenophrys">Boulenophrys</tp:taxon-name-part><tp:taxon-name-part taxon-name-part-type="species" reg="shimentaina">shimentaina</tp:taxon-name-part></tp:taxon-name>
                      </italic>
                    </td><td rowspan="1" colspan="1"><abbrev xmlns:xlink="http://www.w3.org/1999/xlink" content-type="institution" xlink:title="Institute of Wildlife Conservation, Central South University of Forestry and Technology" id="ABBRID0EGQAG" xlink:type="simple">CSUFT</abbrev> T10156</td><td rowspan="1" colspan="1">25</td><td rowspan="1" colspan="1">28.5</td><td rowspan="1" colspan="1">7.3</td><td rowspan="1" colspan="1">21.2</td><td rowspan="1" colspan="1">3.1</td><td rowspan="1" colspan="1">3.9</td><td rowspan="1" colspan="1">3.8</td><td rowspan="1" colspan="1">0.8</td><td rowspan="1" colspan="1">2.3</td><td rowspan="1" colspan="1">4.4</td><td rowspan="1" colspan="1">1.2</td><td rowspan="1" colspan="1">1.1</td><td rowspan="1" colspan="1">3.1</td><td rowspan="1" colspan="1">2.2</td><td rowspan="1" colspan="1">1.0</td><td rowspan="1" colspan="1">1.4</td><td rowspan="1" colspan="1">2.3</td><td rowspan="1" colspan="1">2.4</td><td rowspan="1" colspan="1">4.0</td><td rowspan="1" colspan="1">5.2</td></tr><tr><td rowspan="1" colspan="1"><abbrev xmlns:xlink="http://www.w3.org/1999/xlink" content-type="institution" xlink:title="Institute of Wildlife Conservation, Central South University of Forestry and Technology" id="ABBRID0EMSAG" xlink:type="simple">CSUFT</abbrev> T10277</td><td rowspan="1" colspan="1">26</td><td rowspan="1" colspan="1">28.6</td><td rowspan="1" colspan="1">8.0</td><td rowspan="1" colspan="1">20.6</td><td rowspan="1" colspan="1">3.8</td><td rowspan="1" colspan="1">4.6</td><td rowspan="1" colspan="1">3.5</td><td rowspan="1" colspan="1">1.0</td><td rowspan="1" colspan="1">2.5</td><td rowspan="1" colspan="1">4.5</td><td rowspan="1" colspan="1">1.3</td><td rowspan="1" colspan="1">1.3</td><td rowspan="1" colspan="1">3.4</td><td rowspan="1" colspan="1">2.4</td><td rowspan="1" colspan="1">1.0</td><td rowspan="1" colspan="1">1.6</td><td rowspan="1" colspan="1">2.6</td><td rowspan="1" colspan="1">2.4</td><td rowspan="1" colspan="1">4.4</td><td rowspan="1" colspan="1">6.3</td></tr><tr><td rowspan="1" colspan="1"><abbrev xmlns:xlink="http://www.w3.org/1999/xlink" content-type="institution" xlink:title="Institute of Wildlife Conservation, Central South University of Forestry and Technology" id="ABBRID0ESUAG" xlink:type="simple">CSUFT</abbrev> T10279*</td><td rowspan="1" colspan="1">25</td><td rowspan="1" colspan="1">\</td><td rowspan="1" colspan="1">8.3</td><td rowspan="1" colspan="1">\</td><td rowspan="1" colspan="1">3.7</td><td rowspan="1" colspan="1">4.7</td><td rowspan="1" colspan="1">3.9</td><td rowspan="1" colspan="1">1.0</td><td rowspan="1" colspan="1">2.6</td><td rowspan="1" colspan="1">\</td><td rowspan="1" colspan="1">\</td><td rowspan="1" colspan="1">\</td><td rowspan="1" colspan="1">3.4</td><td rowspan="1" colspan="1">2.3</td><td rowspan="1" colspan="1">1.0</td><td rowspan="1" colspan="1">1.5</td><td rowspan="1" colspan="1">2.4</td><td rowspan="1" colspan="1">2.5</td><td rowspan="1" colspan="1">4.3</td><td rowspan="1" colspan="1">6.6</td></tr><tr><td rowspan="1" colspan="1"><abbrev xmlns:xlink="http://www.w3.org/1999/xlink" content-type="institution" xlink:title="Institute of Wildlife Conservation, Central South University of Forestry and Technology" id="ABBRID0EYWAG" xlink:type="simple">CSUFT</abbrev> T10285</td><td rowspan="1" colspan="1">27</td><td rowspan="1" colspan="1">28.5</td><td rowspan="1" colspan="1">8.1</td><td rowspan="1" colspan="1">20.4</td><td rowspan="1" colspan="1">3.7</td><td rowspan="1" colspan="1">4.7</td><td rowspan="1" colspan="1">3.6</td><td rowspan="1" colspan="1">1.0</td><td rowspan="1" colspan="1">2.8</td><td rowspan="1" colspan="1">5.6</td><td rowspan="1" colspan="1">1.5</td><td rowspan="1" colspan="1">1.5</td><td rowspan="1" colspan="1">3.4</td><td rowspan="1" colspan="1">2.3</td><td rowspan="1" colspan="1">1.0</td><td rowspan="1" colspan="1">1.5</td><td rowspan="1" colspan="1">2.4</td><td rowspan="1" colspan="1">2.4</td><td rowspan="1" colspan="1">4.4</td><td rowspan="1" colspan="1">5.7</td></tr><tr><td rowspan="1" colspan="1"><abbrev xmlns:xlink="http://www.w3.org/1999/xlink" content-type="institution" xlink:title="Institute of Wildlife Conservation, Central South University of Forestry and Technology" id="ABBRID0E5YAG" xlink:type="simple">CSUFT</abbrev> T10283</td><td rowspan="1" colspan="1">28</td><td rowspan="1" colspan="1">27.0</td><td rowspan="1" colspan="1">8.0</td><td rowspan="1" colspan="1">19.0</td><td rowspan="1" colspan="1">3.5</td><td rowspan="1" colspan="1">4.4</td><td rowspan="1" colspan="1">3.7</td><td rowspan="1" colspan="1">0.9</td><td rowspan="1" colspan="1">2.6</td><td rowspan="1" colspan="1">4.8</td><td rowspan="1" colspan="1">1.3</td><td rowspan="1" colspan="1">1.2</td><td rowspan="1" colspan="1">3.2</td><td rowspan="1" colspan="1">2.3</td><td rowspan="1" colspan="1">0.9</td><td rowspan="1" colspan="1">1.4</td><td rowspan="1" colspan="1">2.3</td><td rowspan="1" colspan="1">2.2</td><td rowspan="1" colspan="1">4.1</td><td rowspan="1" colspan="1">6.0</td></tr><tr><td rowspan="14" colspan="1">
                      <italic>
                        <tp:taxon-name><tp:taxon-name-part taxon-name-part-type="genus" reg="Boulenophrys">Boulenophrys</tp:taxon-name-part><tp:taxon-name-part taxon-name-part-type="species" reg="nanlingensis">nanlingensis</tp:taxon-name-part></tp:taxon-name>
                      </italic>
                    </td><td rowspan="1" colspan="1"><abbrev xmlns:xlink="http://www.w3.org/1999/xlink" content-type="institution" xlink:title="Institute of Wildlife Conservation, Central South University of Forestry and Technology" id="ABBRID0ET2AG" xlink:type="simple">CSUFT</abbrev> T10144</td><td rowspan="1" colspan="1">25</td><td rowspan="1" colspan="1">18.7</td><td rowspan="1" colspan="1">5.4</td><td rowspan="1" colspan="1">13.3</td><td rowspan="1" colspan="1">2.3</td><td rowspan="1" colspan="1">3.2</td><td rowspan="1" colspan="1">2.5</td><td rowspan="1" colspan="1">0.7</td><td rowspan="1" colspan="1">1.7</td><td rowspan="1" colspan="1">2.7</td><td rowspan="1" colspan="1">0.7</td><td rowspan="1" colspan="1">0.8</td><td rowspan="1" colspan="1">2.3</td><td rowspan="1" colspan="1">1.6</td><td rowspan="1" colspan="1">0.7</td><td rowspan="1" colspan="1">1.0</td><td rowspan="1" colspan="1">1.7</td><td rowspan="1" colspan="1">1.5</td><td rowspan="1" colspan="1">2.8</td><td rowspan="1" colspan="1">3.8</td></tr><tr><td rowspan="1" colspan="1"><abbrev xmlns:xlink="http://www.w3.org/1999/xlink" content-type="institution" xlink:title="Institute of Wildlife Conservation, Central South University of Forestry and Technology" id="ABBRID0EZ4AG" xlink:type="simple">CSUFT</abbrev> T10986</td><td rowspan="1" colspan="1">35</td><td rowspan="1" colspan="1">40.1</td><td rowspan="1" colspan="1">10.8</td><td rowspan="1" colspan="1">29.3</td><td rowspan="1" colspan="1">5.4</td><td rowspan="1" colspan="1">6.4</td><td rowspan="1" colspan="1">4.5</td><td rowspan="1" colspan="1">1.6</td><td rowspan="1" colspan="1">3.7</td><td rowspan="1" colspan="1">7.3</td><td rowspan="1" colspan="1">1.7</td><td rowspan="1" colspan="1">1.6</td><td rowspan="1" colspan="1">4.7</td><td rowspan="1" colspan="1">3.2</td><td rowspan="1" colspan="1">1.5</td><td rowspan="1" colspan="1">2.4</td><td rowspan="1" colspan="1">3.7</td><td rowspan="1" colspan="1">3.6</td><td rowspan="1" colspan="1">5.7</td><td rowspan="1" colspan="1">7.8</td></tr><tr><td rowspan="1" colspan="1"><abbrev xmlns:xlink="http://www.w3.org/1999/xlink" content-type="institution" xlink:title="Institute of Wildlife Conservation, Central South University of Forestry and Technology" id="ABBRID0E66AG" xlink:type="simple">CSUFT</abbrev> T10969</td><td rowspan="1" colspan="1">34</td><td rowspan="1" colspan="1">34.4</td><td rowspan="1" colspan="1">8.8</td><td rowspan="1" colspan="1">25.6</td><td rowspan="1" colspan="1">4.0</td><td rowspan="1" colspan="1">5.6</td><td rowspan="1" colspan="1">4.2</td><td rowspan="1" colspan="1">1.3</td><td rowspan="1" colspan="1">3.0</td><td rowspan="1" colspan="1">5.5</td><td rowspan="1" colspan="1">1.4</td><td rowspan="1" colspan="1">1.3</td><td rowspan="1" colspan="1">3.9</td><td rowspan="1" colspan="1">2.7</td><td rowspan="1" colspan="1">1.1</td><td rowspan="1" colspan="1">1.9</td><td rowspan="1" colspan="1">3.0</td><td rowspan="1" colspan="1">2.8</td><td rowspan="1" colspan="1">4.8</td><td rowspan="1" colspan="1">5.6</td></tr><tr><td rowspan="1" colspan="1"><abbrev xmlns:xlink="http://www.w3.org/1999/xlink" content-type="institution" xlink:title="Institute of Wildlife Conservation, Central South University of Forestry and Technology" id="ABBRID0EFCBG" xlink:type="simple">CSUFT</abbrev> T10261</td><td rowspan="1" colspan="1">25</td><td rowspan="1" colspan="1">25.1</td><td rowspan="1" colspan="1">6.7</td><td rowspan="1" colspan="1">18.4</td><td rowspan="1" colspan="1">3.1</td><td rowspan="1" colspan="1">4.2</td><td rowspan="1" colspan="1">2.7</td><td rowspan="1" colspan="1">0.8</td><td rowspan="1" colspan="1">1.8</td><td rowspan="1" colspan="1">4.0</td><td rowspan="1" colspan="1">1.2</td><td rowspan="1" colspan="1">1.2</td><td rowspan="1" colspan="1">2.7</td><td rowspan="1" colspan="1">1.9</td><td rowspan="1" colspan="1">0.8</td><td rowspan="1" colspan="1">1.2</td><td rowspan="1" colspan="1">2.0</td><td rowspan="1" colspan="1">1.5</td><td rowspan="1" colspan="1">3.8</td><td rowspan="1" colspan="1">5.4</td></tr><tr><td rowspan="1" colspan="1"><abbrev xmlns:xlink="http://www.w3.org/1999/xlink" content-type="institution" xlink:title="Institute of Wildlife Conservation, Central South University of Forestry and Technology" id="ABBRID0ELEBG" xlink:type="simple">CSUFT</abbrev> T10262</td><td rowspan="1" colspan="1">25</td><td rowspan="1" colspan="1">27.2</td><td rowspan="1" colspan="1">6.5</td><td rowspan="1" colspan="1">20.7</td><td rowspan="1" colspan="1">2.8</td><td rowspan="1" colspan="1">4.0</td><td rowspan="1" colspan="1">2.8</td><td rowspan="1" colspan="1">1.0</td><td rowspan="1" colspan="1">1.9</td><td rowspan="1" colspan="1">4.2</td><td rowspan="1" colspan="1">1.2</td><td rowspan="1" colspan="1">1.2</td><td rowspan="1" colspan="1">2.9</td><td rowspan="1" colspan="1">1.9</td><td rowspan="1" colspan="1">0.9</td><td rowspan="1" colspan="1">1.2</td><td rowspan="1" colspan="1">2.1</td><td rowspan="1" colspan="1">1.7</td><td rowspan="1" colspan="1">3.6</td><td rowspan="1" colspan="1">5.2</td></tr><tr><td rowspan="1" colspan="1"><abbrev xmlns:xlink="http://www.w3.org/1999/xlink" content-type="institution" xlink:title="Institute of Wildlife Conservation, Central South University of Forestry and Technology" id="ABBRID0ERGBG" xlink:type="simple">CSUFT</abbrev> T10273</td><td rowspan="1" colspan="1">28</td><td rowspan="1" colspan="1">35.7</td><td rowspan="1" colspan="1">9.4</td><td rowspan="1" colspan="1">26.3</td><td rowspan="1" colspan="1">4.4</td><td rowspan="1" colspan="1">5.4</td><td rowspan="1" colspan="1">4.3</td><td rowspan="1" colspan="1">1.1</td><td rowspan="1" colspan="1">3.2</td><td rowspan="1" colspan="1">5.9</td><td rowspan="1" colspan="1">1.5</td><td rowspan="1" colspan="1">1.5</td><td rowspan="1" colspan="1">4.0</td><td rowspan="1" colspan="1">2.8</td><td rowspan="1" colspan="1">1.0</td><td rowspan="1" colspan="1">1.8</td><td rowspan="1" colspan="1">2.9</td><td rowspan="1" colspan="1">3.0</td><td rowspan="1" colspan="1">5.0</td><td rowspan="1" colspan="1">7.9</td></tr><tr><td rowspan="1" colspan="1"><abbrev xmlns:xlink="http://www.w3.org/1999/xlink" content-type="institution" xlink:title="Institute of Wildlife Conservation, Central South University of Forestry and Technology" id="ABBRID0EXIBG" xlink:type="simple">CSUFT</abbrev> T10991</td><td rowspan="1" colspan="1">27</td><td rowspan="1" colspan="1">39.1</td><td rowspan="1" colspan="1">10.3</td><td rowspan="1" colspan="1">28.8</td><td rowspan="1" colspan="1">4.4</td><td rowspan="1" colspan="1">6.0</td><td rowspan="1" colspan="1">4.4</td><td rowspan="1" colspan="1">1.3</td><td rowspan="1" colspan="1">3.1</td><td rowspan="1" colspan="1">6.7</td><td rowspan="1" colspan="1">2.0</td><td rowspan="1" colspan="1">1.8</td><td rowspan="1" colspan="1">4.0</td><td rowspan="1" colspan="1">2.8</td><td rowspan="1" colspan="1">1.2</td><td rowspan="1" colspan="1">1.9</td><td rowspan="1" colspan="1">3.1</td><td rowspan="1" colspan="1">2.8</td><td rowspan="1" colspan="1">5.3</td><td rowspan="1" colspan="1">7.6</td></tr><tr><td rowspan="1" colspan="1"><abbrev xmlns:xlink="http://www.w3.org/1999/xlink" content-type="institution" xlink:title="Institute of Wildlife Conservation, Central South University of Forestry and Technology" id="ABBRID0E4KBG" xlink:type="simple">CSUFT</abbrev> T10284</td><td rowspan="1" colspan="1">25</td><td rowspan="1" colspan="1">18.9</td><td rowspan="1" colspan="1">5.3</td><td rowspan="1" colspan="1">13.6</td><td rowspan="1" colspan="1">2.6</td><td rowspan="1" colspan="1">3.3</td><td rowspan="1" colspan="1">2.2</td><td rowspan="1" colspan="1">0.8</td><td rowspan="1" colspan="1">1.7</td><td rowspan="1" colspan="1">3.4</td><td rowspan="1" colspan="1">1.0</td><td rowspan="1" colspan="1">0.9</td><td rowspan="1" colspan="1">2.6</td><td rowspan="1" colspan="1">1.6</td><td rowspan="1" colspan="1">0.8</td><td rowspan="1" colspan="1">1.0</td><td rowspan="1" colspan="1">1.8</td><td rowspan="1" colspan="1">1.6</td><td rowspan="1" colspan="1">3.2</td><td rowspan="1" colspan="1">4.1</td></tr><tr><td rowspan="1" colspan="1"><abbrev xmlns:xlink="http://www.w3.org/1999/xlink" content-type="institution" xlink:title="Institute of Wildlife Conservation, Central South University of Forestry and Technology" id="ABBRID0EDNBG" xlink:type="simple">CSUFT</abbrev> T10302*</td><td rowspan="1" colspan="1">25</td><td rowspan="1" colspan="1">\</td><td rowspan="1" colspan="1">7.3</td><td rowspan="1" colspan="1">\</td><td rowspan="1" colspan="1">3.3</td><td rowspan="1" colspan="1">4.0</td><td rowspan="1" colspan="1">3.3</td><td rowspan="1" colspan="1">0.9</td><td rowspan="1" colspan="1">2.4</td><td rowspan="1" colspan="1">\</td><td rowspan="1" colspan="1">\</td><td rowspan="1" colspan="1">\</td><td rowspan="1" colspan="1">3.0</td><td rowspan="1" colspan="1">2.0</td><td rowspan="1" colspan="1">0.9</td><td rowspan="1" colspan="1">1.3</td><td rowspan="1" colspan="1">2.2</td><td rowspan="1" colspan="1">2.1</td><td rowspan="1" colspan="1">4.0.</td><td rowspan="1" colspan="1">6.0</td></tr><tr><td rowspan="1" colspan="1"><abbrev xmlns:xlink="http://www.w3.org/1999/xlink" content-type="institution" xlink:title="Institute of Wildlife Conservation, Central South University of Forestry and Technology" id="ABBRID0EJPBG" xlink:type="simple">CSUFT</abbrev> T10303</td><td rowspan="1" colspan="1">25</td><td rowspan="1" colspan="1">26.2</td><td rowspan="1" colspan="1">6.8</td><td rowspan="1" colspan="1">19.4</td><td rowspan="1" colspan="1">3.3</td><td rowspan="1" colspan="1">3.9</td><td rowspan="1" colspan="1">3.1</td><td rowspan="1" colspan="1">0.8</td><td rowspan="1" colspan="1">2.3</td><td rowspan="1" colspan="1">4.0</td><td rowspan="1" colspan="1">1.3</td><td rowspan="1" colspan="1">1.2</td><td rowspan="1" colspan="1">2.9</td><td rowspan="1" colspan="1">1.9</td><td rowspan="1" colspan="1">0.9</td><td rowspan="1" colspan="1">1.3</td><td rowspan="1" colspan="1">2.2</td><td rowspan="1" colspan="1">2.0</td><td rowspan="1" colspan="1">3.9</td><td rowspan="1" colspan="1">4.9</td></tr><tr><td rowspan="1" colspan="1"><abbrev xmlns:xlink="http://www.w3.org/1999/xlink" content-type="institution" xlink:title="Institute of Wildlife Conservation, Central South University of Forestry and Technology" id="ABBRID0EPRBG" xlink:type="simple">CSUFT</abbrev> T10377</td><td rowspan="1" colspan="1">27</td><td rowspan="1" colspan="1">28.1</td><td rowspan="1" colspan="1">8.2</td><td rowspan="1" colspan="1">19.9</td><td rowspan="1" colspan="1">3.5</td><td rowspan="1" colspan="1">4.9</td><td rowspan="1" colspan="1">3.4</td><td rowspan="1" colspan="1">1.0</td><td rowspan="1" colspan="1">2.3</td><td rowspan="1" colspan="1">5.3</td><td rowspan="1" colspan="1">1.5</td><td rowspan="1" colspan="1">1.5</td><td rowspan="1" colspan="1">3.4</td><td rowspan="1" colspan="1">2.3</td><td rowspan="1" colspan="1">0.9</td><td rowspan="1" colspan="1">1.6</td><td rowspan="1" colspan="1">2.4</td><td rowspan="1" colspan="1">2.0</td><td rowspan="1" colspan="1">4.4</td><td rowspan="1" colspan="1">6.8</td></tr><tr><td rowspan="1" colspan="1"><abbrev xmlns:xlink="http://www.w3.org/1999/xlink" content-type="institution" xlink:title="Institute of Wildlife Conservation, Central South University of Forestry and Technology" id="ABBRID0EVTBG" xlink:type="simple">CSUFT</abbrev> T10378</td><td rowspan="1" colspan="1">28</td><td rowspan="1" colspan="1">26.9</td><td rowspan="1" colspan="1">8.2</td><td rowspan="1" colspan="1">18.7</td><td rowspan="1" colspan="1">3.4</td><td rowspan="1" colspan="1">5.0</td><td rowspan="1" colspan="1">3.2</td><td rowspan="1" colspan="1">1.2</td><td rowspan="1" colspan="1">2.4</td><td rowspan="1" colspan="1">5.2</td><td rowspan="1" colspan="1">1.3</td><td rowspan="1" colspan="1">1.4</td><td rowspan="1" colspan="1">3.4</td><td rowspan="1" colspan="1">2.2</td><td rowspan="1" colspan="1">0.9</td><td rowspan="1" colspan="1">1.4</td><td rowspan="1" colspan="1">2.3</td><td rowspan="1" colspan="1">2.2</td><td rowspan="1" colspan="1">4.2</td><td rowspan="1" colspan="1">5.9</td></tr><tr><td rowspan="1" colspan="1"><abbrev xmlns:xlink="http://www.w3.org/1999/xlink" content-type="institution" xlink:title="Institute of Wildlife Conservation, Central South University of Forestry and Technology" id="ABBRID0E2VBG" xlink:type="simple">CSUFT</abbrev> T10376</td><td rowspan="1" colspan="1">27</td><td rowspan="1" colspan="1">24.8</td><td rowspan="1" colspan="1">7.0</td><td rowspan="1" colspan="1">17.8</td><td rowspan="1" colspan="1">3.5</td><td rowspan="1" colspan="1">4.1</td><td rowspan="1" colspan="1">3.1</td><td rowspan="1" colspan="1">1.0</td><td rowspan="1" colspan="1">2.1</td><td rowspan="1" colspan="1">4.8</td><td rowspan="1" colspan="1">1.4</td><td rowspan="1" colspan="1">1.4</td><td rowspan="1" colspan="1">3.1</td><td rowspan="1" colspan="1">2.1</td><td rowspan="1" colspan="1">0.9</td><td rowspan="1" colspan="1">1.3</td><td rowspan="1" colspan="1">2.1</td><td rowspan="1" colspan="1">2.0</td><td rowspan="1" colspan="1">4.0</td><td rowspan="1" colspan="1">5.7</td></tr><tr><td rowspan="1" colspan="1"><abbrev xmlns:xlink="http://www.w3.org/1999/xlink" content-type="institution" xlink:title="Institute of Wildlife Conservation, Central South University of Forestry and Technology" id="ABBRID0EBYBG" xlink:type="simple">CSUFT</abbrev> T10379</td><td rowspan="1" colspan="1">29</td><td rowspan="1" colspan="1">27.8</td><td rowspan="1" colspan="1">7.7</td><td rowspan="1" colspan="1">20.1</td><td rowspan="1" colspan="1">3.5</td><td rowspan="1" colspan="1">4.5</td><td rowspan="1" colspan="1">3.1</td><td rowspan="1" colspan="1">1.2</td><td rowspan="1" colspan="1">2.5</td><td rowspan="1" colspan="1">5.0</td><td rowspan="1" colspan="1">1.3</td><td rowspan="1" colspan="1">1.4</td><td rowspan="1" colspan="1">3.1</td><td rowspan="1" colspan="1">2.2</td><td rowspan="1" colspan="1">1.0</td><td rowspan="1" colspan="1">1.4</td><td rowspan="1" colspan="1">2.3</td><td rowspan="1" colspan="1">1.9</td><td rowspan="1" colspan="1">4.0</td><td rowspan="1" colspan="1">5.7</td></tr><tr><td rowspan="4" colspan="1">
                      <tp:taxon-name><tp:taxon-name-part taxon-name-part-type="genus" reg="Boulenophrys">Boulenophrys</tp:taxon-name-part><tp:taxon-name-part taxon-name-part-type="uncertainty-rank">cf.</tp:taxon-name-part><tp:taxon-name-part taxon-name-part-type="species" reg="ombrophila">ombrophila</tp:taxon-name-part></tp:taxon-name>
                    </td><td rowspan="1" colspan="1"><abbrev xmlns:xlink="http://www.w3.org/1999/xlink" content-type="institution" xlink:title="Institute of Wildlife Conservation, Central South University of Forestry and Technology" id="ABBRID0EX1BG" xlink:type="simple">CSUFT</abbrev> T10270</td><td rowspan="1" colspan="1">36</td><td rowspan="1" colspan="1">33.7</td><td rowspan="1" colspan="1">10.0</td><td rowspan="1" colspan="1">23.7</td><td rowspan="1" colspan="1">4.5</td><td rowspan="1" colspan="1">5.6</td><td rowspan="1" colspan="1">4.6</td><td rowspan="1" colspan="1">1.4</td><td rowspan="1" colspan="1">2.9</td><td rowspan="1" colspan="1">6.0</td><td rowspan="1" colspan="1">1.4</td><td rowspan="1" colspan="1">1.6</td><td rowspan="1" colspan="1">4.2</td><td rowspan="1" colspan="1">2.8</td><td rowspan="1" colspan="1">1.4</td><td rowspan="1" colspan="1">1.7</td><td rowspan="1" colspan="1">3.0</td><td rowspan="1" colspan="1">2.9</td><td rowspan="1" colspan="1">5.1</td><td rowspan="1" colspan="1">8.3</td></tr><tr><td rowspan="1" colspan="1"><abbrev xmlns:xlink="http://www.w3.org/1999/xlink" content-type="institution" xlink:title="Institute of Wildlife Conservation, Central South University of Forestry and Technology" id="ABBRID0E43BG" xlink:type="simple">CSUFT</abbrev> T10272</td><td rowspan="1" colspan="1">27</td><td rowspan="1" colspan="1">33.1</td><td rowspan="1" colspan="1">8.9</td><td rowspan="1" colspan="1">24.2</td><td rowspan="1" colspan="1">4.1</td><td rowspan="1" colspan="1">5.3</td><td rowspan="1" colspan="1">4.2</td><td rowspan="1" colspan="1">1.2</td><td rowspan="1" colspan="1">3.0</td><td rowspan="1" colspan="1">6.0</td><td rowspan="1" colspan="1">1.4</td><td rowspan="1" colspan="1">1.4</td><td rowspan="1" colspan="1">3.8</td><td rowspan="1" colspan="1">2.5</td><td rowspan="1" colspan="1">1.1</td><td rowspan="1" colspan="1">1.7</td><td rowspan="1" colspan="1">2.8</td><td rowspan="1" colspan="1">2.8</td><td rowspan="1" colspan="1">4.8</td><td rowspan="1" colspan="1">7.8</td></tr><tr><td rowspan="1" colspan="1"><abbrev xmlns:xlink="http://www.w3.org/1999/xlink" content-type="institution" xlink:title="Institute of Wildlife Conservation, Central South University of Forestry and Technology" id="ABBRID0ED6BG" xlink:type="simple">CSUFT</abbrev> T10288</td><td rowspan="1" colspan="1">26</td><td rowspan="1" colspan="1">30.4</td><td rowspan="1" colspan="1">8.4</td><td rowspan="1" colspan="1">22.0</td><td rowspan="1" colspan="1">3.9</td><td rowspan="1" colspan="1">4.8</td><td rowspan="1" colspan="1">3.8</td><td rowspan="1" colspan="1">1.1</td><td rowspan="1" colspan="1">2.7</td><td rowspan="1" colspan="1">5.9</td><td rowspan="1" colspan="1">1.6</td><td rowspan="1" colspan="1">1.4</td><td rowspan="1" colspan="1">3.6</td><td rowspan="1" colspan="1">2.4</td><td rowspan="1" colspan="1">1.1</td><td rowspan="1" colspan="1">1.5</td><td rowspan="1" colspan="1">2.6</td><td rowspan="1" colspan="1">2.6</td><td rowspan="1" colspan="1">4.6</td><td rowspan="1" colspan="1">7.2</td></tr><tr><td rowspan="1" colspan="1"><abbrev xmlns:xlink="http://www.w3.org/1999/xlink" content-type="institution" xlink:title="Institute of Wildlife Conservation, Central South University of Forestry and Technology" id="ABBRID0EKBAI" xlink:type="simple">CSUFT</abbrev> T10992</td><td rowspan="1" colspan="1">25</td><td rowspan="1" colspan="1">20.9</td><td rowspan="1" colspan="1">5.1</td><td rowspan="1" colspan="1">15.8</td><td rowspan="1" colspan="1">2.1</td><td rowspan="1" colspan="1">2.8</td><td rowspan="1" colspan="1">2.0</td><td rowspan="1" colspan="1">0.5</td><td rowspan="1" colspan="1">1.6</td><td rowspan="1" colspan="1">3.0</td><td rowspan="1" colspan="1">0.8</td><td rowspan="1" colspan="1">0.8</td><td rowspan="1" colspan="1">2.2</td><td rowspan="1" colspan="1">1.5</td><td rowspan="1" colspan="1">0.6</td><td rowspan="1" colspan="1">1.0</td><td rowspan="1" colspan="1">1.7</td><td rowspan="1" colspan="1">1.3</td><td rowspan="1" colspan="1">2.7</td><td rowspan="1" colspan="1">3.9</td></tr></tbody></table></table-wrap><table-wrap id="T2" position="float" orientation="portrait"><label>Table 2.</label><caption><p>Comparison of color pattern among tadpoles of the subfamily <tp:taxon-name><tp:taxon-name-part taxon-name-part-type="subfamily">Megophryinae</tp:taxon-name-part></tp:taxon-name> which were identified based on molecular data. “*” indicates characteristics not mentioned in the text but were illustrated in the figure, and “\” indicates “no data”.</p></caption><table id="TID0EZ1DI" rules="all"><tbody><tr><th rowspan="1" colspan="1">Species</th><th rowspan="1" colspan="1">Stage</th><th rowspan="1" colspan="1">Neuromasts visibility</th><th rowspan="1" colspan="1">Intestine visibility</th><th rowspan="1" colspan="1">Dorsum pattern</th><th rowspan="1" colspan="1">Pattern on tail</th><th rowspan="1" colspan="1">Ventral pattern</th><th rowspan="1" colspan="1">References</th></tr><tr><td rowspan="1" colspan="8">
                      <bold>
                        <italic>
                          <tp:taxon-name><tp:taxon-name-part taxon-name-part-type="genus" reg="Atympanophrys">Atympanophrys</tp:taxon-name-part></tp:taxon-name>
                        </italic>
                      </bold>
                    </td></tr><tr><td rowspan="1" colspan="1">
                      <italic>
                        <tp:taxon-name><tp:taxon-name-part taxon-name-part-type="genus" reg="Atympanophrys">A.</tp:taxon-name-part><tp:taxon-name-part taxon-name-part-type="species" reg="gigantica">gigantica</tp:taxon-name-part></tp:taxon-name>
                      </italic>
                    </td><td rowspan="1" colspan="1">35, <italic>N</italic> = 5</td><td rowspan="1" colspan="1">visible</td><td rowspan="1" colspan="1">visible</td><td rowspan="1" colspan="1">uniform dark brown</td><td rowspan="1" colspan="1">pale yellowish brown without speckles</td><td rowspan="1" colspan="1">translucent dark grey and speckled with white</td><td rowspan="1" colspan="1">
                      <xref ref-type="bibr" rid="B60">Tapley et al. 2020b</xref>
                    </td></tr><tr><td rowspan="1" colspan="8">
                      <bold>
                        <italic>
                          <tp:taxon-name><tp:taxon-name-part taxon-name-part-type="genus" reg="Brachytarsophrys">Brachytarsophrys</tp:taxon-name-part></tp:taxon-name>
                        </italic>
                      </bold>
                    </td></tr><tr><td rowspan="2" colspan="1">
                      <italic>
                        <tp:taxon-name><tp:taxon-name-part taxon-name-part-type="genus" reg="Brachytarsophrys">Br.</tp:taxon-name-part><tp:taxon-name-part taxon-name-part-type="species" reg="popei">popei</tp:taxon-name-part></tp:taxon-name>
                      </italic>
                    </td><td rowspan="1" colspan="1">26–27, and 36–37, <italic>N</italic> = 5</td><td rowspan="1" colspan="1">distinct</td><td rowspan="1" colspan="1">indistinct</td><td rowspan="1" colspan="1">uniform dark brown</td><td rowspan="1" colspan="1">small dots and longtitudinal stripes</td><td rowspan="1" colspan="1">ventrolateral stripes on head and body, incomplete transverse bar on chest, dense large spots on belly</td><td rowspan="1" colspan="1">This study</td></tr><tr><td rowspan="1" colspan="1">26–29, <italic>N</italic> = 14</td><td rowspan="1" colspan="1">\</td><td rowspan="1" colspan="1">\</td><td rowspan="1" colspan="1">\</td><td rowspan="1" colspan="1">three dark longitudinal stripes</td><td rowspan="1" colspan="1">two longitudinal white stripes along the sides of body, a completed transverse bar on chest, belly mottled with dense white speckles</td><td rowspan="1" colspan="1">
                      <xref ref-type="bibr" rid="B70">Zhao et al. 2014</xref>
                    </td></tr><tr><td rowspan="1" colspan="1">
                      <italic>
                        <tp:taxon-name><tp:taxon-name-part taxon-name-part-type="genus" reg="Brachytarsophrys">Br.</tp:taxon-name-part><tp:taxon-name-part taxon-name-part-type="species" reg="intermedia">intermedia</tp:taxon-name-part></tp:taxon-name>
                      </italic>
                    </td><td rowspan="1" colspan="1">32, 36, and 39, <italic>N</italic> = 4</td><td rowspan="1" colspan="1">pale brown</td><td rowspan="1" colspan="1">not visible</td><td rowspan="1" colspan="1">pale brown with a darker brown medial saddle</td><td rowspan="1" colspan="1">speckled with dark brown, and longitudinal stripes</td><td rowspan="1" colspan="1">ventrolateral stripes on head and body, small spots on chest and belly</td><td rowspan="1" colspan="1">
                      <xref ref-type="bibr" rid="B59">Tapley et al. 2020a</xref>
                    </td></tr><tr><td rowspan="1" colspan="1">
                      <italic>
                        <tp:taxon-name><tp:taxon-name-part taxon-name-part-type="genus" reg="Brachytarsophrys">Br.</tp:taxon-name-part><tp:taxon-name-part taxon-name-part-type="species" reg="chuannanensis">chuannanensis</tp:taxon-name-part></tp:taxon-name>
                      </italic>
                    </td><td rowspan="1" colspan="1">38, <italic>N</italic> = 1</td><td rowspan="1" colspan="1">\</td><td rowspan="1" colspan="1">\</td><td rowspan="1" colspan="1">\</td><td rowspan="1" colspan="1">distinct dark longtitudinal stripes*</td><td rowspan="1" colspan="1">wide ventrolateral stripes on head*; wide transverse bar on chest; and several spots on belly*</td><td rowspan="1" colspan="1">
                      <xref ref-type="bibr" rid="B28">Li et al. 2020</xref>
                    </td></tr><tr><td rowspan="1" colspan="1">
                      <italic>
                        <tp:taxon-name><tp:taxon-name-part taxon-name-part-type="genus" reg="Brachytarsophrys">Br.</tp:taxon-name-part><tp:taxon-name-part taxon-name-part-type="species" reg="orientalis">orientalis</tp:taxon-name-part></tp:taxon-name>
                      </italic>
                    </td><td rowspan="1" colspan="1">36, <italic>N</italic> = 1</td><td rowspan="1" colspan="1">\</td><td rowspan="1" colspan="1">\</td><td rowspan="1" colspan="1">brown</td><td rowspan="1" colspan="1">three short dark longitudinal stripes</td><td rowspan="1" colspan="1">two short, longitudinal white stripes on sides of ventral surface of head and body; absence of transversal white stripe on chest; belly mottled with dense white speckles</td><td rowspan="1" colspan="1">
                      <xref ref-type="bibr" rid="B28">Li et al. 2020</xref>
                    </td></tr><tr><td rowspan="1" colspan="1">
                      <italic>
                        <tp:taxon-name><tp:taxon-name-part taxon-name-part-type="genus" reg="Brachytarsophrys">Br.</tp:taxon-name-part><tp:taxon-name-part taxon-name-part-type="species" reg="feae">feae</tp:taxon-name-part></tp:taxon-name>
                      </italic>
                    </td><td rowspan="1" colspan="1">44, <italic>N</italic> = 1</td><td rowspan="1" colspan="1">\</td><td rowspan="1" colspan="1">\</td><td rowspan="1" colspan="1">\</td><td rowspan="1" colspan="1">\</td><td rowspan="1" colspan="1">transeverse bar on chest; several several transeverse stripes on belly</td><td rowspan="1" colspan="1">
                      <xref ref-type="bibr" rid="B28">Li et al. 2020</xref>
                    </td></tr><tr><td rowspan="1" colspan="8">
                      <bold>
                        <italic>
                          <tp:taxon-name><tp:taxon-name-part taxon-name-part-type="genus" reg="Boulenophrys">Boulenophrys</tp:taxon-name-part></tp:taxon-name>
                        </italic>
                      </bold>
                    </td></tr><tr><td rowspan="1" colspan="1">
                      <italic>
                        <tp:taxon-name><tp:taxon-name-part taxon-name-part-type="genus" reg="Boulenophrys">Bo.</tp:taxon-name-part><tp:taxon-name-part taxon-name-part-type="species" reg="shimentaina">shimentaina</tp:taxon-name-part></tp:taxon-name>
                      </italic>
                    </td><td rowspan="1" colspan="1">25–28, <italic>N</italic> = 5</td><td rowspan="1" colspan="1">distinct</td><td rowspan="1" colspan="1">visible</td><td rowspan="1" colspan="1">brown with dark brown reticulation</td><td rowspan="1" colspan="1">pigmented with dense dark brown markings posteriorly</td><td rowspan="1" colspan="1">milky white ventrolateral spots on chest, dense indistinct small milky white speckles on belly</td><td rowspan="1" colspan="1">This study</td></tr><tr><td rowspan="2" colspan="1">
                      <tp:taxon-name><tp:taxon-name-part taxon-name-part-type="genus" reg="Boulenophrys">Bo.</tp:taxon-name-part><tp:taxon-name-part taxon-name-part-type="uncertainty-rank">cf.</tp:taxon-name-part><tp:taxon-name-part taxon-name-part-type="species" reg="ombrophila">ombrophila</tp:taxon-name-part></tp:taxon-name>
                    </td><td rowspan="1" colspan="1">25, <italic>N</italic> = 1 (<abbrev xmlns:xlink="http://www.w3.org/1999/xlink" xlink:title="total length" id="ABBRID0EX4AI" xlink:type="simple">TTL</abbrev> 20.9 mm)</td><td rowspan="1" colspan="1">indistinct</td><td rowspan="1" colspan="1">distinct</td><td rowspan="1" colspan="1">pale brown, scattered with dense dark melanocytes</td><td rowspan="1" colspan="1">pigmented orange and dark brown speckles</td><td rowspan="1" colspan="1">belly covered with dense melanocytes</td><td rowspan="1" colspan="1">This study</td></tr><tr><td rowspan="1" colspan="1">26–27, and 36, <italic>N</italic> = 3 (<abbrev xmlns:xlink="http://www.w3.org/1999/xlink" xlink:title="total length" id="ABBRID0EU5AI" xlink:type="simple">TTL</abbrev> 30.4–33.1 mm)</td><td rowspan="1" colspan="1">distinct</td><td rowspan="1" colspan="1">indistinct</td><td rowspan="1" colspan="1">brown pattern along mid-vertical line</td><td rowspan="1" colspan="1">several large brown spots along tail muscle</td><td rowspan="1" colspan="1">gold-pigmented white ventrolateral spots on chest, dense white speckles on belly</td><td rowspan="1" colspan="1">This study</td></tr><tr><td rowspan="4" colspan="1">
                      <italic>
                        <tp:taxon-name><tp:taxon-name-part taxon-name-part-type="genus" reg="Boulenophrys">Bo.</tp:taxon-name-part><tp:taxon-name-part taxon-name-part-type="species" reg="nanlingensis">nanlingensis</tp:taxon-name-part></tp:taxon-name>
                      </italic>
                    </td><td rowspan="1" colspan="1">25, <italic>N</italic> = 2 (<abbrev xmlns:xlink="http://www.w3.org/1999/xlink" xlink:title="total length" id="ABBRID0EAABI" xlink:type="simple">TTL</abbrev> 18.7–18.9 mm)</td><td rowspan="1" colspan="1">distinct</td><td rowspan="1" colspan="1">distinct</td><td rowspan="1" colspan="1">yellowish with pale orangish blotches, or brown with whitish patterns</td><td rowspan="1" colspan="1">many brown speckles</td><td rowspan="1" colspan="1">gold-pigmented white ventrolateral spots on chest, sparse white speckles on belly</td><td rowspan="1" colspan="1">This study</td></tr><tr><td rowspan="1" colspan="1">25, <italic>N</italic> = 3 (<abbrev xmlns:xlink="http://www.w3.org/1999/xlink" xlink:title="total length" id="ABBRID0E4ABI" xlink:type="simple">TTL</abbrev> 25.1–27.2 mm)</td><td rowspan="1" colspan="1">distinct</td><td rowspan="1" colspan="1">distinct</td><td rowspan="1" colspan="1">pale brown with dark brown pigmentation</td><td rowspan="1" colspan="1">many brown speckles</td><td rowspan="1" colspan="1">gold-pigmented white ventrolateral spots on chest, sparse white speckles on belly</td><td rowspan="1" colspan="1">This study</td></tr><tr><td rowspan="1" colspan="1">27–29, <italic>N</italic> = 4, <abbrev xmlns:xlink="http://www.w3.org/1999/xlink" xlink:title="total length" id="ABBRID0E1BBI" xlink:type="simple">TTL</abbrev> 24.8–28.1 mm)</td><td rowspan="1" colspan="1">distinct</td><td rowspan="1" colspan="1">distinct</td><td rowspan="1" colspan="1">bi-colored dorsum of pale brown anteriorly and dark brown posteriorly</td><td rowspan="1" colspan="1">many brown speckles</td><td rowspan="1" colspan="1">gold-pigmented white ventrolateral spots on chest, sparse white speckles on belly</td><td rowspan="1" colspan="1">This study</td></tr><tr><td rowspan="1" colspan="1">27–28, and 34–35, <italic>N</italic> = 4, (<abbrev xmlns:xlink="http://www.w3.org/1999/xlink" xlink:title="total length" id="ABBRID0EXCBI" xlink:type="simple">TTL</abbrev> 35.7–44.4 mm)</td><td rowspan="1" colspan="1">distinct</td><td rowspan="1" colspan="1">distinct</td><td rowspan="1" colspan="1">uniform brownish</td><td rowspan="1" colspan="1">many brown speckles</td><td rowspan="1" colspan="1">gold-pigmented white ventrolateral spots on chest, sparse white speckles or dense large spots on belly</td><td rowspan="1" colspan="1">This study</td></tr><tr><td rowspan="1" colspan="1">
                      <italic>
                        <tp:taxon-name><tp:taxon-name-part taxon-name-part-type="genus" reg="Boulenophrys">Bo.</tp:taxon-name-part><tp:taxon-name-part taxon-name-part-type="species" reg="fansipanensis">fansipanensis</tp:taxon-name-part></tp:taxon-name>
                      </italic>
                    </td><td rowspan="1" colspan="1">25, <italic>N</italic> = 2</td><td rowspan="1" colspan="1">obvious</td><td rowspan="1" colspan="1">visible</td><td rowspan="1" colspan="1">brown with dark brown speckles</td><td rowspan="1" colspan="1">small spots and dark brown speckles</td><td rowspan="1" colspan="1">a translucent grey brown and speckled with metallic blue and flecked with dark brown</td><td rowspan="1" colspan="1">This study</td></tr><tr><td rowspan="1" colspan="1">
                      <italic>
                        <tp:taxon-name><tp:taxon-name-part taxon-name-part-type="genus" reg="Boulenophrys">Bo.</tp:taxon-name-part><tp:taxon-name-part taxon-name-part-type="species" reg="jingdongensis">jingdongensis</tp:taxon-name-part></tp:taxon-name>
                      </italic>
                    </td><td rowspan="1" colspan="1">25, <italic>N</italic> = 1</td><td rowspan="1" colspan="1">indistinct</td><td rowspan="1" colspan="1">visible</td><td rowspan="1" colspan="1">dark brown with cream blotches, bordered by orange flecks</td><td rowspan="1" colspan="1">many dark brown speckles</td><td rowspan="1" colspan="1">grey brown and speckled with metallic blue</td><td rowspan="1" colspan="1">
                      <xref ref-type="bibr" rid="B60">Tapley et al. 2020b</xref>
                    </td></tr><tr><td rowspan="1" colspan="1">
                      <italic>
                        <tp:taxon-name><tp:taxon-name-part taxon-name-part-type="genus" reg="Boulenophrys">Bo.</tp:taxon-name-part><tp:taxon-name-part taxon-name-part-type="species" reg="hoanglienensis">hoanglienensis</tp:taxon-name-part></tp:taxon-name>
                      </italic>
                    </td><td rowspan="1" colspan="1">26, <italic>N</italic> = 1</td><td rowspan="1" colspan="1">distinct</td><td rowspan="1" colspan="1">visible</td><td rowspan="1" colspan="1">dark brown with reddish brown blotches and reticulated blackish brown</td><td rowspan="1" colspan="1">many dark brown speckles</td><td rowspan="1" colspan="1">speckled with metallic grey blue flecks</td><td rowspan="1" colspan="1">
                      <xref ref-type="bibr" rid="B60">Tapley et al. 2020b</xref>
                    </td></tr><tr><td rowspan="1" colspan="1">
                      <italic>
                        <tp:taxon-name><tp:taxon-name-part taxon-name-part-type="genus" reg="Boulenophrys">Bo.</tp:taxon-name-part><tp:taxon-name-part taxon-name-part-type="species" reg="rubrimera">rubrimera</tp:taxon-name-part></tp:taxon-name>
                      </italic>
                    </td><td rowspan="1" colspan="1">37, <italic>N</italic> = 1</td><td rowspan="1" colspan="1">obvious</td><td rowspan="1" colspan="1">\</td><td rowspan="1" colspan="1">brown with darker speckles</td><td rowspan="1" colspan="1">pale yellowish brown with speckles</td><td rowspan="1" colspan="1">speckled white and brown</td><td rowspan="1" colspan="1">
                      <xref ref-type="bibr" rid="B57">Tapley et al. 2017</xref>
                    </td></tr><tr><td rowspan="1" colspan="1">
                      <italic>
                        <tp:taxon-name><tp:taxon-name-part taxon-name-part-type="genus" reg="Boulenophrys">Bo.</tp:taxon-name-part><tp:taxon-name-part taxon-name-part-type="species" reg="baishanzuensis">baishanzuensis</tp:taxon-name-part></tp:taxon-name>
                      </italic>
                    </td><td rowspan="1" colspan="1">31, <italic>N</italic> = 1</td><td rowspan="1" colspan="1">\</td><td rowspan="1" colspan="1">\</td><td rowspan="1" colspan="1">brownish black</td><td rowspan="1" colspan="1">small white and black spots</td><td rowspan="1" colspan="1">\</td><td rowspan="1" colspan="1">
                      <xref ref-type="bibr" rid="B67">Wu et al. 2020</xref>
                    </td></tr><tr><td rowspan="1" colspan="1">
                      <italic>
                        <tp:taxon-name><tp:taxon-name-part taxon-name-part-type="genus" reg="Boulenophrys">Bo.</tp:taxon-name-part><tp:taxon-name-part taxon-name-part-type="species" reg="lushuiensis">lushuiensis</tp:taxon-name-part></tp:taxon-name>
                      </italic>
                    </td><td rowspan="1" colspan="1">26–27, 32, and 36, <italic>N</italic> = 5</td><td rowspan="1" colspan="1">\</td><td rowspan="1" colspan="1">visible</td><td rowspan="1" colspan="1">brown without distinct patterns</td><td rowspan="1" colspan="1">pale brown with dozens of small dark brown patches</td><td rowspan="1" colspan="1">scattered with silver tiny patches</td><td rowspan="1" colspan="1">
                      <xref ref-type="bibr" rid="B53">Shi et al. 2021</xref>
                    </td></tr><tr><td rowspan="1" colspan="1">
                      <italic>
                        <tp:taxon-name><tp:taxon-name-part taxon-name-part-type="genus" reg="Boulenophrys">Bo.</tp:taxon-name-part><tp:taxon-name-part taxon-name-part-type="species" reg="leishanensis">leishanensis</tp:taxon-name-part></tp:taxon-name>
                      </italic>
                    </td><td rowspan="1" colspan="1">25–26, <italic>N</italic> = 6</td><td rowspan="1" colspan="1">visible*</td><td rowspan="1" colspan="1">\</td><td rowspan="1" colspan="1">yellow-brown</td><td rowspan="1" colspan="1">pale colored on fins, and small black spots on tail muscle</td><td rowspan="1" colspan="1">dense small white speckles*</td><td rowspan="1" colspan="1">
                      <xref ref-type="bibr" rid="B27">Li et al. 2018</xref>
                    </td></tr><tr><td rowspan="1" colspan="1">
                      <italic>
                        <tp:taxon-name><tp:taxon-name-part taxon-name-part-type="genus" reg="Boulenophrys">Bo.</tp:taxon-name-part><tp:taxon-name-part taxon-name-part-type="species" reg="jiangi">jiangi</tp:taxon-name-part></tp:taxon-name>
                      </italic>
                    </td><td rowspan="1" colspan="1">26, <italic>N</italic> = 2</td><td rowspan="1" colspan="1">\</td><td rowspan="1" colspan="1">\</td><td rowspan="1" colspan="1">yellow-brown</td><td rowspan="1" colspan="1">few dark spots on posterior tail muscle*</td><td rowspan="1" colspan="1">\</td><td rowspan="1" colspan="1">
                      <xref ref-type="bibr" rid="B33">Liu et al. 2020</xref>
                    </td></tr><tr><td rowspan="1" colspan="8">
                      <bold>
                        <italic>
                          <tp:taxon-name><tp:taxon-name-part taxon-name-part-type="genus" reg="Ophryophryne">Ophryophryne</tp:taxon-name-part></tp:taxon-name>
                        </italic>
                      </bold>
                    </td></tr><tr><td rowspan="1" colspan="1">
                      <italic>
                        <tp:taxon-name><tp:taxon-name-part taxon-name-part-type="genus" reg="Ophryophryne">O.</tp:taxon-name-part><tp:taxon-name-part taxon-name-part-type="species" reg="elfina">elfina</tp:taxon-name-part></tp:taxon-name>
                      </italic>
                    </td><td rowspan="1" colspan="1">25, <italic>N</italic> = 5</td><td rowspan="1" colspan="1">visible</td><td rowspan="1" colspan="1">not visible</td><td rowspan="1" colspan="1">uniform brownish red or brownish orange</td><td rowspan="1" colspan="1">few round blackish spots on tail</td><td rowspan="1" colspan="1">pale brownish orange, intestine</td><td rowspan="1" colspan="1">
                      <xref ref-type="bibr" rid="B45">Poyarkov et al. 2017</xref>
                    </td></tr><tr><td rowspan="1" colspan="8">
                      <bold>
                        <italic>
                          <tp:taxon-name><tp:taxon-name-part taxon-name-part-type="genus" reg="Pelobatrachus">Pelobatrachus</tp:taxon-name-part></tp:taxon-name>
                        </italic>
                      </bold>
                    </td></tr><tr><td rowspan="2" colspan="1">
                      <italic>
                        <tp:taxon-name><tp:taxon-name-part taxon-name-part-type="genus" reg="Pelobatrachus">P.</tp:taxon-name-part><tp:taxon-name-part taxon-name-part-type="species" reg="kalimantanensis">kalimantanensis</tp:taxon-name-part></tp:taxon-name>
                      </italic>
                    </td><td rowspan="1" colspan="1">30, and 36, <italic>N</italic> = 2</td><td rowspan="1" colspan="1">visible*</td><td rowspan="1" colspan="1">not visible*</td><td rowspan="1" colspan="1">conspicuous dark brown and gold or orange brown pigmentation</td><td rowspan="1" colspan="1">marbled with dark brown pigmentation, edges of fins with golden iridophores</td><td rowspan="1" colspan="1">belly milky-white pigmented, pale stripe below spiracle extends laterally to half of abdomen*</td><td rowspan="1" colspan="1">
                      <xref ref-type="bibr" rid="B42">Munir et al. 2019</xref>
                    </td></tr><tr><td rowspan="1" colspan="1">45, <italic>N</italic> = 1</td><td rowspan="1" colspan="1">invisible*</td><td rowspan="1" colspan="1">not visible*</td><td rowspan="1" colspan="1">dark brown without orange gold pigmentation</td><td rowspan="1" colspan="1">dark brown</td><td rowspan="1" colspan="1">dark brown marbled pattern</td><td rowspan="1" colspan="1">
                      <xref ref-type="bibr" rid="B42">Munir et al. 2019</xref>
                    </td></tr><tr><td rowspan="1" colspan="8">
                      <bold>
                        <italic>
                          <tp:taxon-name><tp:taxon-name-part taxon-name-part-type="genus" reg="Xenophrys">Xenophrys</tp:taxon-name-part></tp:taxon-name>
                        </italic>
                      </bold>
                    </td></tr><tr><td rowspan="1" colspan="1"><italic><tp:taxon-name><tp:taxon-name-part taxon-name-part-type="genus" reg="Xenophrys">X.</tp:taxon-name-part><tp:taxon-name-part taxon-name-part-type="species" reg="medogensis">medogensis</tp:taxon-name-part></tp:taxon-name></italic> (low-elevation)</td><td rowspan="1" colspan="1">35, and 38, <italic>N</italic> = 2</td><td rowspan="1" colspan="1">\</td><td rowspan="1" colspan="1">\</td><td rowspan="1" colspan="1">pale yellow-brown</td><td rowspan="1" colspan="1">mottled with pale colored patches</td><td rowspan="1" colspan="1">without white patches</td><td rowspan="1" colspan="1">
                      <xref ref-type="bibr" rid="B51">Shi et al. 2020a</xref>
                    </td></tr><tr><td rowspan="1" colspan="1"><italic><tp:taxon-name><tp:taxon-name-part taxon-name-part-type="genus" reg="Xenophrys">X.</tp:taxon-name-part><tp:taxon-name-part taxon-name-part-type="species" reg="medogensis">medogensis</tp:taxon-name-part></tp:taxon-name></italic> (high-elevation)</td><td rowspan="1" colspan="1">27, <italic>N</italic> = 1</td><td rowspan="1" colspan="1">\</td><td rowspan="1" colspan="1">\</td><td rowspan="1" colspan="1">deep brown with copper pigmentation</td><td rowspan="1" colspan="1">brown, scattered with tiny white pigment spots, no dark brown patches on tail</td><td rowspan="1" colspan="1">semitransparent brown, covered with small white pigments</td><td rowspan="1" colspan="1">
                      <xref ref-type="bibr" rid="B51">Shi et al. 2020a</xref>
                    </td></tr><tr><td rowspan="1" colspan="1">
                      <tp:taxon-name><tp:taxon-name-part taxon-name-part-type="genus" reg="Xenophrys">X.</tp:taxon-name-part><tp:taxon-name-part taxon-name-part-type="uncertainty-rank">cf.</tp:taxon-name-part><tp:taxon-name-part taxon-name-part-type="species" reg="pachyproctus">pachyproctus</tp:taxon-name-part></tp:taxon-name>
                    </td><td rowspan="1" colspan="1">25, <italic>N</italic> = 1</td><td rowspan="1" colspan="1">\</td><td rowspan="1" colspan="1">\</td><td rowspan="1" colspan="1">yellow-brown with two golden spots on dorsalateral mid body</td><td rowspan="1" colspan="1">\</td><td rowspan="1" colspan="1">\</td><td rowspan="1" colspan="1">
                      <xref ref-type="bibr" rid="B51">Shi et al. 2020a</xref>
                    </td></tr><tr><td rowspan="1" colspan="1">
                      <italic>
                        <tp:taxon-name><tp:taxon-name-part taxon-name-part-type="genus" reg="Xenophrys">X.</tp:taxon-name-part><tp:taxon-name-part taxon-name-part-type="species" reg="yeae">yeae</tp:taxon-name-part></tp:taxon-name>
                      </italic>
                    </td><td rowspan="1" colspan="1">28–29, and 31–35, <italic>N</italic> = 9</td><td rowspan="1" colspan="1">\</td><td rowspan="1" colspan="1">\</td><td rowspan="1" colspan="1">brown with dense copper pigments</td><td rowspan="1" colspan="1">above lower fin mottled with copper patches</td><td rowspan="1" colspan="1">semi-transparent</td><td rowspan="1" colspan="1">
                      <xref ref-type="bibr" rid="B51">Shi et al. 2020a</xref>
                    </td></tr><tr><td rowspan="1" colspan="1">
                      <italic>
                        <tp:taxon-name><tp:taxon-name-part taxon-name-part-type="genus" reg="Xenophrys">X.</tp:taxon-name-part><tp:taxon-name-part taxon-name-part-type="species" reg="maosonensis">maosonensis</tp:taxon-name-part></tp:taxon-name>
                      </italic>
                    </td><td rowspan="1" colspan="1">25, <italic>N</italic> = 2</td><td rowspan="1" colspan="1">obvious</td><td rowspan="1" colspan="1">visible</td><td rowspan="1" colspan="1">brown with dark brown speckles posteriorly</td><td rowspan="1" colspan="1">few dark brown speckles</td><td rowspan="1" colspan="1">speckled with metallic grey blue</td><td rowspan="1" colspan="1">
                      <xref ref-type="bibr" rid="B60">Tapley et al. 2020b</xref>
                    </td></tr><tr><td rowspan="1" colspan="1">
                      <italic>
                        <tp:taxon-name><tp:taxon-name-part taxon-name-part-type="genus" reg="Xenophrys">X.</tp:taxon-name-part><tp:taxon-name-part taxon-name-part-type="species" reg="lekaguli">lekaguli</tp:taxon-name-part></tp:taxon-name>
                      </italic>
                    </td><td rowspan="1" colspan="1">25, 37–38, and 42, <italic>N</italic> = 6</td><td rowspan="1" colspan="1">\</td><td rowspan="1" colspan="1">\</td><td rowspan="1" colspan="1">pale gray (in preservative)</td><td rowspan="1" colspan="1">proximal half of caudal muscle with two or three irregular dark streaks, fins distinctly pigmented only in distal portions (in preservative)</td><td rowspan="1" colspan="1">small black spots (in preservative)</td><td rowspan="1" colspan="1">
                      <xref ref-type="bibr" rid="B55">Stuart et al. 2006</xref>
                    </td></tr><tr><td rowspan="1" colspan="1">
                      <italic>
                        <tp:taxon-name><tp:taxon-name-part taxon-name-part-type="genus" reg="Xenophrys">X.</tp:taxon-name-part><tp:taxon-name-part taxon-name-part-type="species" reg="serchhipii">serchhipii</tp:taxon-name-part></tp:taxon-name>
                      </italic>
                    </td><td rowspan="1" colspan="1">32, 34, and 36–38, <italic>N</italic> = 11</td><td rowspan="1" colspan="1">\</td><td rowspan="1" colspan="1">visible</td><td rowspan="1" colspan="1">dark brown (in preservative)</td><td rowspan="1" colspan="1">translucent and grey (in preservative)</td><td rowspan="1" colspan="1">dark brown, fins are opaque and speckled (in preservative)</td><td rowspan="1" colspan="1">
                      <xref ref-type="bibr" rid="B47">Raj et al. 2022</xref>
                    </td></tr><tr><td rowspan="1" colspan="1">
                      <italic>
                        <tp:taxon-name><tp:taxon-name-part taxon-name-part-type="genus" reg="Xenophrys">X.</tp:taxon-name-part><tp:taxon-name-part taxon-name-part-type="species" reg="monticola">monticola</tp:taxon-name-part></tp:taxon-name>
                      </italic>
                    </td><td rowspan="1" colspan="1">25, <italic>N</italic> = 5</td><td rowspan="1" colspan="1">\</td><td rowspan="1" colspan="1">\</td><td rowspan="1" colspan="1">grey olive-green with irregular melanophores (in preservative)</td><td rowspan="1" colspan="1">densely arranged melanophores (in preservative)</td><td rowspan="1" colspan="1">immaculate, slightly translucent with some rare spots of melanophores (in preservative)</td><td rowspan="1" colspan="1">
                      <xref ref-type="bibr" rid="B8">Deuti et al. 2017</xref>
                    </td></tr><tr><td rowspan="2" colspan="1">
                      <italic>
                        <tp:taxon-name><tp:taxon-name-part taxon-name-part-type="genus" reg="Xenophrys">X.</tp:taxon-name-part><tp:taxon-name-part taxon-name-part-type="species" reg="periosa">periosa</tp:taxon-name-part></tp:taxon-name>
                      </italic>
                    </td><td rowspan="1" colspan="1">27, <italic>N</italic> = 1</td><td rowspan="1" colspan="1">\</td><td rowspan="1" colspan="1">\</td><td rowspan="1" colspan="1">greyish brown</td><td rowspan="1" colspan="1">dense small speckles</td><td rowspan="1" colspan="1">translucent greyish brown</td><td rowspan="1" colspan="1">
                      <xref ref-type="bibr" rid="B52">Shi et al. 2020b</xref>
                    </td></tr><tr><td rowspan="1" colspan="1">34, <italic>N</italic> = 1</td><td rowspan="1" colspan="1">\</td><td rowspan="1" colspan="1">\</td><td rowspan="1" colspan="1">greyish brown</td><td rowspan="1" colspan="1">large spots alongside anterior 2/3 of tail muscle</td><td rowspan="1" colspan="1">translucent greyish brown</td><td rowspan="1" colspan="1">
                      <xref ref-type="bibr" rid="B52">Shi et al. 2020b</xref>
                    </td></tr><tr><td rowspan="1" colspan="8">
                      <bold>Incertae sedis with <tp:taxon-name><tp:taxon-name-part taxon-name-part-type="subfamily">Megophryinae</tp:taxon-name-part></tp:taxon-name></bold>
                    </td></tr><tr><td rowspan="1" colspan="1">“<italic><tp:taxon-name><tp:taxon-name-part taxon-name-part-type="genus" reg="Megophrys">Megophrys</tp:taxon-name-part></tp:taxon-name></italic>” <italic>dringi</italic></td><td rowspan="1" colspan="1">25, <italic>N</italic> = 4</td><td rowspan="1" colspan="1">\</td><td rowspan="1" colspan="1">visible</td><td rowspan="1" colspan="1">conspicuous pattern of intense dark brown and gold pigmentation</td><td rowspan="1" colspan="1">pigmented dark brown, interspersed with pale golden iridophores</td><td rowspan="1" colspan="1">milky translucent with a few irregularly shaped golden spots</td><td rowspan="1" colspan="1">
                      <xref ref-type="bibr" rid="B43">Oberhummer et al. 2014</xref>
                    </td></tr></tbody></table></table-wrap><table-wrap id="T3" position="float" orientation="portrait"><label>Table 3.</label><caption><p>Comparison of morphological characteristics among tadpoles of the subfamily <tp:taxon-name><tp:taxon-name-part taxon-name-part-type="subfamily">Megophryinae</tp:taxon-name-part></tp:taxon-name>, which was identified based on molecular data. “*” indicates characteristics not mentioned in the text but were illustrated in the figure, and “\” indicates “no data”.</p></caption><table id="TID0EHLBK" rules="all"><tbody><tr><th rowspan="1" colspan="1">Species</th><th rowspan="1" colspan="1">Stage</th><th rowspan="1" colspan="1">
                      <italic>N</italic>
                    </th><th rowspan="1" colspan="1">
                      <abbrev xmlns:xlink="http://www.w3.org/1999/xlink" xlink:title="total length" id="ABBRID0ECECI" xlink:type="simple">TTL</abbrev>
                    </th><th rowspan="1" colspan="1">
                      <abbrev xmlns:xlink="http://www.w3.org/1999/xlink" xlink:title="body length from snout to the point where the axis of the tail myotomes meets the body wall" id="ABBRID0EKECI" xlink:type="simple">BL</abbrev>
                    </th><th rowspan="1" colspan="1"><abbrev xmlns:xlink="http://www.w3.org/1999/xlink" xlink:title="tail length = TTL – BL" id="ABBRID0ESECI" xlink:type="simple">TAL</abbrev>/<abbrev xmlns:xlink="http://www.w3.org/1999/xlink" xlink:title="total length" id="ABBRID0EWECI" xlink:type="simple">TTL</abbrev></th><th rowspan="1" colspan="1"><abbrev xmlns:xlink="http://www.w3.org/1999/xlink" xlink:title="maximal body width" id="ABBRID0E4ECI" xlink:type="simple">BW</abbrev>/<abbrev xmlns:xlink="http://www.w3.org/1999/xlink" xlink:title="oral disc width" id="ABBRID0EBFCI" xlink:type="simple">ODW</abbrev> (expanded)</th><th rowspan="1" colspan="1">Mouthpart shape</th><th rowspan="1" colspan="1">Narial rim</th><th rowspan="1" colspan="1">Tail tip</th><th rowspan="1" colspan="1">References</th></tr><tr><td rowspan="1" colspan="11">
                      <bold>
                        <italic>
                          <tp:taxon-name><tp:taxon-name-part taxon-name-part-type="genus" reg="Atympanophrys">Atympanophrys</tp:taxon-name-part></tp:taxon-name>
                        </italic>
                      </bold>
                    </td></tr><tr><td rowspan="1" colspan="1">
                      <italic>
                        <tp:taxon-name><tp:taxon-name-part taxon-name-part-type="genus" reg="Atympanophrys">A.</tp:taxon-name-part><tp:taxon-name-part taxon-name-part-type="species" reg="gigantica">gigantica</tp:taxon-name-part></tp:taxon-name>
                      </italic>
                    </td><td rowspan="1" colspan="1">35</td><td rowspan="1" colspan="1">5</td><td rowspan="1" colspan="1">50.7 (42.6–54.9)</td><td rowspan="1" colspan="1">16.9 (15.7–18.0)</td><td rowspan="1" colspan="1">66.6 (63.2–68.4)</td><td rowspan="1" colspan="1">62.6, <italic>N</italic> = 1</td><td rowspan="1" colspan="1">hastate</td><td rowspan="1" colspan="1">serrated and raised</td><td rowspan="1" colspan="1">broadly rounded</td><td rowspan="1" colspan="1">
                      <xref ref-type="bibr" rid="B60">Tapley et al. 2020b</xref>
                    </td></tr><tr><td rowspan="1" colspan="11">
                      <bold>
                        <italic>
                          <tp:taxon-name><tp:taxon-name-part taxon-name-part-type="genus" reg="Brachytarsophrys">Brachytarsophrys</tp:taxon-name-part></tp:taxon-name>
                        </italic>
                      </bold>
                    </td></tr><tr><td rowspan="4" colspan="1">
                      <italic>
                        <tp:taxon-name><tp:taxon-name-part taxon-name-part-type="genus" reg="Brachytarsophrys">Br.</tp:taxon-name-part><tp:taxon-name-part taxon-name-part-type="species" reg="popei">popei</tp:taxon-name-part></tp:taxon-name>
                      </italic>
                    </td><td rowspan="1" colspan="1">26–27</td><td rowspan="1" colspan="1">2</td><td rowspan="1" colspan="1">36.4±1.2 (35.0–37.3)</td><td rowspan="1" colspan="1">8.5±0.8 (7.9–9.0)</td><td rowspan="1" colspan="1">71.7(–)</td><td rowspan="1" colspan="1">81.7±10.1 (74.6–88.9)</td><td rowspan="1" colspan="1">bi-triangular</td><td rowspan="1" colspan="1">raised</td><td rowspan="1" colspan="1">bluntly pointed</td><td rowspan="1" colspan="1">This study</td></tr><tr><td rowspan="1" colspan="1">36–37</td><td rowspan="1" colspan="1">3</td><td rowspan="1" colspan="1">36.4±1.2 (35.0–37.3)</td><td rowspan="1" colspan="1">10.8±0.3 (10.5–11.0)</td><td rowspan="1" colspan="1">70.3±0.3 (70.0–70.5)</td><td rowspan="1" colspan="1">77.2±1.4 (75.6–78.4)</td><td rowspan="1" colspan="1">bi-triangular</td><td rowspan="1" colspan="1">raised</td><td rowspan="1" colspan="1">bluntly pointed</td><td rowspan="1" colspan="1">This study</td></tr><tr><td rowspan="1" colspan="1">26–27</td><td rowspan="1" colspan="1">12</td><td rowspan="1" colspan="1">\</td><td rowspan="1" colspan="1">\</td><td rowspan="1" colspan="1">\</td><td rowspan="1" colspan="1">\</td><td rowspan="1" colspan="1">\</td><td rowspan="1" colspan="1">\</td><td rowspan="1" colspan="1">bluntly pointed</td><td rowspan="1" colspan="1">
                      <xref ref-type="bibr" rid="B70">Zhao et al. 2014</xref>
                    </td></tr><tr><td rowspan="1" colspan="1">29</td><td rowspan="1" colspan="1">2</td><td rowspan="1" colspan="1">\</td><td rowspan="1" colspan="1">\</td><td rowspan="1" colspan="1">\</td><td rowspan="1" colspan="1">\</td><td rowspan="1" colspan="1">\</td><td rowspan="1" colspan="1">\</td><td rowspan="1" colspan="1">bluntly pointed</td><td rowspan="1" colspan="1">
                      <xref ref-type="bibr" rid="B70">Zhao et al. 2014</xref>
                    </td></tr><tr><td rowspan="3" colspan="1">
                      <italic>
                        <tp:taxon-name><tp:taxon-name-part taxon-name-part-type="genus" reg="Brachytarsophrys">Br.</tp:taxon-name-part><tp:taxon-name-part taxon-name-part-type="species" reg="intermedia">intermedia</tp:taxon-name-part></tp:taxon-name>
                      </italic>
                    </td><td rowspan="1" colspan="1">32</td><td rowspan="1" colspan="1">2</td><td rowspan="1" colspan="1">45.0±4.7 (41.7–48.3)</td><td rowspan="1" colspan="1">14.0±2.2 (12.4–15.5)</td><td rowspan="1" colspan="1">69.7±1.7 (67.9–70.3)</td><td rowspan="1" colspan="1">\</td><td rowspan="1" colspan="1">bi-triangular</td><td rowspan="1" colspan="1">raised</td><td rowspan="1" colspan="1">pointed</td><td rowspan="1" colspan="1">
                      <xref ref-type="bibr" rid="B59">Tapley et al. 2020a</xref>
                    </td></tr><tr><td rowspan="1" colspan="1">36</td><td rowspan="1" colspan="1">1</td><td rowspan="1" colspan="1">48.7</td><td rowspan="1" colspan="1">15.0</td><td rowspan="1" colspan="1">69.2</td><td rowspan="1" colspan="1">50.6</td><td rowspan="1" colspan="1">bi-triangular</td><td rowspan="1" colspan="1">raised</td><td rowspan="1" colspan="1">pointed</td><td rowspan="1" colspan="1">
                      <xref ref-type="bibr" rid="B59">Tapley et al. 2020a</xref>
                    </td></tr><tr><td rowspan="1" colspan="1">39</td><td rowspan="1" colspan="1">1</td><td rowspan="1" colspan="1">55.1</td><td rowspan="1" colspan="1">16.3</td><td rowspan="1" colspan="1">70.4</td><td rowspan="1" colspan="1">\</td><td rowspan="1" colspan="1">bi-triangular</td><td rowspan="1" colspan="1">raised</td><td rowspan="1" colspan="1">pointed</td><td rowspan="1" colspan="1">
                      <xref ref-type="bibr" rid="B59">Tapley et al. 2020a</xref>
                    </td></tr><tr><td rowspan="1" colspan="1">
                      <italic>
                        <tp:taxon-name><tp:taxon-name-part taxon-name-part-type="genus" reg="Brachytarsophrys">Br.</tp:taxon-name-part><tp:taxon-name-part taxon-name-part-type="species" reg="orientalis">orientalis</tp:taxon-name-part></tp:taxon-name>
                      </italic>
                    </td><td rowspan="1" colspan="1">36</td><td rowspan="1" colspan="1">1</td><td rowspan="1" colspan="1">33.9</td><td rowspan="1" colspan="1">12.3</td><td rowspan="1" colspan="1">69.2</td><td rowspan="1" colspan="1">\</td><td rowspan="1" colspan="1">\</td><td rowspan="1" colspan="1">\</td><td rowspan="1" colspan="1">pointed</td><td rowspan="1" colspan="1">
                      <xref ref-type="bibr" rid="B28">Li et al. 2020</xref>
                    </td></tr><tr><td rowspan="1" colspan="11">
                      <bold>
                        <italic>
                          <tp:taxon-name><tp:taxon-name-part taxon-name-part-type="genus" reg="Boulenophrys">Boulenophrys</tp:taxon-name-part></tp:taxon-name>
                        </italic>
                      </bold>
                    </td></tr><tr><td rowspan="1" colspan="1">
                      <italic>
                        <tp:taxon-name><tp:taxon-name-part taxon-name-part-type="genus" reg="Boulenophrys">Bo.</tp:taxon-name-part><tp:taxon-name-part taxon-name-part-type="species" reg="fansipanensis">fansipanensis</tp:taxon-name-part></tp:taxon-name>
                      </italic>
                    </td><td rowspan="1" colspan="1">25</td><td rowspan="1" colspan="1">2</td><td rowspan="1" colspan="1">30.8 (26.5–35.0)</td><td rowspan="1" colspan="1">9.1 (7.4–10.8)</td><td rowspan="1" colspan="1">69.1–72.1</td><td rowspan="1" colspan="1">64.8, <italic>N</italic> = 1</td><td rowspan="1" colspan="1">bi-triangular</td><td rowspan="1" colspan="1">serrated and raised</td><td rowspan="1" colspan="1">pointed</td><td rowspan="1" colspan="1">
                      <xref ref-type="bibr" rid="B60">Tapley et al. 2020b</xref>
                    </td></tr><tr><td rowspan="1" colspan="1">
                      <italic>
                        <tp:taxon-name><tp:taxon-name-part taxon-name-part-type="genus" reg="Boulenophrys">Bo.</tp:taxon-name-part><tp:taxon-name-part taxon-name-part-type="species" reg="jingdongensis">jingdongensis</tp:taxon-name-part></tp:taxon-name>
                      </italic>
                    </td><td rowspan="1" colspan="1">25</td><td rowspan="1" colspan="1">1</td><td rowspan="1" colspan="1">27.9</td><td rowspan="1" colspan="1">8.9</td><td rowspan="1" colspan="1">68.1</td><td rowspan="1" colspan="1">80.4, <italic>N</italic> = 1</td><td rowspan="1" colspan="1">bi-triangular</td><td rowspan="1" colspan="1">serrated and raised</td><td rowspan="1" colspan="1">rounded</td><td rowspan="1" colspan="1">
                      <xref ref-type="bibr" rid="B60">Tapley et al. 2020b</xref>
                    </td></tr><tr><td rowspan="1" colspan="1">
                      <italic>
                        <tp:taxon-name><tp:taxon-name-part taxon-name-part-type="genus" reg="Boulenophrys">Bo.</tp:taxon-name-part><tp:taxon-name-part taxon-name-part-type="species" reg="hoanglienensis">hoanglienensis</tp:taxon-name-part></tp:taxon-name>
                      </italic>
                    </td><td rowspan="1" colspan="1">26</td><td rowspan="1" colspan="1">1</td><td rowspan="1" colspan="1">26.5</td><td rowspan="1" colspan="1">7.1</td><td rowspan="1" colspan="1">73.2</td><td rowspan="1" colspan="1">79.3, <italic>N</italic> = 1</td><td rowspan="1" colspan="1">bi-triangular</td><td rowspan="1" colspan="1">serrated and raised</td><td rowspan="1" colspan="1">pointed</td><td rowspan="1" colspan="1">
                      <xref ref-type="bibr" rid="B60">Tapley et al. 2020b</xref>
                    </td></tr><tr><td rowspan="2" colspan="1">
                      <italic>
                        <tp:taxon-name><tp:taxon-name-part taxon-name-part-type="genus" reg="Boulenophrys">Bo.</tp:taxon-name-part><tp:taxon-name-part taxon-name-part-type="species" reg="shimentaina">shimentaina</tp:taxon-name-part></tp:taxon-name>
                      </italic>
                    </td><td rowspan="1" colspan="1">25–27</td><td rowspan="1" colspan="1">4</td><td rowspan="1" colspan="1">28.5±0.1 (28.5–28.6)</td><td rowspan="1" colspan="1">7.9±0.4 (7.3–8.3)</td><td rowspan="1" colspan="1">72.7±1.5 (71.6–74.4)</td><td rowspan="1" colspan="1">72.3±5.8 (65.2–77.2)</td><td rowspan="1" colspan="1">bi-triangular</td><td rowspan="1" colspan="1">serrated and raised</td><td rowspan="1" colspan="1">bluntly pointed</td><td rowspan="1" colspan="1">This study</td></tr><tr><td rowspan="1" colspan="1">28</td><td rowspan="1" colspan="1">1</td><td rowspan="1" colspan="1">27</td><td rowspan="1" colspan="1">8</td><td rowspan="1" colspan="1">70.4</td><td rowspan="1" colspan="1">68.3</td><td rowspan="1" colspan="1">bi-triangular</td><td rowspan="1" colspan="1">serrated and raised</td><td rowspan="1" colspan="1">bluntly pointed</td><td rowspan="1" colspan="1">This study</td></tr><tr><td rowspan="3" colspan="1">
                      <tp:taxon-name><tp:taxon-name-part taxon-name-part-type="genus" reg="Boulenophrys">Bo.</tp:taxon-name-part><tp:taxon-name-part taxon-name-part-type="uncertainty-rank">cf.</tp:taxon-name-part><tp:taxon-name-part taxon-name-part-type="species" reg="ombrophila">ombrophila</tp:taxon-name-part></tp:taxon-name>
                    </td><td rowspan="1" colspan="1">25</td><td rowspan="1" colspan="1">1</td><td rowspan="1" colspan="1">20.9</td><td rowspan="1" colspan="1">5.1</td><td rowspan="1" colspan="1">75.6</td><td rowspan="1" colspan="1">69.2</td><td rowspan="1" colspan="1">bi-triangular</td><td rowspan="1" colspan="1">serrated and raised</td><td rowspan="1" colspan="1">bluntly rounded</td><td rowspan="1" colspan="1">This study</td></tr><tr><td rowspan="1" colspan="1">26–27</td><td rowspan="1" colspan="1">2</td><td rowspan="1" colspan="1">31.8±1.9 (30.4–33.1)</td><td rowspan="1" colspan="1">8.7±0.4 (8.4–8.9)</td><td rowspan="1" colspan="1">72.7±0.5 (72.4–73.1)</td><td rowspan="1" colspan="1">62.7±1.7 (61.5–63.9)</td><td rowspan="1" colspan="1">bi-triangular</td><td rowspan="1" colspan="1">serrated and raised</td><td rowspan="1" colspan="1">sharply pointed</td><td rowspan="1" colspan="1">This study</td></tr><tr><td rowspan="1" colspan="1">36</td><td rowspan="1" colspan="1">1</td><td rowspan="1" colspan="1">33.7</td><td rowspan="1" colspan="1">10.0</td><td rowspan="1" colspan="1">70.3</td><td rowspan="1" colspan="1">61.4</td><td rowspan="1" colspan="1">bi-triangular</td><td rowspan="1" colspan="1">serrated and raised</td><td rowspan="1" colspan="1">sharply pointed</td><td rowspan="1" colspan="1">This study</td></tr><tr><td rowspan="4" colspan="1">
                      <italic>
                        <tp:taxon-name><tp:taxon-name-part taxon-name-part-type="genus" reg="Boulenophrys">Bo.</tp:taxon-name-part><tp:taxon-name-part taxon-name-part-type="species" reg="nanlingensis">nanlingensis</tp:taxon-name-part></tp:taxon-name>
                      </italic>
                    </td><td rowspan="1" colspan="1">25–27</td><td rowspan="1" colspan="1">9</td><td rowspan="1" colspan="1">26.0±6.4 (18.7–39.1)</td><td rowspan="1" colspan="1">7.1±1.5 (5.3–10.3)</td><td rowspan="1" colspan="1">72.8±1.8 (70.8–76.1)</td><td rowspan="1" colspan="1">71.4±4.9 (64.7–79.6)</td><td rowspan="1" colspan="1">bi-triangular</td><td rowspan="1" colspan="1">serrated and raised</td><td rowspan="1" colspan="1">pointed</td><td rowspan="1" colspan="1">This study</td></tr><tr><td rowspan="1" colspan="1">28–29</td><td rowspan="1" colspan="1">3</td><td rowspan="1" colspan="1">30.1±4.8 (26.9–35.7)</td><td rowspan="1" colspan="1">8.4±0.9 (7.7–9.4)</td><td rowspan="1" colspan="1">71.8±2.1 (69.5–73.7)</td><td rowspan="1" colspan="1">68.2±4.2 (63.3–71.2)</td><td rowspan="1" colspan="1">bi-triangular</td><td rowspan="1" colspan="1">serrated and raised</td><td rowspan="1" colspan="1">pointed</td><td rowspan="1" colspan="1">This study</td></tr><tr><td rowspan="1" colspan="1">34</td><td rowspan="1" colspan="1">1</td><td rowspan="1" colspan="1">34.4</td><td rowspan="1" colspan="1">8.8</td><td rowspan="1" colspan="1">74.4</td><td rowspan="1" colspan="1">85.7</td><td rowspan="1" colspan="1">bi-triangular</td><td rowspan="1" colspan="1">serrated and raised</td><td rowspan="1" colspan="1">pointed</td><td rowspan="1" colspan="1">This study</td></tr><tr><td rowspan="1" colspan="1">35</td><td rowspan="1" colspan="1">1</td><td rowspan="1" colspan="1">40.1</td><td rowspan="1" colspan="1">10.8</td><td rowspan="1" colspan="1">73.1</td><td rowspan="1" colspan="1">73.1</td><td rowspan="1" colspan="1">bi-triangular</td><td rowspan="1" colspan="1">serrated and raised</td><td rowspan="1" colspan="1">pointed</td><td rowspan="1" colspan="1">This study</td></tr><tr><td rowspan="3" colspan="1">
                      <italic>
                        <tp:taxon-name><tp:taxon-name-part taxon-name-part-type="genus" reg="Boulenophrys">Bo.</tp:taxon-name-part><tp:taxon-name-part taxon-name-part-type="species" reg="lushuiensis">lushuiensis</tp:taxon-name-part></tp:taxon-name>
                      </italic>
                    </td><td rowspan="1" colspan="1">26–27</td><td rowspan="1" colspan="1">3</td><td rowspan="1" colspan="1">27.8±4.0 (23.1–30.3)</td><td rowspan="1" colspan="1">8.0±1.1 (6.8–8.8)</td><td rowspan="1" colspan="1">70.2±1.9 (68.0–71.3)</td><td rowspan="1" colspan="1">66.8±11.0 (56.1–78.0)</td><td rowspan="1" colspan="1">\</td><td rowspan="1" colspan="1">\</td><td rowspan="1" colspan="1">\</td><td rowspan="1" colspan="1">
                      <xref ref-type="bibr" rid="B53">Shi et al. 2021</xref>
                    </td></tr><tr><td rowspan="1" colspan="1">32</td><td rowspan="1" colspan="1">1</td><td rowspan="1" colspan="1">42.7</td><td rowspan="1" colspan="1">12.1</td><td rowspan="1" colspan="1">71.9</td><td rowspan="1" colspan="1">57.9</td><td rowspan="1" colspan="1">bi-triangular*</td><td rowspan="1" colspan="1">\</td><td rowspan="1" colspan="1">rounded*</td><td rowspan="1" colspan="1">
                      <xref ref-type="bibr" rid="B53">Shi et al. 2021</xref>
                    </td></tr><tr><td rowspan="1" colspan="1">36</td><td rowspan="1" colspan="1">1</td><td rowspan="1" colspan="1">41.1</td><td rowspan="1" colspan="1">11.3</td><td rowspan="1" colspan="1">72.5</td><td rowspan="1" colspan="1">58.4</td><td rowspan="1" colspan="1">\</td><td rowspan="1" colspan="1">\</td><td rowspan="1" colspan="1">\</td><td rowspan="1" colspan="1">
                      <xref ref-type="bibr" rid="B53">Shi et al. 2021</xref>
                    </td></tr><tr><td rowspan="1" colspan="1">
                      <italic>
                        <tp:taxon-name><tp:taxon-name-part taxon-name-part-type="genus" reg="Boulenophrys">Bo.</tp:taxon-name-part><tp:taxon-name-part taxon-name-part-type="species" reg="rubrimera">rubrimera</tp:taxon-name-part></tp:taxon-name>
                      </italic>
                    </td><td rowspan="1" colspan="1">37</td><td rowspan="1" colspan="1">1</td><td rowspan="1" colspan="1">33.3</td><td rowspan="1" colspan="1">10.5</td><td rowspan="1" colspan="1">68.5</td><td rowspan="1" colspan="1">\</td><td rowspan="1" colspan="1">\</td><td rowspan="1" colspan="1">\</td><td rowspan="1" colspan="1">rounded</td><td rowspan="1" colspan="1">
                      <xref ref-type="bibr" rid="B57">Tapley et al. 2017</xref>
                    </td></tr><tr><td rowspan="1" colspan="1">
                      <italic>
                        <tp:taxon-name><tp:taxon-name-part taxon-name-part-type="genus" reg="Boulenophrys">Bo.</tp:taxon-name-part><tp:taxon-name-part taxon-name-part-type="species" reg="baishanzuensis">baishanzuensis</tp:taxon-name-part></tp:taxon-name>
                      </italic>
                    </td><td rowspan="1" colspan="1">31</td><td rowspan="1" colspan="1">1</td><td rowspan="1" colspan="1">22.7</td><td rowspan="1" colspan="1">\</td><td rowspan="1" colspan="1">64.8</td><td rowspan="1" colspan="1">\</td><td rowspan="1" colspan="1">bi-triangular*</td><td rowspan="1" colspan="1">\</td><td rowspan="1" colspan="1">pointed</td><td rowspan="1" colspan="1">
                      <xref ref-type="bibr" rid="B67">Wu et al. 2020</xref>
                    </td></tr><tr><td rowspan="1" colspan="1">
                      <italic>
                        <tp:taxon-name><tp:taxon-name-part taxon-name-part-type="genus" reg="Boulenophrys">Bo.</tp:taxon-name-part><tp:taxon-name-part taxon-name-part-type="species" reg="leishanensis">leishanensis</tp:taxon-name-part></tp:taxon-name>
                      </italic>
                    </td><td rowspan="1" colspan="1">25–27</td><td rowspan="1" colspan="1">6</td><td rowspan="1" colspan="1">29.7±2.3 (27.0–33.0)</td><td rowspan="1" colspan="1">\</td><td rowspan="1" colspan="1">64.2±2.1 (61.5–66.7)</td><td rowspan="1" colspan="1">\</td><td rowspan="1" colspan="1">\</td><td rowspan="1" colspan="1">\</td><td rowspan="1" colspan="1">pointed</td><td rowspan="1" colspan="1">
                      <xref ref-type="bibr" rid="B27">Li et al. 2018</xref>
                    </td></tr><tr><td rowspan="1" colspan="1">
                      <italic>
                        <tp:taxon-name><tp:taxon-name-part taxon-name-part-type="genus" reg="Boulenophrys">Bo.</tp:taxon-name-part><tp:taxon-name-part taxon-name-part-type="species" reg="jiangi">jiangi</tp:taxon-name-part></tp:taxon-name>
                      </italic>
                    </td><td rowspan="1" colspan="1">26</td><td rowspan="1" colspan="1">2</td><td rowspan="1" colspan="1">25.5–26.0</td><td rowspan="1" colspan="1">\</td><td rowspan="1" colspan="1">65.5–70.4</td><td rowspan="1" colspan="1">\</td><td rowspan="1" colspan="1">bi-triangular*</td><td rowspan="1" colspan="1">\</td><td rowspan="1" colspan="1">pointed</td><td rowspan="1" colspan="1">
                      <xref ref-type="bibr" rid="B33">Liu et al. 2020</xref>
                    </td></tr><tr><td rowspan="2" colspan="1">
                      <italic>
                        <tp:taxon-name><tp:taxon-name-part taxon-name-part-type="genus" reg="Boulenophrys">Bo.</tp:taxon-name-part><tp:taxon-name-part taxon-name-part-type="species" reg="lini">lini</tp:taxon-name-part></tp:taxon-name>
                      </italic>
                    </td><td rowspan="1" colspan="1">28</td><td rowspan="1" colspan="1">not provided</td><td rowspan="1" colspan="1">\</td><td rowspan="1" colspan="1">\</td><td rowspan="1" colspan="1">\</td><td rowspan="1" colspan="1">\</td><td rowspan="1" colspan="1">\</td><td rowspan="1" colspan="1">raised</td><td rowspan="1" colspan="1">pointed</td><td rowspan="1" colspan="1">
                      <xref ref-type="bibr" rid="B64">Wang et al. 2014</xref>
                    </td></tr><tr><td rowspan="1" colspan="1">31–34</td><td rowspan="1" colspan="1">not provided</td><td rowspan="1" colspan="1">\</td><td rowspan="1" colspan="1">\</td><td rowspan="1" colspan="1">\</td><td rowspan="1" colspan="1">\</td><td rowspan="1" colspan="1">\</td><td rowspan="1" colspan="1">raised</td><td rowspan="1" colspan="1">pointed</td><td rowspan="1" colspan="1">
                      <xref ref-type="bibr" rid="B64">Wang et al. 2014</xref>
                    </td></tr><tr><td rowspan="1" colspan="11">
                      <bold>
                        <italic>
                          <tp:taxon-name><tp:taxon-name-part taxon-name-part-type="genus" reg="Ophryophryne">Ophryophryne</tp:taxon-name-part></tp:taxon-name>
                        </italic>
                      </bold>
                    </td></tr><tr><td rowspan="1" colspan="1">
                      <italic>
                        <tp:taxon-name><tp:taxon-name-part taxon-name-part-type="genus" reg="Ophryophryne">O.</tp:taxon-name-part><tp:taxon-name-part taxon-name-part-type="species" reg="elfina">elfina</tp:taxon-name-part></tp:taxon-name>
                      </italic>
                    </td><td rowspan="1" colspan="1">25</td><td rowspan="1" colspan="1">5</td><td rowspan="1" colspan="1">28.4±1.3 (27.4–30.2)</td><td rowspan="1" colspan="1">8.6±0.1 (8.4–8.7)</td><td rowspan="1" colspan="1">\</td><td rowspan="1" colspan="1">\</td><td rowspan="1" colspan="1">bi-triangular*</td><td rowspan="1" colspan="1">“nares tubular”</td><td rowspan="1" colspan="1">bluntly rounded</td><td rowspan="1" colspan="1">
                      <xref ref-type="bibr" rid="B45">Poyarkov et al. 2017</xref>
                    </td></tr><tr><td rowspan="1" colspan="11">
                      <bold>
                        <italic>
                          <tp:taxon-name><tp:taxon-name-part taxon-name-part-type="genus" reg="Pelobatrachus">Pelobatrachus</tp:taxon-name-part></tp:taxon-name>
                        </italic>
                      </bold>
                    </td></tr><tr><td rowspan="3" colspan="1">
                      <italic>
                        <tp:taxon-name><tp:taxon-name-part taxon-name-part-type="genus" reg="Pelobatrachus">P.</tp:taxon-name-part><tp:taxon-name-part taxon-name-part-type="species" reg="kalimantanensis">kalimantanensis</tp:taxon-name-part></tp:taxon-name>
                      </italic>
                    </td><td rowspan="1" colspan="1">30</td><td rowspan="1" colspan="1">1</td><td rowspan="1" colspan="1">38.9</td><td rowspan="1" colspan="1">11.2</td><td rowspan="1" colspan="1">71.2</td><td rowspan="1" colspan="1">\</td><td rowspan="1" colspan="1">\</td><td rowspan="1" colspan="1">\</td><td rowspan="1" colspan="1">blunt</td><td rowspan="1" colspan="1">
                      <xref ref-type="bibr" rid="B42">Munir et al. 2019</xref>
                    </td></tr><tr><td rowspan="1" colspan="1">36</td><td rowspan="1" colspan="1">1</td><td rowspan="1" colspan="1">47.0</td><td rowspan="1" colspan="1">12.9</td><td rowspan="1" colspan="1">72.6</td><td rowspan="1" colspan="1">\</td><td rowspan="1" colspan="1">\</td><td rowspan="1" colspan="1">\</td><td rowspan="1" colspan="1">blunt</td><td rowspan="1" colspan="1">
                      <xref ref-type="bibr" rid="B42">Munir et al. 2019</xref>
                    </td></tr><tr><td rowspan="1" colspan="1">45</td><td rowspan="1" colspan="1">1</td><td rowspan="1" colspan="1">31.2</td><td rowspan="1" colspan="1">13.5</td><td rowspan="1" colspan="1">56.7</td><td rowspan="1" colspan="1">\</td><td rowspan="1" colspan="1">\</td><td rowspan="1" colspan="1">\</td><td rowspan="1" colspan="1">\</td><td rowspan="1" colspan="1">
                      <xref ref-type="bibr" rid="B42">Munir et al. 2019</xref>
                    </td></tr><tr><td rowspan="1" colspan="11">
                      <bold>
                        <italic>
                          <tp:taxon-name><tp:taxon-name-part taxon-name-part-type="genus" reg="Xenophrys">Xenophrys</tp:taxon-name-part></tp:taxon-name>
                        </italic>
                      </bold>
                    </td></tr><tr><td rowspan="3" colspan="1">
                      <italic>
                        <tp:taxon-name><tp:taxon-name-part taxon-name-part-type="genus" reg="Xenophrys">X.</tp:taxon-name-part><tp:taxon-name-part taxon-name-part-type="species" reg="yeae">yeae</tp:taxon-name-part></tp:taxon-name>
                      </italic>
                    </td><td rowspan="1" colspan="1">28–29</td><td rowspan="1" colspan="1">4</td><td rowspan="1" colspan="1">34.3±0.4 (33.9–34.8)</td><td rowspan="1" colspan="1">10.6±0.3 (10.2–11.0)</td><td rowspan="1" colspan="1">69.0±1.2 (67.3–69.9)</td><td rowspan="1" colspan="1">70.6±6.1 (64.8–78.0)</td><td rowspan="1" colspan="1">\</td><td rowspan="1" colspan="1">\</td><td rowspan="1" colspan="1">\</td><td rowspan="1" colspan="1">
                      <xref ref-type="bibr" rid="B51">Shi et al. 2020a</xref>
                    </td></tr><tr><td rowspan="1" colspan="1">31–34</td><td rowspan="1" colspan="1">4</td><td rowspan="1" colspan="1">34.9±1.1 (33.7–35.8)</td><td rowspan="1" colspan="1">11.0±0.5 (10.4–11.4)</td><td rowspan="1" colspan="1">68.4±0.5 (68.0–69.1)</td><td rowspan="1" colspan="1">78.6±13.7 (66.2–92.9)</td><td rowspan="1" colspan="1">\</td><td rowspan="1" colspan="1">\</td><td rowspan="1" colspan="1">\</td><td rowspan="1" colspan="1">
                      <xref ref-type="bibr" rid="B51">Shi et al. 2020a</xref>
                    </td></tr><tr><td rowspan="1" colspan="1">35</td><td rowspan="1" colspan="1">1</td><td rowspan="1" colspan="1">38.4</td><td rowspan="1" colspan="1">10.9</td><td rowspan="1" colspan="1">71.6</td><td rowspan="1" colspan="1">66.2</td><td rowspan="1" colspan="1">\</td><td rowspan="1" colspan="1">\</td><td rowspan="1" colspan="1">rounded*</td><td rowspan="1" colspan="1">
                      <xref ref-type="bibr" rid="B51">Shi et al. 2020a</xref>
                    </td></tr><tr><td rowspan="1" colspan="1">
                      <tp:taxon-name><tp:taxon-name-part taxon-name-part-type="genus" reg="Xenophrys">X.</tp:taxon-name-part><tp:taxon-name-part taxon-name-part-type="uncertainty-rank">cf.</tp:taxon-name-part><tp:taxon-name-part taxon-name-part-type="species" reg="pachyproctus">pachyproctus</tp:taxon-name-part></tp:taxon-name>
                    </td><td rowspan="1" colspan="1">25</td><td rowspan="1" colspan="1">1</td><td rowspan="1" colspan="1">19.1</td><td rowspan="1" colspan="1">6.1</td><td rowspan="1" colspan="1">68.1</td><td rowspan="1" colspan="1">63.3</td><td rowspan="1" colspan="1">\</td><td rowspan="1" colspan="1">\</td><td rowspan="1" colspan="1">bluntly pointed*</td><td rowspan="1" colspan="1">
                      <xref ref-type="bibr" rid="B51">Shi et al. 2020a</xref>
                    </td></tr><tr><td rowspan="1" colspan="1"><italic><tp:taxon-name><tp:taxon-name-part taxon-name-part-type="genus" reg="Xenophrys">X.</tp:taxon-name-part><tp:taxon-name-part taxon-name-part-type="species" reg="medogensis">medogensis</tp:taxon-name-part></tp:taxon-name></italic> (high-elevation)</td><td rowspan="1" colspan="1">27</td><td rowspan="1" colspan="1">1</td><td rowspan="1" colspan="1">33.7</td><td rowspan="1" colspan="1">9.5</td><td rowspan="1" colspan="1">71.5</td><td rowspan="1" colspan="1">98.1</td><td rowspan="1" colspan="1">\</td><td rowspan="1" colspan="1">\</td><td rowspan="1" colspan="1">pointed*</td><td rowspan="1" colspan="1">
                      <xref ref-type="bibr" rid="B51">Shi et al. 2020a</xref>
                    </td></tr><tr><td rowspan="2" colspan="1"><italic><tp:taxon-name><tp:taxon-name-part taxon-name-part-type="genus" reg="Xenophrys">X.</tp:taxon-name-part><tp:taxon-name-part taxon-name-part-type="species" reg="medogensis">medogensis</tp:taxon-name-part></tp:taxon-name></italic> (low-middle elevation)</td><td rowspan="1" colspan="1">35</td><td rowspan="1" colspan="1">1</td><td rowspan="1" colspan="1">42.7</td><td rowspan="1" colspan="1">13.3</td><td rowspan="1" colspan="1">68.9</td><td rowspan="1" colspan="1">85.2</td><td rowspan="1" colspan="1">\</td><td rowspan="1" colspan="1">\</td><td rowspan="1" colspan="1">pointed*</td><td rowspan="1" colspan="1">
                      <xref ref-type="bibr" rid="B51">Shi et al. 2020a</xref>
                    </td></tr><tr><td rowspan="1" colspan="1">38</td><td rowspan="1" colspan="1">1</td><td rowspan="1" colspan="1">43.6</td><td rowspan="1" colspan="1">13.2</td><td rowspan="1" colspan="1">69.5</td><td rowspan="1" colspan="1">83.1</td><td rowspan="1" colspan="1">\</td><td rowspan="1" colspan="1">\</td><td rowspan="1" colspan="1">\</td><td rowspan="1" colspan="1">
                      <xref ref-type="bibr" rid="B51">Shi et al. 2020a</xref>
                    </td></tr><tr><td rowspan="1" colspan="1">
                      <italic>
                        <tp:taxon-name><tp:taxon-name-part taxon-name-part-type="genus" reg="Xenophrys">X.</tp:taxon-name-part><tp:taxon-name-part taxon-name-part-type="species" reg="maosonensis">maosonensis</tp:taxon-name-part></tp:taxon-name>
                      </italic>
                    </td><td rowspan="1" colspan="1">25</td><td rowspan="1" colspan="1">2</td><td rowspan="1" colspan="1">35.5 (34.4–36.6)</td><td rowspan="1" colspan="1">8.8 (8.1–9.5)</td><td rowspan="1" colspan="1">76.5–77.9</td><td rowspan="1" colspan="1">73.2</td><td rowspan="1" colspan="1">bi-triangular</td><td rowspan="1" colspan="1">raised</td><td rowspan="1" colspan="1">narrowly rounded</td><td rowspan="1" colspan="1">
                      <xref ref-type="bibr" rid="B60">Tapley et al. 2020b</xref>
                    </td></tr><tr><td rowspan="4" colspan="1">
                      <italic>
                        <tp:taxon-name><tp:taxon-name-part taxon-name-part-type="genus" reg="Xenophrys">X.</tp:taxon-name-part><tp:taxon-name-part taxon-name-part-type="species" reg="lekaguli">lekaguli</tp:taxon-name-part></tp:taxon-name>
                      </italic>
                    </td><td rowspan="1" colspan="1">25</td><td rowspan="1" colspan="1">2</td><td rowspan="1" colspan="1">\</td><td rowspan="1" colspan="1">9.0–10.4</td><td rowspan="1" colspan="1">\</td><td rowspan="1" colspan="1">\</td><td rowspan="1" colspan="1">\</td><td rowspan="1" colspan="1">not raised</td><td rowspan="1" colspan="1">rounded</td><td rowspan="1" colspan="1">
                      <xref ref-type="bibr" rid="B55">Stuart et al. 2006</xref>
                    </td></tr><tr><td rowspan="1" colspan="1">37</td><td rowspan="1" colspan="1">2</td><td rowspan="1" colspan="1">\</td><td rowspan="1" colspan="1">12.1–12.9</td><td rowspan="1" colspan="1">\</td><td rowspan="1" colspan="1">\</td><td rowspan="1" colspan="1">\</td><td rowspan="1" colspan="1">not raised</td><td rowspan="1" colspan="1">rounded</td><td rowspan="1" colspan="1">
                      <xref ref-type="bibr" rid="B55">Stuart et al. 2006</xref>
                    </td></tr><tr><td rowspan="1" colspan="1">38</td><td rowspan="1" colspan="1">1</td><td rowspan="1" colspan="1">\</td><td rowspan="1" colspan="1">13.8</td><td rowspan="1" colspan="1">\</td><td rowspan="1" colspan="1">\</td><td rowspan="1" colspan="1">\</td><td rowspan="1" colspan="1">not raised</td><td rowspan="1" colspan="1">rounded</td><td rowspan="1" colspan="1">
                      <xref ref-type="bibr" rid="B55">Stuart et al. 2006</xref>
                    </td></tr><tr><td rowspan="1" colspan="1">42</td><td rowspan="1" colspan="1">1</td><td rowspan="1" colspan="1">\</td><td rowspan="1" colspan="1">14.2</td><td rowspan="1" colspan="1">\</td><td rowspan="1" colspan="1">\</td><td rowspan="1" colspan="1">\</td><td rowspan="1" colspan="1">not raised</td><td rowspan="1" colspan="1">rounded</td><td rowspan="1" colspan="1">
                      <xref ref-type="bibr" rid="B55">Stuart et al. 2006</xref>
                    </td></tr><tr><td rowspan="5" colspan="1">
                      <italic>
                        <tp:taxon-name><tp:taxon-name-part taxon-name-part-type="genus" reg="Xenophrys">X.</tp:taxon-name-part><tp:taxon-name-part taxon-name-part-type="species" reg="serchhipii">serchhipii</tp:taxon-name-part></tp:taxon-name>
                      </italic>
                    </td><td rowspan="1" colspan="1">32</td><td rowspan="1" colspan="1">1</td><td rowspan="1" colspan="1">28.6</td><td rowspan="1" colspan="1">10</td><td rowspan="1" colspan="1">65.0</td><td rowspan="1" colspan="1">\</td><td rowspan="1" colspan="1">\</td><td rowspan="1" colspan="1">\</td><td rowspan="1" colspan="1">\</td><td rowspan="1" colspan="1">
                      <xref ref-type="bibr" rid="B47">Raj et al. 2022</xref>
                    </td></tr><tr><td rowspan="1" colspan="1">34</td><td rowspan="1" colspan="1">4</td><td rowspan="1" colspan="1">29.9±1.40</td><td rowspan="1" colspan="1">10.2±0.30</td><td rowspan="1" colspan="1">\</td><td rowspan="1" colspan="1">\</td><td rowspan="1" colspan="1">\</td><td rowspan="1" colspan="1">\</td><td rowspan="1" colspan="1">\</td><td rowspan="1" colspan="1">
                      <xref ref-type="bibr" rid="B47">Raj et al. 2022</xref>
                    </td></tr><tr><td rowspan="1" colspan="1">36</td><td rowspan="1" colspan="1">4</td><td rowspan="1" colspan="1">29.3±0.47</td><td rowspan="1" colspan="1">11.3±0.11</td><td rowspan="1" colspan="1">72, <italic>N</italic> = 1</td><td rowspan="1" colspan="1">\</td><td rowspan="1" colspan="1">\</td><td rowspan="1" colspan="1">“an elevated projection”</td><td rowspan="1" colspan="1">pointed</td><td rowspan="1" colspan="1">
                      <xref ref-type="bibr" rid="B47">Raj et al. 2022</xref>
                    </td></tr><tr><td rowspan="1" colspan="1">37</td><td rowspan="1" colspan="1">1</td><td rowspan="1" colspan="1">28.9</td><td rowspan="1" colspan="1">11.9</td><td rowspan="1" colspan="1">58.8</td><td rowspan="1" colspan="1">\</td><td rowspan="1" colspan="1">\</td><td rowspan="1" colspan="1">\</td><td rowspan="1" colspan="1">\</td><td rowspan="1" colspan="1">
                      <xref ref-type="bibr" rid="B47">Raj et al. 2022</xref>
                    </td></tr><tr><td rowspan="1" colspan="1">38</td><td rowspan="1" colspan="1">1</td><td rowspan="1" colspan="1">35.6</td><td rowspan="1" colspan="1">13.0</td><td rowspan="1" colspan="1">63.5</td><td rowspan="1" colspan="1">\</td><td rowspan="1" colspan="1">\</td><td rowspan="1" colspan="1">\</td><td rowspan="1" colspan="1">\</td><td rowspan="1" colspan="1">
                      <xref ref-type="bibr" rid="B47">Raj et al. 2022</xref>
                    </td></tr><tr><td rowspan="1" colspan="1">
                      <italic>
                        <tp:taxon-name><tp:taxon-name-part taxon-name-part-type="genus" reg="Xenophrys">X.</tp:taxon-name-part><tp:taxon-name-part taxon-name-part-type="species" reg="monticola">monticola</tp:taxon-name-part></tp:taxon-name>
                      </italic>
                    </td><td rowspan="1" colspan="1">25</td><td rowspan="1" colspan="1">7</td><td rowspan="1" colspan="1">24.7±2.7 (21.1–28.1), <italic>N</italic> = 5</td><td rowspan="1" colspan="1">6.9±0.9 (5.9–8.2)</td><td rowspan="1" colspan="1">70–71, <italic>N</italic> = 4</td><td rowspan="1" colspan="1">\</td><td rowspan="1" colspan="1">\</td><td rowspan="1" colspan="1">“waves”</td><td rowspan="1" colspan="1">finely rounded</td><td rowspan="1" colspan="1">
                      <xref ref-type="bibr" rid="B8">Deuti et al. 2017</xref>
                    </td></tr><tr><td rowspan="2" colspan="1">
                      <italic>
                        <tp:taxon-name><tp:taxon-name-part taxon-name-part-type="genus" reg="Xenophrys">X.</tp:taxon-name-part><tp:taxon-name-part taxon-name-part-type="species" reg="periosa">periosa</tp:taxon-name-part></tp:taxon-name>
                      </italic>
                    </td><td rowspan="1" colspan="1">27</td><td rowspan="1" colspan="1">3</td><td rowspan="1" colspan="1">30.4±1.5 (29.0–32.0)</td><td rowspan="1" colspan="1">8.9±0.1 (8.4–9.5)</td><td rowspan="1" colspan="1">70.7±0.4 (70.3–71.0)</td><td rowspan="1" colspan="1">60.3±3.6 (58.2–64.5)</td><td rowspan="1" colspan="1">bi-triangular*</td><td rowspan="1" colspan="1">\</td><td rowspan="1" colspan="1">bluntly pointed</td><td rowspan="1" colspan="1">
                      <xref ref-type="bibr" rid="B52">Shi et al. 2020b</xref>
                    </td></tr><tr><td rowspan="1" colspan="1">34</td><td rowspan="1" colspan="1">3</td><td rowspan="1" colspan="1">47.3±4.4 (42.7–51.4)</td><td rowspan="1" colspan="1">12.8±0.9 (12.1–13.8)</td><td rowspan="1" colspan="1">72.9±1.1 (71.7–73.9)</td><td rowspan="1" colspan="1">75.8±5.9 (69.9–81.6)</td><td rowspan="1" colspan="1">bi-triangular*</td><td rowspan="1" colspan="1">\</td><td rowspan="1" colspan="1">bluntly pointed</td><td rowspan="1" colspan="1">
                      <xref ref-type="bibr" rid="B52">Shi et al. 2020b</xref>
                    </td></tr><tr><td rowspan="1" colspan="11">
                      <bold>Incertae sedis with <tp:taxon-name><tp:taxon-name-part taxon-name-part-type="subfamily">Megophryinae</tp:taxon-name-part></tp:taxon-name></bold>
                    </td></tr><tr><td rowspan="1" colspan="1">“<italic><tp:taxon-name><tp:taxon-name-part taxon-name-part-type="genus" reg="Megophrys">Megophrys</tp:taxon-name-part></tp:taxon-name></italic>” <italic>dringi</italic></td><td rowspan="1" colspan="1">25</td><td rowspan="1" colspan="1">4</td><td rowspan="1" colspan="1">32.28±6.05 (23.23–37.63)</td><td rowspan="1" colspan="1">9.11±1.89 (6.74–11.35)</td><td rowspan="1" colspan="1">71±2 (69–73)</td><td rowspan="1" colspan="1">\</td><td rowspan="1" colspan="1">\</td><td rowspan="1" colspan="1">raised and projected</td><td rowspan="1" colspan="1">pointed*</td><td rowspan="1" colspan="1">
                      <xref ref-type="bibr" rid="B43">Oberhummer et al. 2014</xref>
                    </td></tr></tbody></table></table-wrap><fig id="F5" position="float" orientation="portrait"><object-id xmlns:xlink="http://www.w3.org/1999/xlink" content-type="doi" xlink:type="simple">10.3897/zookeys.1139.81641.figure5</object-id><object-id xmlns:xlink="http://www.w3.org/1999/xlink" content-type="arpha" xlink:type="simple">AF4BF6CC-4F7B-571E-A9A1-7AD58C5DD222</object-id><label>Figure 5.</label><caption><p>Megophryinid tadpoles and their habitats in Mangshan, Hunan Province, China (<bold>A</bold>) Non-collected <italic><tp:taxon-name><tp:taxon-name-part taxon-name-part-type="genus" reg="Boulenophrys">Bo.</tp:taxon-name-part><tp:taxon-name-part taxon-name-part-type="species" reg="shimentaina">shimentaina</tp:taxon-name-part></tp:taxon-name></italic> tadpole (middle) feeding together with two unrecognized tadpoles in its habitat (<bold>B</bold>); and tadpole habitat (<bold>C</bold>) of a mixed-species assemblage beside a forest road, with unrecognized tadpoles feeding together (<bold>D</bold>).</p></caption><graphic xmlns:xlink="http://www.w3.org/1999/xlink" xlink:href="zookeys-1139-001_article-81641__-g005.jpg" position="float" orientation="portrait" xlink:type="simple" id="oo_792995.jpg"><uri content-type="original_file" xlink:type="simple">https://binary.pensoft.net/fig/792995</uri></graphic></fig></tp:treatment-sec><ref-list><ref id="B64"><mixed-citation xmlns:xlink="http://www.w3.org/1999/xlink" xlink:type="simple"><person-group><name name-style="western"><surname>Wang</surname><given-names>YY</given-names></name><name name-style="western"><surname>Zhao</surname><given-names>J</given-names></name><name name-style="western"><surname>Yang</surname><given-names>JH</given-names></name><name name-style="western"><surname>Zhou</surname><given-names>ZX</given-names></name><name name-style="western"><surname>Chen</surname><given-names>GL</given-names></name><name name-style="western"><surname>Liu</surname><given-names>Y</given-names></name></person-group> (<year>2014</year>) Morphology, molecular genetics, and bioacoustics support two new sympatric <italic><tp:taxon-name><tp:taxon-name-part taxon-name-part-type="genus">Xenophrys</tp:taxon-name-part></tp:taxon-name></italic> toads (<tp:taxon-name><tp:taxon-name-part taxon-name-part-type="class">Amphibia</tp:taxon-name-part></tp:taxon-name>: <tp:taxon-name><tp:taxon-name-part taxon-name-part-type="order">Anura</tp:taxon-name-part></tp:taxon-name>: <tp:taxon-name><tp:taxon-name-part taxon-name-part-type="family">Megophryidae</tp:taxon-name-part></tp:taxon-name>) in southeast China. PLoS ONE 9(4): e93075. <ext-link xlink:href="10.1371/journal.pone.0093075" ext-link-type="doi" xlink:type="simple">https://doi.org/10.1371/journal.pone.0093075</ext-link></mixed-citation></ref><ref id="B60"><mixed-citation xmlns:xlink="http://www.w3.org/1999/xlink" xlink:type="simple"><person-group><name name-style="western"><surname>Tapley</surname><given-names>B</given-names></name><name name-style="western"><surname>Nguyen</surname><given-names>LT</given-names></name><name name-style="western"><surname>Cutajar</surname><given-names>T</given-names></name><name name-style="western"><surname>Nguyen</surname><given-names>CT</given-names></name><name name-style="western"><surname>Portway</surname><given-names>C</given-names></name><name name-style="western"><surname>Luong</surname><given-names>HV</given-names></name><name name-style="western"><surname>Rowley</surname><given-names>JJL</given-names></name></person-group> (<year>2020b</year>) <article-title>The tadpoles of five <italic><tp:taxon-name><tp:taxon-name-part taxon-name-part-type="genus">Megophrys</tp:taxon-name-part></tp:taxon-name></italic> Horned frogs (<tp:taxon-name><tp:taxon-name-part taxon-name-part-type="class">Amphibia</tp:taxon-name-part></tp:taxon-name>: <tp:taxon-name><tp:taxon-name-part taxon-name-part-type="family">Megophryidae</tp:taxon-name-part></tp:taxon-name>) from the Hoang Lien Range, Vietnam.</article-title><source>Zootaxa</source><volume>4845</volume>(<issue>1</issue>): <fpage>35</fpage>–<lpage>52</lpage>. <ext-link xlink:href="10.11646/zootaxa.4845.1.3" ext-link-type="doi" xlink:type="simple">https://doi.org/10.11646/zootaxa.4845.1.3</ext-link></mixed-citation></ref><ref id="B70"><mixed-citation xmlns:xlink="http://www.w3.org/1999/xlink" xlink:type="simple"><person-group><name name-style="western"><surname>Zhao</surname><given-names>J</given-names></name><name name-style="western"><surname>Yang</surname><given-names>JH</given-names></name><name name-style="western"><surname>Chen</surname><given-names>GL</given-names></name><name name-style="western"><surname>Chen</surname><given-names>CQ</given-names></name><name name-style="western"><surname>Wang</surname><given-names>YY</given-names></name></person-group> (<year>2014</year>) <article-title>Description of a new species of the genus <italic><tp:taxon-name><tp:taxon-name-part taxon-name-part-type="genus">Brachytarsophrys</tp:taxon-name-part></tp:taxon-name></italic> Tian and Hu, 1983 (<tp:taxon-name><tp:taxon-name-part taxon-name-part-type="class">Amphibia</tp:taxon-name-part></tp:taxon-name>: <tp:taxon-name><tp:taxon-name-part taxon-name-part-type="order">Anura</tp:taxon-name-part></tp:taxon-name>: <tp:taxon-name><tp:taxon-name-part taxon-name-part-type="family">Megophryidae</tp:taxon-name-part></tp:taxon-name>) from Southern China based on molecular and morphological data.</article-title><source>Asian Herpetological Research</source><volume>5</volume>(<issue>3</issue>): <fpage>150</fpage>–<lpage>160</lpage>. <ext-link xlink:href="10.3724/SP.J.1245.2014.00150" ext-link-type="doi" xlink:type="simple">https://doi.org/10.3724/SP.J.1245.2014.00150</ext-link></mixed-citation></ref><ref id="B59"><mixed-citation xmlns:xlink="http://www.w3.org/1999/xlink" xlink:type="simple"><person-group><name name-style="western"><surname>Tapley</surname><given-names>B</given-names></name><name name-style="western"><surname>Nguyen</surname><given-names>LT</given-names></name><name name-style="western"><surname>Le</surname><given-names>MV</given-names></name></person-group> (<year>2020a</year>) <article-title>A description of the tadpole of <italic><tp:taxon-name><tp:taxon-name-part taxon-name-part-type="genus">Megophrys</tp:taxon-name-part></tp:taxon-name></italic> “<italic><tp:taxon-name><tp:taxon-name-part taxon-name-part-type="genus">Brachytarsophrys</tp:taxon-name-part></tp:taxon-name></italic>” <italic><tp:taxon-name><tp:taxon-name-part taxon-name-part-type="genus"/><tp:taxon-name-part taxon-name-part-type="species">intermedia</tp:taxon-name-part></tp:taxon-name></italic> (Smith, 1921).</article-title><source>Zootaxa</source><volume>4845</volume>(<issue>1</issue>): <fpage>26</fpage>–<lpage>34</lpage>. <ext-link xlink:href="10.11646/zootaxa.4845.1.2" ext-link-type="doi" xlink:type="simple">https://doi.org/10.11646/zootaxa.4845.1.2</ext-link></mixed-citation></ref><ref id="B28"><mixed-citation xmlns:xlink="http://www.w3.org/1999/xlink" xlink:type="simple"><person-group><name name-style="western"><surname>Li</surname><given-names>Y</given-names></name><name name-style="western"><surname>Zhang</surname><given-names>DD</given-names></name><name name-style="western"><surname>Lyu</surname><given-names>ZT</given-names></name><name name-style="western"><surname>Wang</surname><given-names>J</given-names></name><name name-style="western"><surname>Li</surname><given-names>YL</given-names></name><name name-style="western"><surname>Liu</surname><given-names>ZY</given-names></name><name name-style="western"><surname>Chen</surname><given-names>HH</given-names></name><name name-style="western"><surname>Rao</surname><given-names>DQ</given-names></name><name name-style="western"><surname>Jin</surname><given-names>ZF</given-names></name><name name-style="western"><surname>Zhang</surname><given-names>CY</given-names></name><name name-style="western"><surname>Wang</surname><given-names>YY</given-names></name></person-group> (<year>2020</year>) <article-title>Review of the genus <italic><tp:taxon-name><tp:taxon-name-part taxon-name-part-type="genus">Brachytarsophrys</tp:taxon-name-part></tp:taxon-name></italic> (<tp:taxon-name><tp:taxon-name-part taxon-name-part-type="order">Anura</tp:taxon-name-part></tp:taxon-name>: <tp:taxon-name><tp:taxon-name-part taxon-name-part-type="family">Megophryidae</tp:taxon-name-part></tp:taxon-name>), with revalidation of <italic><tp:taxon-name><tp:taxon-name-part taxon-name-part-type="genus">Brachytarsophrys</tp:taxon-name-part><tp:taxon-name-part taxon-name-part-type="species">platyparietus</tp:taxon-name-part></tp:taxon-name></italic> and description of a new species from China.</article-title><source>Zoological Research</source><volume>41</volume>(<issue>2</issue>): <fpage>105</fpage>–<lpage>122</lpage>. <ext-link xlink:href="10.24272/j.issn.2095-8137.2020.033" ext-link-type="doi" xlink:type="simple">https://doi.org/10.24272/j.issn.2095-8137.2020.033</ext-link></mixed-citation></ref><ref id="B57"><mixed-citation xmlns:xlink="http://www.w3.org/1999/xlink" xlink:type="simple"><person-group><name name-style="western"><surname>Tapley</surname><given-names>B</given-names></name><name name-style="western"><surname>Cutajar</surname><given-names>T</given-names></name><name name-style="western"><surname>Mahony</surname><given-names>S</given-names></name><name name-style="western"><surname>Nguyen</surname><given-names>CT</given-names></name><name name-style="western"><surname>Dau</surname><given-names>VQ</given-names></name><name name-style="western"><surname>Nguyen</surname><given-names>TT</given-names></name><name name-style="western"><surname>Luong</surname><given-names>HV</given-names></name><name name-style="western"><surname>Rowley</surname><given-names>JJL</given-names></name></person-group> (<year>2017</year>) <article-title>The Vietnamese population of <italic><tp:taxon-name><tp:taxon-name-part taxon-name-part-type="genus">Megophrys</tp:taxon-name-part><tp:taxon-name-part taxon-name-part-type="species">kuatunensis</tp:taxon-name-part></tp:taxon-name></italic> (<tp:taxon-name><tp:taxon-name-part taxon-name-part-type="class">Amphibia</tp:taxon-name-part></tp:taxon-name>: <tp:taxon-name><tp:taxon-name-part taxon-name-part-type="family">Megophryidae</tp:taxon-name-part></tp:taxon-name>) represents a new species of Asian horned frog from Vietnam and southern China.</article-title><source>Zootaxa</source><volume>4344</volume>(<issue>3</issue>): <fpage>465</fpage>–<lpage>492</lpage>. <ext-link xlink:href="10.11646/zootaxa.4344.3.3" ext-link-type="doi" xlink:type="simple">https://doi.org/10.11646/zootaxa.4344.3.3</ext-link></mixed-citation></ref><ref id="B67"><mixed-citation xmlns:xlink="http://www.w3.org/1999/xlink" xlink:type="simple"><person-group><name name-style="western"><surname>Wu</surname><given-names>YQ</given-names></name><name name-style="western"><surname>Li</surname><given-names>SZ</given-names></name><name name-style="western"><surname>Liu</surname><given-names>W</given-names></name><name name-style="western"><surname>Wang</surname><given-names>B</given-names></name><name name-style="western"><surname>Wu</surname><given-names>J</given-names></name></person-group> (<year>2020</year>) <article-title>Description of a new horned toad of <italic><tp:taxon-name><tp:taxon-name-part taxon-name-part-type="genus">Megophrys</tp:taxon-name-part></tp:taxon-name></italic> Kuhl &amp; Van Hasselt, 1822 (<tp:taxon-name><tp:taxon-name-part taxon-name-part-type="class">Amphibia</tp:taxon-name-part></tp:taxon-name>, <tp:taxon-name><tp:taxon-name-part taxon-name-part-type="family">Megophryidae</tp:taxon-name-part></tp:taxon-name>) from Zhejiang Province, China.</article-title><source>ZooKeys</source><volume>1005</volume>: <fpage>73</fpage>–<lpage>102</lpage>. <ext-link xlink:href="10.3897/zookeys.1005.58629" ext-link-type="doi" xlink:type="simple">https://doi.org/10.3897/zookeys.1005.58629</ext-link></mixed-citation></ref><ref id="B53"><mixed-citation xmlns:xlink="http://www.w3.org/1999/xlink" xlink:type="simple"><person-group><name name-style="western"><surname>Shi</surname><given-names>SC</given-names></name><name name-style="western"><surname>Li</surname><given-names>DH</given-names></name><name name-style="western"><surname>Zhu</surname><given-names>WB</given-names></name><name name-style="western"><surname>Jiang</surname><given-names>W</given-names></name><name name-style="western"><surname>Jiang</surname><given-names>JP</given-names></name><name name-style="western"><surname>Wang</surname><given-names>B</given-names></name></person-group> (<year>2021</year>) <article-title>Description of a new toad of <italic><tp:taxon-name><tp:taxon-name-part taxon-name-part-type="genus">Megophrys</tp:taxon-name-part></tp:taxon-name></italic> Kuhl &amp; Van Hasselt, 1822 (<tp:taxon-name><tp:taxon-name-part taxon-name-part-type="class">Amphibia</tp:taxon-name-part></tp:taxon-name>: <tp:taxon-name><tp:taxon-name-part taxon-name-part-type="order">Anura</tp:taxon-name-part></tp:taxon-name>: <tp:taxon-name><tp:taxon-name-part taxon-name-part-type="family">Megophryidae</tp:taxon-name-part></tp:taxon-name>) from western Yunnan Province, China.</article-title><source>Zootaxa</source><volume>4942</volume>(<issue>3</issue>): <fpage>351</fpage>–<lpage>381</lpage>. <ext-link xlink:href="10.11646/zootaxa.4942.3.3" ext-link-type="doi" xlink:type="simple">https://doi.org/10.11646/zootaxa.4942.3.3</ext-link></mixed-citation></ref><ref id="B27"><mixed-citation xmlns:xlink="http://www.w3.org/1999/xlink" xlink:type="simple"><person-group><name name-style="western"><surname>Li</surname><given-names>SZ</given-names></name><name name-style="western"><surname>Xu</surname><given-names>N</given-names></name><name name-style="western"><surname>Liu</surname><given-names>J</given-names></name><name name-style="western"><surname>Jiang</surname><given-names>JP</given-names></name><name name-style="western"><surname>Wei</surname><given-names>G</given-names></name><name name-style="western"><surname>Wang</surname><given-names>B</given-names></name></person-group> (<year>2018</year>) <article-title>A new species of the Asian toad genus <italic><tp:taxon-name><tp:taxon-name-part taxon-name-part-type="genus">Megophrys</tp:taxon-name-part></tp:taxon-name></italic> sensu lato (<tp:taxon-name><tp:taxon-name-part taxon-name-part-type="class">Amphibia</tp:taxon-name-part></tp:taxon-name>: <tp:taxon-name><tp:taxon-name-part taxon-name-part-type="order">Anura</tp:taxon-name-part></tp:taxon-name>: <tp:taxon-name><tp:taxon-name-part taxon-name-part-type="family">Megophryidae</tp:taxon-name-part></tp:taxon-name>) from Guizhou Province, China.</article-title><source>Asian Herpetological Research</source><volume>9</volume>(<issue>4</issue>): <fpage>224</fpage>–<lpage>239</lpage>. <ext-link xlink:href="10.16373/j.cnki.ahr.180072" ext-link-type="doi" xlink:type="simple">https://doi.org/10.16373/j.cnki.ahr.180072</ext-link></mixed-citation></ref><ref id="B33"><mixed-citation xmlns:xlink="http://www.w3.org/1999/xlink" xlink:type="simple"><person-group><name name-style="western"><surname>Liu</surname><given-names>J</given-names></name><name name-style="western"><surname>Li</surname><given-names>SZ</given-names></name><name name-style="western"><surname>Wei</surname><given-names>G</given-names></name><name name-style="western"><surname>Xu</surname><given-names>N</given-names></name><name name-style="western"><surname>Cheng</surname><given-names>YL</given-names></name><name name-style="western"><surname>Wang</surname><given-names>B</given-names></name><name name-style="western"><surname>Wu</surname><given-names>J</given-names></name></person-group> (<year>2020</year>) <article-title>A new species of the Asian toad genus <italic><tp:taxon-name><tp:taxon-name-part taxon-name-part-type="genus">Megophrys</tp:taxon-name-part></tp:taxon-name></italic><italic>sensu lato</italic> (<tp:taxon-name><tp:taxon-name-part taxon-name-part-type="order">Anura</tp:taxon-name-part></tp:taxon-name>: <tp:taxon-name><tp:taxon-name-part taxon-name-part-type="family">Megophryidae</tp:taxon-name-part></tp:taxon-name>) from Guizhou Province, China.</article-title><source>Asian Herpetological Research</source><volume>11</volume>(<issue>1</issue>): <fpage>1</fpage>–<lpage>18</lpage>. <ext-link xlink:href="10.16373/j.cnki.ahr.190041" ext-link-type="doi" xlink:type="simple">http://doi.org/10.16373/j.cnki.ahr.190041</ext-link></mixed-citation></ref><ref id="B45"><mixed-citation xmlns:xlink="http://www.w3.org/1999/xlink" xlink:type="simple"><person-group><name name-style="western"><surname>Poyarkov Jr</surname><given-names>NA</given-names></name><name name-style="western"><surname>Duong</surname><given-names>TV</given-names></name><name name-style="western"><surname>Orlov</surname><given-names>NL</given-names></name><name name-style="western"><surname>Gogoleva</surname><given-names>SS</given-names></name><name name-style="western"><surname>Vassilieva</surname><given-names>AB</given-names></name><name name-style="western"><surname>Nguyen</surname><given-names>LT</given-names></name><name name-style="western"><surname>Nguyen</surname><given-names>VDH</given-names></name><name name-style="western"><surname>Nguyen</surname><given-names>SN</given-names></name><name name-style="western"><surname>Che</surname><given-names>J</given-names></name><name name-style="western"><surname>Mahony</surname><given-names>S</given-names></name></person-group> (<year>2017</year>) <article-title>Molecular, morphological and acoustic assessment of the genus <italic><tp:taxon-name><tp:taxon-name-part taxon-name-part-type="genus">Ophryophryne</tp:taxon-name-part></tp:taxon-name></italic> (<tp:taxon-name><tp:taxon-name-part taxon-name-part-type="order">Anura</tp:taxon-name-part></tp:taxon-name>, <tp:taxon-name><tp:taxon-name-part taxon-name-part-type="family">Megophryidae</tp:taxon-name-part></tp:taxon-name>) from Langbian Plateau, southern Vietnam, with description of a new species.</article-title><source>ZooKeys</source><volume>672</volume>: <fpage>49</fpage>–<lpage>120</lpage>. <ext-link xlink:href="10.3897/zookeys.672.10624" ext-link-type="doi" xlink:type="simple">https://doi.org/10.3897/zookeys.672.10624</ext-link></mixed-citation></ref><ref id="B42"><mixed-citation xmlns:xlink="http://www.w3.org/1999/xlink" xlink:type="simple"><person-group><name name-style="western"><surname>Munir</surname><given-names>M</given-names></name><name name-style="western"><surname>Hamidy</surname><given-names>A</given-names></name><name name-style="western"><surname>Matsui</surname><given-names>M</given-names></name><name name-style="western"><surname>Iskandar</surname><given-names>DT</given-names></name><name name-style="western"><surname>Sidik</surname><given-names>I</given-names></name><name name-style="western"><surname>Shimada</surname><given-names>T</given-names></name></person-group> (<year>2019</year>) <article-title>A new species of <italic><tp:taxon-name><tp:taxon-name-part taxon-name-part-type="genus">Megophrys</tp:taxon-name-part></tp:taxon-name></italic> Kuhl &amp; Van Hasselt (<tp:taxon-name><tp:taxon-name-part taxon-name-part-type="class">Amphibia</tp:taxon-name-part></tp:taxon-name>: <tp:taxon-name><tp:taxon-name-part taxon-name-part-type="family">Megophryidae</tp:taxon-name-part></tp:taxon-name>) from Borneo allied to <italic><tp:taxon-name><tp:taxon-name-part taxon-name-part-type="genus">M.</tp:taxon-name-part><tp:taxon-name-part taxon-name-part-type="species">nasuta</tp:taxon-name-part></tp:taxon-name></italic> (Schlegel, 1858).</article-title><source>Zootaxa</source><volume>4679</volume>(<issue>1</issue>): <fpage>1</fpage>–<lpage>24</lpage>. <ext-link xlink:href="10.11646/zootaxa.4679.1.1" ext-link-type="doi" xlink:type="simple">https://doi.org/10.11646/zootaxa.4679.1.1</ext-link></mixed-citation></ref><ref id="B51"><mixed-citation xmlns:xlink="http://www.w3.org/1999/xlink" xlink:type="simple"><person-group><name name-style="western"><surname>Shi</surname><given-names>SC</given-names></name><name name-style="western"><surname>Zhang</surname><given-names>MH</given-names></name><name name-style="western"><surname>Xie</surname><given-names>F</given-names></name><name name-style="western"><surname>Jiang</surname><given-names>JP</given-names></name><name name-style="western"><surname>Liu</surname><given-names>WL</given-names></name><name name-style="western"><surname>Ding</surname><given-names>L</given-names></name><name name-style="western"><surname>Luan</surname><given-names>L</given-names></name><name name-style="western"><surname>Wang</surname><given-names>B</given-names></name></person-group> (<year>2020a</year>) <article-title>Multiple data revealed two new species of the Asian horned toad <italic><tp:taxon-name><tp:taxon-name-part taxon-name-part-type="genus">Megophrys</tp:taxon-name-part></tp:taxon-name></italic> Kuhl &amp; Van Hasselt, 1822 (<tp:taxon-name><tp:taxon-name-part taxon-name-part-type="order">Anura</tp:taxon-name-part></tp:taxon-name>, <tp:taxon-name><tp:taxon-name-part taxon-name-part-type="family">Megophryidae</tp:taxon-name-part></tp:taxon-name>) from the eastern corner of the Himalayas.</article-title><source>ZooKeys</source><volume>977</volume>: <fpage>101</fpage>–<lpage>161</lpage>. <ext-link xlink:href="10.3897/zookeys.977.55693" ext-link-type="doi" xlink:type="simple">https://doi.org/10.3897/zookeys.977.55693</ext-link></mixed-citation></ref><ref id="B55"><mixed-citation xmlns:xlink="http://www.w3.org/1999/xlink" xlink:type="simple"><person-group><name name-style="western"><surname>Stuart</surname><given-names>BL</given-names></name><name name-style="western"><surname>Chuaynkern</surname><given-names>Y</given-names></name><name name-style="western"><surname>Chan-ard</surname><given-names>T</given-names></name><name name-style="western"><surname>Inger</surname><given-names>RF</given-names></name></person-group> (<year>2006</year>) Three new species of frogs and a new tadpole from eastern Thailand. Fieldiana. Zoology 111: 1–19. <ext-link xlink:href="10.3158/0015-0754(2006)187%5B1:TNSOFA%5D2.0.CO;2" ext-link-type="doi" xlink:type="simple">https://doi.org/10.3158/0015-0754(2006)187[1:TNSOFA]2.0.CO;2</ext-link></mixed-citation></ref><ref id="B47"><mixed-citation xmlns:xlink="http://www.w3.org/1999/xlink" xlink:type="simple"><person-group><name name-style="western"><surname>Raj</surname><given-names>P</given-names></name><name name-style="western"><surname>Dutta</surname><given-names>SK</given-names></name><name name-style="western"><surname>Lalremsanga</surname><given-names>HT</given-names></name></person-group> (<year>2022</year>) <article-title>Larval descriptions of <italic><tp:taxon-name><tp:taxon-name-part taxon-name-part-type="genus">Rhacophorus</tp:taxon-name-part><tp:taxon-name-part taxon-name-part-type="species">bipunctatus</tp:taxon-name-part></tp:taxon-name></italic> and <italic><tp:taxon-name><tp:taxon-name-part taxon-name-part-type="genus">Xenophrys</tp:taxon-name-part><tp:taxon-name-part taxon-name-part-type="species">serchhipii</tp:taxon-name-part></tp:taxon-name></italic> from northeast India.</article-title><source>Zootaxa</source><volume>5092</volume>(<issue>4</issue>): <fpage>493</fpage>–<lpage>500</lpage>. <ext-link xlink:href="10.11646/zootaxa.5092.4.9" ext-link-type="doi" xlink:type="simple">https://doi.org/10.11646/zootaxa.5092.4.9</ext-link></mixed-citation></ref><ref id="B8"><mixed-citation xmlns:xlink="http://www.w3.org/1999/xlink" xlink:type="simple"><person-group><name name-style="western"><surname>Deuti</surname><given-names>K</given-names></name><name name-style="western"><surname>Grosjean</surname><given-names>S</given-names></name><name name-style="western"><surname>Nicolas</surname><given-names>V</given-names></name><name name-style="western"><surname>Vasudevan</surname><given-names>KV</given-names></name><name name-style="western"><surname>Ohler</surname><given-names>A</given-names></name></person-group> (<year>2017</year>) <article-title>Nomenclatural puzzle in early <italic><tp:taxon-name><tp:taxon-name-part taxon-name-part-type="genus">Xenophrys</tp:taxon-name-part><tp:taxon-name-part taxon-name-part-type="species">nomina</tp:taxon-name-part></tp:taxon-name></italic> (<tp:taxon-name><tp:taxon-name-part taxon-name-part-type="order">Anura</tp:taxon-name-part></tp:taxon-name>, <tp:taxon-name><tp:taxon-name-part taxon-name-part-type="family">Megophryidae</tp:taxon-name-part></tp:taxon-name>) solved with description of two new species from India (Darjeeling hills and Sikkim).</article-title><source>Alytes</source><volume>34</volume>: <fpage>20</fpage>–<lpage>48</lpage>.</mixed-citation></ref><ref id="B52"><mixed-citation xmlns:xlink="http://www.w3.org/1999/xlink" xlink:type="simple"><person-group><name name-style="western"><surname>Shi</surname><given-names>SC</given-names></name><name name-style="western"><surname>Wang</surname><given-names>B</given-names></name><name name-style="western"><surname>Zhu</surname><given-names>WB</given-names></name><name name-style="western"><surname>Fu</surname><given-names>L</given-names></name><name name-style="western"><surname>Jiang</surname><given-names>W</given-names></name><name name-style="western"><surname>Li</surname><given-names>DH</given-names></name><name name-style="western"><surname>Jiang</surname><given-names>JP</given-names></name></person-group> (<year>2020b</year>) <article-title><italic><tp:taxon-name><tp:taxon-name-part taxon-name-part-type="genus">Megophrys</tp:taxon-name-part><tp:taxon-name-part taxon-name-part-type="species">periosa</tp:taxon-name-part></tp:taxon-name></italic> (Mahony, Kamei, Teeling, and Biju 2018) was first recorded in Yunan Province, China with description of its tadpole.</article-title><source>Chinese Journal of Zoology</source><volume>55</volume>(<issue>6</issue>): <fpage>730</fpage>–<lpage>740</lpage>. [In Chinese with English abstract]</mixed-citation></ref><ref id="B43"><mixed-citation xmlns:xlink="http://www.w3.org/1999/xlink" xlink:type="simple"><person-group><name name-style="western"><surname>Oberhummer</surname><given-names>E</given-names></name><name name-style="western"><surname>Barten</surname><given-names>C</given-names></name><name name-style="western"><surname>Schweizer</surname><given-names>M</given-names></name><name name-style="western"><surname>Das</surname><given-names>I</given-names></name><name name-style="western"><surname>Haas</surname><given-names>A</given-names></name></person-group> (<year>2014</year>) <article-title>Description of the tadpoles of three rare species of megophryid frogs (<tp:taxon-name><tp:taxon-name-part taxon-name-part-type="class">Amphibia</tp:taxon-name-part></tp:taxon-name>: <tp:taxon-name><tp:taxon-name-part taxon-name-part-type="order">Anura</tp:taxon-name-part></tp:taxon-name>: <tp:taxon-name><tp:taxon-name-part taxon-name-part-type="family">Megophryidae</tp:taxon-name-part></tp:taxon-name>) from Gunung Mulu, Sarawak, Malaysis.</article-title><source>Zootaxa</source><volume>3835</volume>(<issue>1</issue>): <fpage>59</fpage>–<lpage>79</lpage>. <ext-link xlink:href="10.11646/zootaxa.3835.1.3" ext-link-type="doi" xlink:type="simple">https://doi.org/10.11646/zootaxa.3835.1.3</ext-link></mixed-citation></ref><ref id="B34"><mixed-citation xmlns:xlink="http://www.w3.org/1999/xlink" xlink:type="simple"><person-group><name name-style="western"><surname>Lyu</surname><given-names>ZT</given-names></name><name name-style="western"><surname>Li</surname><given-names>YQ</given-names></name><name name-style="western"><surname>Zeng</surname><given-names>ZC</given-names></name><name name-style="western"><surname>Zhao</surname><given-names>J</given-names></name><name name-style="western"><surname>Liu</surname><given-names>ZY</given-names></name><name name-style="western"><surname>Guo</surname><given-names>GX</given-names></name><name name-style="western"><surname>Wang</surname><given-names>YY</given-names></name></person-group> (<year>2020</year>) <article-title>Four new species of Asian horned toads (<tp:taxon-name><tp:taxon-name-part taxon-name-part-type="order">Anura</tp:taxon-name-part></tp:taxon-name>, <tp:taxon-name><tp:taxon-name-part taxon-name-part-type="family">Megophryidae</tp:taxon-name-part></tp:taxon-name>, <italic><tp:taxon-name><tp:taxon-name-part taxon-name-part-type="genus">Megophrys</tp:taxon-name-part></tp:taxon-name></italic>) from southern China.</article-title><source>ZooKeys</source><volume>942</volume>: <fpage>105</fpage>–<lpage>140</lpage>. <ext-link xlink:href="10.3897/zookeys.942.47983" ext-link-type="doi" xlink:type="simple">https://doi.org/10.3897/zookeys.942.47983</ext-link></mixed-citation></ref></ref-list></tp:taxon-treatment>
