# Supplementary material for: ﻿Tadpoles of four sympatric megophryinid frogs (Anura, Megophryidae, Megophryinae) from Mangshan in southern China
Source: Zookeys. 2023 Jan 9;1139:1–32. doi: 10.3897/zookeys.1139.81641 (PMC9843614; doi:10.3897/zookeys.1139.81641)
Supplement: XML Treatment for Boulenophrys cf. ombrophila [file zookeys.1139.81641-treatment3.xml]

<!DOCTYPE tp:taxon-treatment
  PUBLIC "-//TaxonX//DTD Taxonomic Treatment Publishing DTD v0 20100105//EN" "tax-treatment-NSO.dtd">
<tp:taxon-treatment xmlns:tp="http://www.plazi.org/taxpub"><tp:treatment-meta><kwd-group><label>Taxon classification</label><kwd>
                <named-content content-type="kingdom">Animalia</named-content>
              </kwd><kwd>
                <named-content content-type="order">Anura</named-content>
              </kwd><kwd>
                <named-content content-type="family">Megophryidae</named-content>
              </kwd></kwd-group><mixed-citation publication-type="journal"><person-group><name><surname>Qian</surname><given-names>Tianyu</given-names></name><name><surname>Li</surname><given-names>Yonghui</given-names></name><name><surname>Chen</surname><given-names>Jun</given-names></name><name><surname>Li</surname><given-names>Pipeng</given-names></name><name><surname>Yang</surname><given-names>Daode</given-names></name></person-group><article-title>﻿Tadpoles of four sympatric megophryinid frogs (<tp:taxon-name><tp:taxon-name-part taxon-name-part-type="order">Anura</tp:taxon-name-part></tp:taxon-name>, <tp:taxon-name><tp:taxon-name-part taxon-name-part-type="family">Megophryidae</tp:taxon-name-part></tp:taxon-name>, <tp:taxon-name><tp:taxon-name-part taxon-name-part-type="subfamily">Megophryinae</tp:taxon-name-part></tp:taxon-name>) from Mangshan in southern China</article-title><source>Zookeys</source><day>09</day><month>01</month><year>2023</year><volume>1139</volume><fpage>1</fpage><lpage>32</lpage><pub-id pub-id-type="doi">10.3897/zookeys.1139.81641</pub-id></mixed-citation></tp:treatment-meta><tp:nomenclature><label>﻿</label><tp:taxon-name>
              <object-id xmlns:xlink="http://www.w3.org/1999/xlink" content-type="arpha" xlink:type="simple">9015C633-CB00-5DD3-B201-12EDE0BE9963</object-id>
              <tp:taxon-name-part taxon-name-part-type="genus" reg="Boulenophrys">Boulenophrys</tp:taxon-name-part>
              <tp:taxon-name-part taxon-name-part-type="uncertainty-rank">cf.</tp:taxon-name-part>
              <tp:taxon-name-part taxon-name-part-type="species" reg="ombrophila">ombrophila</tp:taxon-name-part>
            </tp:taxon-name><xref ref-type="fig" rid="F3">Fig. 3</xref></tp:nomenclature><tp:treatment-sec sec-type="remarks" id="SECID0EZMBK"><title>Remark.</title><p>The following description is based on four tadpoles at Stages 25–27 (<italic>N</italic> = 3) and Stage 36 (<italic>N</italic> = 1). Body ratio ranges represent all specimens except where specified. Raw measurements are given in Table <xref ref-type="table" rid="T1">1</xref>.</p></tp:treatment-sec><tp:treatment-sec sec-type="material" id="SECID0EHNBK"><title>Specimens examined.</title><p><abbrev xmlns:xlink="http://www.w3.org/1999/xlink" content-type="institution" xlink:title="Institute of Wildlife Conservation, Central South University of Forestry and Technology" id="ABBRID0ENNBK" xlink:type="simple">CSUFT</abbrev> T10992 (Stage 25; field voucher: MT02; GenBank accession number: <ext-link xmlns:xlink="http://www.w3.org/1999/xlink" ext-link-type="gen" xlink:href="ON209283" xlink:type="simple">ON209283</ext-link>) collected on 3 June 2021; and <abbrev xmlns:xlink="http://www.w3.org/1999/xlink" content-type="institution" xlink:title="Institute of Wildlife Conservation, Central South University of Forestry and Technology" id="ABBRID0EXNBK" xlink:type="simple">CSUFT</abbrev> T10281 (Stage 26; field voucher: MT718; GenBank accession number: <ext-link xmlns:xlink="http://www.w3.org/1999/xlink" ext-link-type="gen" xlink:href="ON209275" xlink:type="simple">ON209275</ext-link>), <abbrev xmlns:xlink="http://www.w3.org/1999/xlink" content-type="institution" xlink:title="Institute of Wildlife Conservation, Central South University of Forestry and Technology" id="ABBRID0EBOBK" xlink:type="simple">CSUFT</abbrev> 10270 (Stage 36, field voucher: MT710; GenBank accession number: <ext-link xmlns:xlink="http://www.w3.org/1999/xlink" ext-link-type="gen" xlink:href="ON209267" xlink:type="simple">ON209267</ext-link>), and <abbrev xmlns:xlink="http://www.w3.org/1999/xlink" content-type="institution" xlink:title="Institute of Wildlife Conservation, Central South University of Forestry and Technology" id="ABBRID0ELOBK" xlink:type="simple">CSUFT</abbrev> T10272 (Stage 27, field voucher: MT712; GenBank accession number: <ext-link xmlns:xlink="http://www.w3.org/1999/xlink" ext-link-type="gen" xlink:href="ON209269" xlink:type="simple">ON209269</ext-link>) collected on 14 July 2021. All specimens were collected from Xiangsikeng (<named-content xmlns:xlink="http://www.w3.org/1999/xlink" content-type="dwc:verbatimCoordinates" xlink:type="simple"><named-content content-type="geo-json" specific-use="{&#34;type&#34;:&#34;Point&#34;,&#34;coordinates&#34;:[112.990257,24.937705]}" id="NCID0EYOBK" xlink:type="simple">24.937705°N, 112.990257°E</named-content></named-content>, ca. 1530 m, a.s.l.), Mangshan, Hunan Province, China.</p></tp:treatment-sec><tp:treatment-sec sec-type="External morphology" id="SECID0E4OBK"><title>External morphology.</title><p>The body is flattened and oval (<abbrev xmlns:xlink="http://www.w3.org/1999/xlink" xlink:title="maximal body width" id="ABBRID0EDPBK" xlink:type="simple">BW</abbrev>/<abbrev xmlns:xlink="http://www.w3.org/1999/xlink" xlink:title="body length from snout to the point where the axis of the tail myotomes meets the body wall" id="ABBRID0EHPBK" xlink:type="simple">BL</abbrev> 52.9–54.8% at Stages 25–27, <italic>N</italic> = 3; and 51.0% at Stage 36, <italic>N</italic> = 1); the eyes are located dorsolaterally, the pupils are round; the nares are oval, opening laterally, closer to the eye than to the tip of the snout (<abbrev xmlns:xlink="http://www.w3.org/1999/xlink" xlink:title="distance from the center of naris to the center of the eye" id="ABBRID0EPPBK" xlink:type="simple">NE</abbrev>/<abbrev xmlns:xlink="http://www.w3.org/1999/xlink" xlink:title="distance from the center of naris to snout" id="ABBRID0ETPBK" xlink:type="simple">SN</abbrev> 60.0–73.3% at Stages 25–27, <italic>N</italic> = 3; and 82.4% at Stage 36, <italic>N</italic> = 1); the internarial distance is smaller than interorbital distance (<abbrev xmlns:xlink="http://www.w3.org/1999/xlink" xlink:title="the internarial distance measured from center to center" id="ABBRID0E2PBK" xlink:type="simple">IND</abbrev>/<abbrev xmlns:xlink="http://www.w3.org/1999/xlink" xlink:title="the interorbital distance measured from center to center" id="ABBRID0E6PBK" xlink:type="simple">IOD</abbrev> 65.8–68.2% at Stages 25–27, <italic>N</italic> = 3; and 66.7% at Stage 36, <italic>N</italic> = 1); the rims of nares are serrated, slightly raised from the body wall; the spiracle is sinistral, low on the left flank, and opens posterolaterally; the spiracle tube protrudes posteriorly, free from the body at the tip (<abbrev xmlns:xlink="http://www.w3.org/1999/xlink" xlink:title="distance from snout to the center of spiracle" id="ABBRID0EHQBK" xlink:type="simple">SS</abbrev>/<abbrev xmlns:xlink="http://www.w3.org/1999/xlink" xlink:title="body length from snout to the point where the axis of the tail myotomes meets the body wall" id="ABBRID0ELQBK" xlink:type="simple">BL</abbrev> 54.9–59.6% at Stages 25–27, <italic>N</italic> = 3; and 56.0% at Stage 36, <italic>N</italic> = 1); the anal tube opens medially, unattached to the ventral fin; the dorsal fin arises behind the body-tail junction while the ventral fin is connected to the trunk; the tail muscle is massive, taller than tail fins until reaching 2/3 of the tail length (<abbrev xmlns:xlink="http://www.w3.org/1999/xlink" xlink:title="tail muscle height at the body-tail junction, where ventral line of musculature meets trunk contour" id="ABBRID0ETQBK" xlink:type="simple">TMH</abbrev>/<abbrev xmlns:xlink="http://www.w3.org/1999/xlink" xlink:title="maximal tail height" id="ABBRID0EXQBK" xlink:type="simple">MTH</abbrev> 45.8–53.3% at Stages 25–27, <italic>N</italic> = 3; and 48.3% at Stage 36, <italic>N</italic> = 1); the tail tip is usually sharply pointed (bluntly rounded in one small-sized specimen <abbrev xmlns:xlink="http://www.w3.org/1999/xlink" content-type="institution" xlink:title="Institute of Wildlife Conservation, Central South University of Forestry and Technology" id="ABBRID0E6QBK" xlink:type="simple">CSUFT</abbrev> T10992, Stage 25, <abbrev xmlns:xlink="http://www.w3.org/1999/xlink" xlink:title="total length" id="ABBRID0EERBK" xlink:type="simple">TTL</abbrev> 20.9 mm); the tail length accounts for 72.4–75.6% of the total length at Stages 25–27 (<italic>N</italic> = 3), and 70.3% at Stage 36 (<italic>N</italic> = 1); the mouth is terminal and the oral disc is funnel-like (<abbrev xmlns:xlink="http://www.w3.org/1999/xlink" xlink:title="maximal body width" id="ABBRID0EMRBK" xlink:type="simple">BW</abbrev>/<abbrev xmlns:xlink="http://www.w3.org/1999/xlink" xlink:title="oral disc width" id="ABBRID0EQRBK" xlink:type="simple">ODW</abbrev> 61.5–69.2% at Stages 25–27, <italic>N</italic> = 3; and 61.4% at Stage 36, <italic>N</italic> = 1); three and four rows of short oval submarginal papillae are present on the upper and lower lips, respectively; keratodonts are absent; the upper jaw sheath is comb-like, exhibiting a small median notch, whereas the lower jaw sheath is thin and sickle-shaped, weakly keratinized, and finely serrated.</p></tp:treatment-sec><tp:treatment-sec sec-type="Coloration" id="SECID0EYRBK"><title>Coloration.</title><p>The following description is based on a tadpole at Stage 27 (<abbrev xmlns:xlink="http://www.w3.org/1999/xlink" content-type="institution" xlink:title="Institute of Wildlife Conservation, Central South University of Forestry and Technology" id="ABBRID0E5RBK" xlink:type="simple">CSUFT</abbrev> T10272, Fig. <xref ref-type="fig" rid="F3">3A–C</xref>). In life, the background color of the body and tail is semi-transparent beige; the dorsal surface of the body is covered by a pale brown pattern that extends to the dorsal surface of the anterior part of the tail; a dark spot is present between the eyes and followed by a short beige vertical line on the anterior dorsum; the neuromasts are distinctly visible; and sparse dark brown markings alongside the vertical line and the dorsolateral neuromasts. Laterally, the dorsal pattern extends to above the horizontal level of the spiracle; three large, whitish, and golden pigmented spots are present behind the eyes on each side of the lower part of head-body connection, two of them are visible from the ventral view; the lateral surface of the tail and fins is covered by irregularly shaped pale golden spots, interspersed with whitish chromocytes which form short lines, and brown chromocytes which gather into large spots along the tail muscle at the posterior part of the tail; the fins are semi-transparent; the anterior part of the dorsal fin is marbled with golden and dark brown speckles; the anterior part of the ventral fin and the anal tube exhibit minimal brown pigmentation whereas the rest of fins that exhibits sparse dark brown speckles. The ventral body skin is translucent beige, covered by dense milky white speckles; the gills and gut coils are indistinctly visible through the ventral skin. The oral disc is translucent beige; the lateral and middle wings are covered by orange pigmentation; the submarginal papillae on lips are dark brown; the narial rims are yellow; the eye sclera is silver with black dots; the iris is bright orange sprinkled with black dots; the spiracle is translucent, with scattered golden pigmentation.</p><fig id="F3" position="float" orientation="portrait"><object-id xmlns:xlink="http://www.w3.org/1999/xlink" content-type="doi" xlink:type="simple">10.3897/zookeys.1139.81641.figure3</object-id><object-id xmlns:xlink="http://www.w3.org/1999/xlink" content-type="arpha" xlink:type="simple">64693EFD-1BEC-5ED9-B167-9288B4CA19C0</object-id><label>Figure 3.</label><caption><p><tp:taxon-name><tp:taxon-name-part taxon-name-part-type="genus" reg="Boulenophrys">Boulenophrys</tp:taxon-name-part><tp:taxon-name-part taxon-name-part-type="uncertainty-rank">cf.</tp:taxon-name-part><tp:taxon-name-part taxon-name-part-type="species" reg="ombrophila">ombrophila</tp:taxon-name-part></tp:taxon-name> tadpoles <bold>A–C</bold> tadpole <abbrev xmlns:xlink="http://www.w3.org/1999/xlink" content-type="institution" xlink:title="Institute of Wildlife Conservation, Central South University of Forestry and Technology" id="ABBRID0E5SBK" xlink:type="simple">CSUFT</abbrev> T10272 (Stage 27) lateral view, dorsal view, and ventral view in life <bold>D</bold> oral disc of tadpole <abbrev xmlns:xlink="http://www.w3.org/1999/xlink" content-type="institution" xlink:title="Institute of Wildlife Conservation, Central South University of Forestry and Technology" id="ABBRID0EFTBK" xlink:type="simple">CSUFT</abbrev> T10270 (Stage 36) in preservative <bold>E</bold> ventral pattern of tadpole <abbrev xmlns:xlink="http://www.w3.org/1999/xlink" content-type="institution" xlink:title="Institute of Wildlife Conservation, Central South University of Forestry and Technology" id="ABBRID0EMTBK" xlink:type="simple">CSUFT</abbrev> T10281 (Stage 26) in life; and <bold>F</bold> ventral pattern of tadpole <abbrev xmlns:xlink="http://www.w3.org/1999/xlink" content-type="institution" xlink:title="Institute of Wildlife Conservation, Central South University of Forestry and Technology" id="ABBRID0ETTBK" xlink:type="simple">CSUFT</abbrev> T10270 (Stage 36) in life. <bold>E</bold> and <bold>F</bold> share the same scale bar with <bold>A–C</bold>.</p></caption><graphic xmlns:xlink="http://www.w3.org/1999/xlink" xlink:href="zookeys-1139-001_article-81641__-g003.jpg" position="float" orientation="portrait" xlink:type="simple" id="oo_792993.jpg"><uri content-type="original_file" xlink:type="simple">https://binary.pensoft.net/fig/792993</uri></graphic></fig><p><bold><italic>Variation of coloration in life</italic>.</bold> Among the remaining three specimens examined, two tadpoles at Stages 26 and 36 match most of the coloration pattern of the description for <abbrev xmlns:xlink="http://www.w3.org/1999/xlink" content-type="institution" xlink:title="Institute of Wildlife Conservation, Central South University of Forestry and Technology" id="ABBRID0EKUBK" xlink:type="simple">CSUFT</abbrev> T10272 above (see Fig. <xref ref-type="fig" rid="F3">3E, F</xref> for ventral patterns). However, the dark spot between the eyes is not present in both; the vertical line is more distinct in <abbrev xmlns:xlink="http://www.w3.org/1999/xlink" content-type="institution" xlink:title="Institute of Wildlife Conservation, Central South University of Forestry and Technology" id="ABBRID0ETUBK" xlink:type="simple">CSUFT</abbrev> T10281, which extends from the middle of the eyes to the body-tail connection; and the vertical line in <abbrev xmlns:xlink="http://www.w3.org/1999/xlink" content-type="institution" xlink:title="Institute of Wildlife Conservation, Central South University of Forestry and Technology" id="ABBRID0EYUBK" xlink:type="simple">CSUFT</abbrev> T10270 is a bit longer than <abbrev xmlns:xlink="http://www.w3.org/1999/xlink" content-type="institution" xlink:title="Institute of Wildlife Conservation, Central South University of Forestry and Technology" id="ABBRID0E4UBK" xlink:type="simple">CSUFT</abbrev> T10272, which extend to the posterior dorsum. In the Stage 36 tadpole (<abbrev xmlns:xlink="http://www.w3.org/1999/xlink" content-type="institution" xlink:title="Institute of Wildlife Conservation, Central South University of Forestry and Technology" id="ABBRID0ECVBK" xlink:type="simple">CSUFT</abbrev> T10270), the hindlimbs are semi-transparent, and the legs are covered externally by brown chromocytes. A small-sized tadpole at Stage 25 (<abbrev xmlns:xlink="http://www.w3.org/1999/xlink" content-type="institution" xlink:title="Institute of Wildlife Conservation, Central South University of Forestry and Technology" id="ABBRID0EHVBK" xlink:type="simple">CSUFT</abbrev> T10992, <abbrev xmlns:xlink="http://www.w3.org/1999/xlink" xlink:title="total length" id="ABBRID0EMVBK" xlink:type="simple">TTL</abbrev> 20.9 mm) exhibited a significantly different coloration from other three tadpoles of larger body size (Stages 26–27, and 36; <abbrev xmlns:xlink="http://www.w3.org/1999/xlink" xlink:title="total length" id="ABBRID0EQVBK" xlink:type="simple">TTL</abbrev> 30.4–33.7 mm): the dorsal pattern is pale brown, with scattered dense dark melanocytes, especially at the vertebral line region; an inconspicuous orange V-shaped pattern between the anterior edges of the eyes and the median point of the upper lip; two orangish spots at the posterior edge of the eyes; the orangish pigmentation is also diffuse on the dorsal aspect of the body and tail; the ventral skin is almost clear, translucent milky, with sparse goldish speckles on the edge of the belly; the belly is covered with dense melanocytes, however, gut coils clearly visible through these melanocytes.</p><p>In preserved specimens, a fading of the dorsal pattern is observed; the golden spots on the lateral surfaces of the tail are not visible; the large spots on the anterior corner of the spiracle and gills become translucent, and the orange pigmentation on the lips disappears.</p></tp:treatment-sec><tp:treatment-sec sec-type="comparisons" id="SECID0EVVBK"><title>Comparisons.</title><p>The tadpoles of <tp:taxon-name><tp:taxon-name-part taxon-name-part-type="genus" reg="Boulenophrys">Bo.</tp:taxon-name-part><tp:taxon-name-part taxon-name-part-type="uncertainty-rank">cf.</tp:taxon-name-part><tp:taxon-name-part taxon-name-part-type="species" reg="ombrophila">ombrophila</tp:taxon-name-part></tp:taxon-name> differ from the syntopic tadpoles of <italic><tp:taxon-name><tp:taxon-name-part taxon-name-part-type="genus" reg="Boulenophrys">Bo.</tp:taxon-name-part><tp:taxon-name-part taxon-name-part-type="species" reg="shimentaina">shimentaina</tp:taxon-name-part></tp:taxon-name></italic> by the semi-translucent beige background coloration of body and tail (vs. dark brown), a ventral pattern of dense milky white speckles on belly (vs. indistinct small speckles), and the pattern on tail of large spots along tail muscle (vs. dense markings posteriorly); from <italic><tp:taxon-name><tp:taxon-name-part taxon-name-part-type="genus" reg="Boulenophrys">Bo.</tp:taxon-name-part><tp:taxon-name-part taxon-name-part-type="species" reg="nanlingensis">nanlingensis</tp:taxon-name-part></tp:taxon-name></italic> (see below for tadpole description) by the ventral pattern of dense whitish speckles (vs. sparse speckles), and the pattern on tail of several large spots (vs. many speckles).</p><p>Compared to other described <italic><tp:taxon-name><tp:taxon-name-part taxon-name-part-type="genus" reg="Boulenophrys">Boulenophrys</tp:taxon-name-part></tp:taxon-name></italic> tadpoles where species identification is supported with molecular data, the tadpoles of <tp:taxon-name><tp:taxon-name-part taxon-name-part-type="genus" reg="Boulenophrys">Bo.</tp:taxon-name-part><tp:taxon-name-part taxon-name-part-type="uncertainty-rank">cf.</tp:taxon-name-part><tp:taxon-name-part taxon-name-part-type="species" reg="ombrophila">ombrophila</tp:taxon-name-part></tp:taxon-name> differs by the ventral pattern of dense whitish speckles (vs. relatively sparse metallic blue speckles in <italic><tp:taxon-name><tp:taxon-name-part taxon-name-part-type="genus" reg="Boulenophrys">Bo.</tp:taxon-name-part><tp:taxon-name-part taxon-name-part-type="species" reg="fansipanensis">fansipanensis</tp:taxon-name-part></tp:taxon-name></italic>; sparse whitish speckles in <italic><tp:taxon-name><tp:taxon-name-part taxon-name-part-type="genus" reg="Boulenophrys">Bo.</tp:taxon-name-part><tp:taxon-name-part taxon-name-part-type="species" reg="jingdongensis">jingdongensis</tp:taxon-name-part></tp:taxon-name></italic>; sparse metallic grey blue speckles in <italic><tp:taxon-name><tp:taxon-name-part taxon-name-part-type="genus" reg="Boulenophrys">Bo.</tp:taxon-name-part><tp:taxon-name-part taxon-name-part-type="species" reg="hoanglienensis">hoanglienensis</tp:taxon-name-part></tp:taxon-name></italic>; and scattered with silver tiny patches in <italic><tp:taxon-name><tp:taxon-name-part taxon-name-part-type="genus" reg="Boulenophrys">Bo.</tp:taxon-name-part><tp:taxon-name-part taxon-name-part-type="species" reg="lushuiensis">lushuiensis</tp:taxon-name-part></tp:taxon-name></italic>), and the tail pattern of several large spots along tail muscle (vs. few dark brown speckles in <italic><tp:taxon-name><tp:taxon-name-part taxon-name-part-type="genus" reg="Boulenophrys">Bo.</tp:taxon-name-part><tp:taxon-name-part taxon-name-part-type="species" reg="fansipanensis">fansipanensis</tp:taxon-name-part></tp:taxon-name></italic>; absence of large spots in <italic><tp:taxon-name><tp:taxon-name-part taxon-name-part-type="genus" reg="Boulenophrys">Bo.</tp:taxon-name-part><tp:taxon-name-part taxon-name-part-type="species" reg="jingdongensis">jingdongensis</tp:taxon-name-part></tp:taxon-name></italic>; many dark brown speckles in <italic><tp:taxon-name><tp:taxon-name-part taxon-name-part-type="genus" reg="Boulenophrys">Bo.</tp:taxon-name-part><tp:taxon-name-part taxon-name-part-type="species" reg="hoanglienensis">hoanglienensis</tp:taxon-name-part></tp:taxon-name></italic>; small black spots in <italic><tp:taxon-name><tp:taxon-name-part taxon-name-part-type="genus" reg="Boulenophrys">Bo.</tp:taxon-name-part><tp:taxon-name-part taxon-name-part-type="species" reg="baishanzuensis">baishanzuensis</tp:taxon-name-part></tp:taxon-name></italic>; few dark spots on posterior tail muscle in <italic><tp:taxon-name><tp:taxon-name-part taxon-name-part-type="genus" reg="Boulenophrys">Bo.</tp:taxon-name-part><tp:taxon-name-part taxon-name-part-type="species" reg="jiangi">jiangi</tp:taxon-name-part></tp:taxon-name></italic>; small black spots on tail muscle in <italic><tp:taxon-name><tp:taxon-name-part taxon-name-part-type="genus" reg="Boulenophrys">Bo.</tp:taxon-name-part><tp:taxon-name-part taxon-name-part-type="species" reg="leishanensis">leishanensis</tp:taxon-name-part></tp:taxon-name></italic>; and dozens of small dark brown patches in <italic><tp:taxon-name><tp:taxon-name-part taxon-name-part-type="genus" reg="Boulenophrys">Bo.</tp:taxon-name-part><tp:taxon-name-part taxon-name-part-type="species" reg="lushuiensis">lushuiensis</tp:taxon-name-part></tp:taxon-name></italic>). Further comparisons between <tp:taxon-name><tp:taxon-name-part taxon-name-part-type="genus" reg="Boulenophrys">Bo.</tp:taxon-name-part><tp:taxon-name-part taxon-name-part-type="uncertainty-rank">cf.</tp:taxon-name-part><tp:taxon-name-part taxon-name-part-type="species" reg="ombrophila">ombrophila</tp:taxon-name-part></tp:taxon-name> tadpoles and all megophryinid tadpoles that were identified based on molecular data are shown in Tables <xref ref-type="table" rid="T2">2</xref>, <xref ref-type="table" rid="T3">3</xref>.</p></tp:treatment-sec><tp:treatment-sec sec-type="ecology" id="SECID0EC3BK"><title>Ecology notes.</title><p>One observed breeding site of <tp:taxon-name><tp:taxon-name-part taxon-name-part-type="genus" reg="Boulenophrys">Bo.</tp:taxon-name-part><tp:taxon-name-part taxon-name-part-type="uncertainty-rank">cf.</tp:taxon-name-part><tp:taxon-name-part taxon-name-part-type="species" reg="ombrophila">ombrophila</tp:taxon-name-part></tp:taxon-name> was a relatively broad wetland crossed by a small shallow creek. Several water sources from the gentle slope of the bamboo forest fed this creek and made the entire area very wet. This breeding site was muddy, covered with leaf litter and fallen logs. The creek was narrow and slow flowing with maximum depth of 0.2 m. Some fallen logs blocked the creek and created still water areas. Only male <tp:taxon-name><tp:taxon-name-part taxon-name-part-type="genus" reg="Boulenophrys">Bo.</tp:taxon-name-part><tp:taxon-name-part taxon-name-part-type="uncertainty-rank">cf.</tp:taxon-name-part><tp:taxon-name-part taxon-name-part-type="species" reg="ombrophila">ombrophila</tp:taxon-name-part></tp:taxon-name> and <italic><tp:taxon-name><tp:taxon-name-part taxon-name-part-type="genus" reg="Quasipaa">Q.</tp:taxon-name-part><tp:taxon-name-part taxon-name-part-type="species" reg="exilispinosa">exilispinosa</tp:taxon-name-part></tp:taxon-name></italic> were observed calling in this site during our visits from May to August, and in November. The potential predator of these frogs, an aquatic snake <italic><tp:taxon-name><tp:taxon-name-part taxon-name-part-type="genus" reg="Opisthotropis">Opisthotropis</tp:taxon-name-part><tp:taxon-name-part taxon-name-part-type="species" reg="cheni">cheni</tp:taxon-name-part></tp:taxon-name></italic> Zhao, 1999 which was observed once, in July, in this creek. A single small-sized tadpole specimen (<abbrev xmlns:xlink="http://www.w3.org/1999/xlink" content-type="institution" xlink:title="Institute of Wildlife Conservation, Central South University of Forestry and Technology" id="ABBRID0EY4BK" xlink:type="simple">CSUFT</abbrev> T10992, <abbrev xmlns:xlink="http://www.w3.org/1999/xlink" xlink:title="total length" id="ABBRID0E44BK" xlink:type="simple">TTL</abbrev> 20.9 mm) at Stage 25 was collected from this site while the male frogs were heard calling before a heavy rainstorm on 3 June 2021 at 19:30 h at dusk. Three tadpoles were collected from the rocky area (Fig. <xref ref-type="fig" rid="F5">5B</xref>, mentioned above in the <italic><tp:taxon-name><tp:taxon-name-part taxon-name-part-type="genus" reg="Boulenophrys">Bo.</tp:taxon-name-part><tp:taxon-name-part taxon-name-part-type="species" reg="shimentaina">shimentaina</tp:taxon-name-part></tp:taxon-name></italic> section) 20 m downstream of this creek together with tadpoles of <italic><tp:taxon-name><tp:taxon-name-part taxon-name-part-type="genus" reg="Boulenophrys">Bo.</tp:taxon-name-part><tp:taxon-name-part taxon-name-part-type="species" reg="shimentaina">shimentaina</tp:taxon-name-part></tp:taxon-name></italic> and <italic><tp:taxon-name><tp:taxon-name-part taxon-name-part-type="genus" reg="Boulenophrys">Bo.</tp:taxon-name-part><tp:taxon-name-part taxon-name-part-type="species" reg="nanlingensis">nanlingensis</tp:taxon-name-part></tp:taxon-name></italic>. Interestingly, male <tp:taxon-name><tp:taxon-name-part taxon-name-part-type="genus" reg="Boulenophrys">Bo.</tp:taxon-name-part><tp:taxon-name-part taxon-name-part-type="uncertainty-rank">cf.</tp:taxon-name-part><tp:taxon-name-part taxon-name-part-type="species" reg="ombrophila">ombrophila</tp:taxon-name-part></tp:taxon-name> frogs were not observed calling in the rocky area, and the other two species did not breed in this wetland. This indicates a different microhabitat preference between these congeneric species. The breeding season of <tp:taxon-name><tp:taxon-name-part taxon-name-part-type="genus" reg="Boulenophrys">Bo.</tp:taxon-name-part><tp:taxon-name-part taxon-name-part-type="uncertainty-rank">cf.</tp:taxon-name-part><tp:taxon-name-part taxon-name-part-type="species" reg="ombrophila">ombrophila</tp:taxon-name-part></tp:taxon-name> ends in mid-July in Mangshan. It is not clear if tadpoles will complete metamorphosis during the year.</p></tp:treatment-sec><tp:treatment-sec><!--Section generated to contain objects referenced in tp:taxon-treatment.--><table-wrap id="T1" position="float" orientation="portrait"><label>Table 1.</label><caption><p>Morphometric data of the tadpole specimens used in this study. For abbreviations, see Materials and Methods. “*” indicates specimens with broken tails, and “\” indicates “no data”.</p></caption><table id="TID0EYIBI" rules="all"><tbody><tr><th rowspan="1" colspan="1">Species</th><th rowspan="1" colspan="1">Voucher No.</th><th rowspan="1" colspan="1">Stage</th><th rowspan="1" colspan="1">
                      <abbrev xmlns:xlink="http://www.w3.org/1999/xlink" xlink:title="total length" id="ABBRID0EQ6AE" xlink:type="simple">TTL</abbrev>
                    </th><th rowspan="1" colspan="1">
                      <abbrev xmlns:xlink="http://www.w3.org/1999/xlink" xlink:title="body length from snout to the point where the axis of the tail myotomes meets the body wall" id="ABBRID0EY6AE" xlink:type="simple">BL</abbrev>
                    </th><th rowspan="1" colspan="1">
                      <abbrev xmlns:xlink="http://www.w3.org/1999/xlink" xlink:title="tail length = TTL – BL" id="ABBRID0EBAAG" xlink:type="simple">TAL</abbrev>
                    </th><th rowspan="1" colspan="1">
                      <abbrev xmlns:xlink="http://www.w3.org/1999/xlink" xlink:title="body height, maximal body height at trunk" id="ABBRID0EJAAG" xlink:type="simple">BH</abbrev>
                    </th><th rowspan="1" colspan="1">
                      <abbrev xmlns:xlink="http://www.w3.org/1999/xlink" xlink:title="distance from snout to the center of spiracle" id="ABBRID0ERAAG" xlink:type="simple">SS</abbrev>
                    </th><th rowspan="1" colspan="1">
                      <abbrev xmlns:xlink="http://www.w3.org/1999/xlink" xlink:title="body end to the center of spiracle" id="ABBRID0EZAAG" xlink:type="simple">BS</abbrev>
                    </th><th rowspan="1" colspan="1">
                      <abbrev xmlns:xlink="http://www.w3.org/1999/xlink" xlink:title="eye diameter" id="ABBRID0EBBAG" xlink:type="simple">ED</abbrev>
                    </th><th rowspan="1" colspan="1">
                      <abbrev xmlns:xlink="http://www.w3.org/1999/xlink" xlink:title="tail muscle height at the body-tail junction, where ventral line of musculature meets trunk contour" id="ABBRID0EJBAG" xlink:type="simple">TMH</abbrev>
                    </th><th rowspan="1" colspan="1">
                      <abbrev xmlns:xlink="http://www.w3.org/1999/xlink" xlink:title="maximal tail height" id="ABBRID0ERBAG" xlink:type="simple">MTH</abbrev>
                    </th><th rowspan="1" colspan="1">
                      <abbrev xmlns:xlink="http://www.w3.org/1999/xlink" xlink:title="upper fin height at MTH" id="ABBRID0EZBAG" xlink:type="simple">UFH</abbrev>
                    </th><th rowspan="1" colspan="1">
                      <abbrev xmlns:xlink="http://www.w3.org/1999/xlink" xlink:title="lower fin height at MTH" id="ABBRID0EBCAG" xlink:type="simple">LFH</abbrev>
                    </th><th rowspan="1" colspan="1">
                      <abbrev xmlns:xlink="http://www.w3.org/1999/xlink" xlink:title="the interorbital distance measured from center to center" id="ABBRID0EJCAG" xlink:type="simple">IOD</abbrev>
                    </th><th rowspan="1" colspan="1">
                      <abbrev xmlns:xlink="http://www.w3.org/1999/xlink" xlink:title="the internarial distance measured from center to center" id="ABBRID0ERCAG" xlink:type="simple">IND</abbrev>
                    </th><th rowspan="1" colspan="1">
                      <abbrev xmlns:xlink="http://www.w3.org/1999/xlink" xlink:title="distance from the center of naris to the center of the eye" id="ABBRID0EZCAG" xlink:type="simple">NE</abbrev>
                    </th><th rowspan="1" colspan="1">
                      <abbrev xmlns:xlink="http://www.w3.org/1999/xlink" xlink:title="distance from the center of naris to snout" id="ABBRID0EBDAG" xlink:type="simple">SN</abbrev>
                    </th><th rowspan="1" colspan="1">
                      <abbrev xmlns:xlink="http://www.w3.org/1999/xlink" xlink:title="eye–snout distance" id="ABBRID0EJDAG" xlink:type="simple">ES</abbrev>
                    </th><th rowspan="1" colspan="1">
                      <abbrev xmlns:xlink="http://www.w3.org/1999/xlink" xlink:title="tail muscle width at the same level as TMH" id="ABBRID0ERDAG" xlink:type="simple">TMW</abbrev>
                    </th><th rowspan="1" colspan="1">
                      <abbrev xmlns:xlink="http://www.w3.org/1999/xlink" xlink:title="maximal body width" id="ABBRID0EZDAG" xlink:type="simple">BW</abbrev>
                    </th><th rowspan="1" colspan="1">
                      <abbrev xmlns:xlink="http://www.w3.org/1999/xlink" xlink:title="oral disc width" id="ABBRID0EBEAG" xlink:type="simple">ODW</abbrev>
                    </th></tr><tr><td rowspan="5" colspan="1">
                      <italic>
                        <tp:taxon-name><tp:taxon-name-part taxon-name-part-type="genus" reg="Brachytarsophrys">Brachytarsophrys</tp:taxon-name-part><tp:taxon-name-part taxon-name-part-type="species" reg="popei">popei</tp:taxon-name-part></tp:taxon-name>
                      </italic>
                    </td><td rowspan="1" colspan="1"><abbrev xmlns:xlink="http://www.w3.org/1999/xlink" content-type="institution" xlink:title="Institute of Wildlife Conservation, Central South University of Forestry and Technology" id="ABBRID0EZEAG" xlink:type="simple">CSUFT</abbrev> T10944</td><td rowspan="1" colspan="1">27</td><td rowspan="1" colspan="1">31.8</td><td rowspan="1" colspan="1">9.0</td><td rowspan="1" colspan="1">22.8</td><td rowspan="1" colspan="1">4.2</td><td rowspan="1" colspan="1">5.0</td><td rowspan="1" colspan="1">4.2</td><td rowspan="1" colspan="1">1.2</td><td rowspan="1" colspan="1">3.0</td><td rowspan="1" colspan="1">5.4</td><td rowspan="1" colspan="1">1.7</td><td rowspan="1" colspan="1">1.9</td><td rowspan="1" colspan="1">3.8</td><td rowspan="1" colspan="1">2.5</td><td rowspan="1" colspan="1">1.1</td><td rowspan="1" colspan="1">1.6</td><td rowspan="1" colspan="1">2.7</td><td rowspan="1" colspan="1">2.7</td><td rowspan="1" colspan="1">4.8</td><td rowspan="1" colspan="1">5.4</td></tr><tr><td rowspan="1" colspan="1"><abbrev xmlns:xlink="http://www.w3.org/1999/xlink" content-type="institution" xlink:title="Institute of Wildlife Conservation, Central South University of Forestry and Technology" id="ABBRID0E6GAG" xlink:type="simple">CSUFT</abbrev> T10945</td><td rowspan="1" colspan="1">26</td><td rowspan="1" colspan="1">27.9</td><td rowspan="1" colspan="1">7.9</td><td rowspan="1" colspan="1">20.0</td><td rowspan="1" colspan="1">3.9</td><td rowspan="1" colspan="1">4.9</td><td rowspan="1" colspan="1">3.4</td><td rowspan="1" colspan="1">1.2</td><td rowspan="1" colspan="1">2.9</td><td rowspan="1" colspan="1">5.2</td><td rowspan="1" colspan="1">1.4</td><td rowspan="1" colspan="1">1.6</td><td rowspan="1" colspan="1">3.8</td><td rowspan="1" colspan="1">2.6</td><td rowspan="1" colspan="1">1.1</td><td rowspan="1" colspan="1">1.5</td><td rowspan="1" colspan="1">2.6</td><td rowspan="1" colspan="1">2.5</td><td rowspan="1" colspan="1">4.4</td><td rowspan="1" colspan="1">5.9</td></tr><tr><td rowspan="1" colspan="1"><abbrev xmlns:xlink="http://www.w3.org/1999/xlink" content-type="institution" xlink:title="Institute of Wildlife Conservation, Central South University of Forestry and Technology" id="ABBRID0EFJAG" xlink:type="simple">CSUFT</abbrev> T10115</td><td rowspan="1" colspan="1">37</td><td rowspan="1" colspan="1">35.0</td><td rowspan="1" colspan="1">10.5</td><td rowspan="1" colspan="1">24.5</td><td rowspan="1" colspan="1">4.7</td><td rowspan="1" colspan="1">6.1</td><td rowspan="1" colspan="1">4.5</td><td rowspan="1" colspan="1">1.4</td><td rowspan="1" colspan="1">3.1</td><td rowspan="1" colspan="1">6.4</td><td rowspan="1" colspan="1">2.1</td><td rowspan="1" colspan="1">2.0</td><td rowspan="1" colspan="1">4.6</td><td rowspan="1" colspan="1">2.8</td><td rowspan="1" colspan="1">1.4</td><td rowspan="1" colspan="1">1.9</td><td rowspan="1" colspan="1">3.3</td><td rowspan="1" colspan="1">2.9</td><td rowspan="1" colspan="1">5.8</td><td rowspan="1" colspan="1">7.4</td></tr><tr><td rowspan="1" colspan="1"><abbrev xmlns:xlink="http://www.w3.org/1999/xlink" content-type="institution" xlink:title="Institute of Wildlife Conservation, Central South University of Forestry and Technology" id="ABBRID0ELLAG" xlink:type="simple">CSUFT</abbrev> T10117</td><td rowspan="1" colspan="1">37</td><td rowspan="1" colspan="1">37.3</td><td rowspan="1" colspan="1">11.0</td><td rowspan="1" colspan="1">26.3</td><td rowspan="1" colspan="1">5.0</td><td rowspan="1" colspan="1">6.3</td><td rowspan="1" colspan="1">4.7</td><td rowspan="1" colspan="1">1.5</td><td rowspan="1" colspan="1">2.9</td><td rowspan="1" colspan="1">5.8</td><td rowspan="1" colspan="1">1.9</td><td rowspan="1" colspan="1">1.9</td><td rowspan="1" colspan="1">4.7</td><td rowspan="1" colspan="1">2.8</td><td rowspan="1" colspan="1">1.5</td><td rowspan="1" colspan="1">2.0</td><td rowspan="1" colspan="1">3.4</td><td rowspan="1" colspan="1">2.9</td><td rowspan="1" colspan="1">5.9</td><td rowspan="1" colspan="1">7.8</td></tr><tr><td rowspan="1" colspan="1"><abbrev xmlns:xlink="http://www.w3.org/1999/xlink" content-type="institution" xlink:title="Institute of Wildlife Conservation, Central South University of Forestry and Technology" id="ABBRID0ERNAG" xlink:type="simple">CSUFT</abbrev> T10119</td><td rowspan="1" colspan="1">36</td><td rowspan="1" colspan="1">36.9</td><td rowspan="1" colspan="1">10.9</td><td rowspan="1" colspan="1">26.0</td><td rowspan="1" colspan="1">5.0</td><td rowspan="1" colspan="1">6.3</td><td rowspan="1" colspan="1">4.9</td><td rowspan="1" colspan="1">1.4</td><td rowspan="1" colspan="1">3.2</td><td rowspan="1" colspan="1">6.3</td><td rowspan="1" colspan="1">2.1</td><td rowspan="1" colspan="1">2.1</td><td rowspan="1" colspan="1">4.7</td><td rowspan="1" colspan="1">3.0</td><td rowspan="1" colspan="1">1.5</td><td rowspan="1" colspan="1">1.8</td><td rowspan="1" colspan="1">3.2</td><td rowspan="1" colspan="1">3.1</td><td rowspan="1" colspan="1">5.9</td><td rowspan="1" colspan="1">7.6</td></tr><tr><td rowspan="5" colspan="1">
                      <italic>
                        <tp:taxon-name><tp:taxon-name-part taxon-name-part-type="genus" reg="Boulenophrys">Boulenophrys</tp:taxon-name-part><tp:taxon-name-part taxon-name-part-type="species" reg="shimentaina">shimentaina</tp:taxon-name-part></tp:taxon-name>
                      </italic>
                    </td><td rowspan="1" colspan="1"><abbrev xmlns:xlink="http://www.w3.org/1999/xlink" content-type="institution" xlink:title="Institute of Wildlife Conservation, Central South University of Forestry and Technology" id="ABBRID0EGQAG" xlink:type="simple">CSUFT</abbrev> T10156</td><td rowspan="1" colspan="1">25</td><td rowspan="1" colspan="1">28.5</td><td rowspan="1" colspan="1">7.3</td><td rowspan="1" colspan="1">21.2</td><td rowspan="1" colspan="1">3.1</td><td rowspan="1" colspan="1">3.9</td><td rowspan="1" colspan="1">3.8</td><td rowspan="1" colspan="1">0.8</td><td rowspan="1" colspan="1">2.3</td><td rowspan="1" colspan="1">4.4</td><td rowspan="1" colspan="1">1.2</td><td rowspan="1" colspan="1">1.1</td><td rowspan="1" colspan="1">3.1</td><td rowspan="1" colspan="1">2.2</td><td rowspan="1" colspan="1">1.0</td><td rowspan="1" colspan="1">1.4</td><td rowspan="1" colspan="1">2.3</td><td rowspan="1" colspan="1">2.4</td><td rowspan="1" colspan="1">4.0</td><td rowspan="1" colspan="1">5.2</td></tr><tr><td rowspan="1" colspan="1"><abbrev xmlns:xlink="http://www.w3.org/1999/xlink" content-type="institution" xlink:title="Institute of Wildlife Conservation, Central South University of Forestry and Technology" id="ABBRID0EMSAG" xlink:type="simple">CSUFT</abbrev> T10277</td><td rowspan="1" colspan="1">26</td><td rowspan="1" colspan="1">28.6</td><td rowspan="1" colspan="1">8.0</td><td rowspan="1" colspan="1">20.6</td><td rowspan="1" colspan="1">3.8</td><td rowspan="1" colspan="1">4.6</td><td rowspan="1" colspan="1">3.5</td><td rowspan="1" colspan="1">1.0</td><td rowspan="1" colspan="1">2.5</td><td rowspan="1" colspan="1">4.5</td><td rowspan="1" colspan="1">1.3</td><td rowspan="1" colspan="1">1.3</td><td rowspan="1" colspan="1">3.4</td><td rowspan="1" colspan="1">2.4</td><td rowspan="1" colspan="1">1.0</td><td rowspan="1" colspan="1">1.6</td><td rowspan="1" colspan="1">2.6</td><td rowspan="1" colspan="1">2.4</td><td rowspan="1" colspan="1">4.4</td><td rowspan="1" colspan="1">6.3</td></tr><tr><td rowspan="1" colspan="1"><abbrev xmlns:xlink="http://www.w3.org/1999/xlink" content-type="institution" xlink:title="Institute of Wildlife Conservation, Central South University of Forestry and Technology" id="ABBRID0ESUAG" xlink:type="simple">CSUFT</abbrev> T10279*</td><td rowspan="1" colspan="1">25</td><td rowspan="1" colspan="1">\</td><td rowspan="1" colspan="1">8.3</td><td rowspan="1" colspan="1">\</td><td rowspan="1" colspan="1">3.7</td><td rowspan="1" colspan="1">4.7</td><td rowspan="1" colspan="1">3.9</td><td rowspan="1" colspan="1">1.0</td><td rowspan="1" colspan="1">2.6</td><td rowspan="1" colspan="1">\</td><td rowspan="1" colspan="1">\</td><td rowspan="1" colspan="1">\</td><td rowspan="1" colspan="1">3.4</td><td rowspan="1" colspan="1">2.3</td><td rowspan="1" colspan="1">1.0</td><td rowspan="1" colspan="1">1.5</td><td rowspan="1" colspan="1">2.4</td><td rowspan="1" colspan="1">2.5</td><td rowspan="1" colspan="1">4.3</td><td rowspan="1" colspan="1">6.6</td></tr><tr><td rowspan="1" colspan="1"><abbrev xmlns:xlink="http://www.w3.org/1999/xlink" content-type="institution" xlink:title="Institute of Wildlife Conservation, Central South University of Forestry and Technology" id="ABBRID0EYWAG" xlink:type="simple">CSUFT</abbrev> T10285</td><td rowspan="1" colspan="1">27</td><td rowspan="1" colspan="1">28.5</td><td rowspan="1" colspan="1">8.1</td><td rowspan="1" colspan="1">20.4</td><td rowspan="1" colspan="1">3.7</td><td rowspan="1" colspan="1">4.7</td><td rowspan="1" colspan="1">3.6</td><td rowspan="1" colspan="1">1.0</td><td rowspan="1" colspan="1">2.8</td><td rowspan="1" colspan="1">5.6</td><td rowspan="1" colspan="1">1.5</td><td rowspan="1" colspan="1">1.5</td><td rowspan="1" colspan="1">3.4</td><td rowspan="1" colspan="1">2.3</td><td rowspan="1" colspan="1">1.0</td><td rowspan="1" colspan="1">1.5</td><td rowspan="1" colspan="1">2.4</td><td rowspan="1" colspan="1">2.4</td><td rowspan="1" colspan="1">4.4</td><td rowspan="1" colspan="1">5.7</td></tr><tr><td rowspan="1" colspan="1"><abbrev xmlns:xlink="http://www.w3.org/1999/xlink" content-type="institution" xlink:title="Institute of Wildlife Conservation, Central South University of Forestry and Technology" id="ABBRID0E5YAG" xlink:type="simple">CSUFT</abbrev> T10283</td><td rowspan="1" colspan="1">28</td><td rowspan="1" colspan="1">27.0</td><td rowspan="1" colspan="1">8.0</td><td rowspan="1" colspan="1">19.0</td><td rowspan="1" colspan="1">3.5</td><td rowspan="1" colspan="1">4.4</td><td rowspan="1" colspan="1">3.7</td><td rowspan="1" colspan="1">0.9</td><td rowspan="1" colspan="1">2.6</td><td rowspan="1" colspan="1">4.8</td><td rowspan="1" colspan="1">1.3</td><td rowspan="1" colspan="1">1.2</td><td rowspan="1" colspan="1">3.2</td><td rowspan="1" colspan="1">2.3</td><td rowspan="1" colspan="1">0.9</td><td rowspan="1" colspan="1">1.4</td><td rowspan="1" colspan="1">2.3</td><td rowspan="1" colspan="1">2.2</td><td rowspan="1" colspan="1">4.1</td><td rowspan="1" colspan="1">6.0</td></tr><tr><td rowspan="14" colspan="1">
                      <italic>
                        <tp:taxon-name><tp:taxon-name-part taxon-name-part-type="genus" reg="Boulenophrys">Boulenophrys</tp:taxon-name-part><tp:taxon-name-part taxon-name-part-type="species" reg="nanlingensis">nanlingensis</tp:taxon-name-part></tp:taxon-name>
                      </italic>
                    </td><td rowspan="1" colspan="1"><abbrev xmlns:xlink="http://www.w3.org/1999/xlink" content-type="institution" xlink:title="Institute of Wildlife Conservation, Central South University of Forestry and Technology" id="ABBRID0ET2AG" xlink:type="simple">CSUFT</abbrev> T10144</td><td rowspan="1" colspan="1">25</td><td rowspan="1" colspan="1">18.7</td><td rowspan="1" colspan="1">5.4</td><td rowspan="1" colspan="1">13.3</td><td rowspan="1" colspan="1">2.3</td><td rowspan="1" colspan="1">3.2</td><td rowspan="1" colspan="1">2.5</td><td rowspan="1" colspan="1">0.7</td><td rowspan="1" colspan="1">1.7</td><td rowspan="1" colspan="1">2.7</td><td rowspan="1" colspan="1">0.7</td><td rowspan="1" colspan="1">0.8</td><td rowspan="1" colspan="1">2.3</td><td rowspan="1" colspan="1">1.6</td><td rowspan="1" colspan="1">0.7</td><td rowspan="1" colspan="1">1.0</td><td rowspan="1" colspan="1">1.7</td><td rowspan="1" colspan="1">1.5</td><td rowspan="1" colspan="1">2.8</td><td rowspan="1" colspan="1">3.8</td></tr><tr><td rowspan="1" colspan="1"><abbrev xmlns:xlink="http://www.w3.org/1999/xlink" content-type="institution" xlink:title="Institute of Wildlife Conservation, Central South University of Forestry and Technology" id="ABBRID0EZ4AG" xlink:type="simple">CSUFT</abbrev> T10986</td><td rowspan="1" colspan="1">35</td><td rowspan="1" colspan="1">40.1</td><td rowspan="1" colspan="1">10.8</td><td rowspan="1" colspan="1">29.3</td><td rowspan="1" colspan="1">5.4</td><td rowspan="1" colspan="1">6.4</td><td rowspan="1" colspan="1">4.5</td><td rowspan="1" colspan="1">1.6</td><td rowspan="1" colspan="1">3.7</td><td rowspan="1" colspan="1">7.3</td><td rowspan="1" colspan="1">1.7</td><td rowspan="1" colspan="1">1.6</td><td rowspan="1" colspan="1">4.7</td><td rowspan="1" colspan="1">3.2</td><td rowspan="1" colspan="1">1.5</td><td rowspan="1" colspan="1">2.4</td><td rowspan="1" colspan="1">3.7</td><td rowspan="1" colspan="1">3.6</td><td rowspan="1" colspan="1">5.7</td><td rowspan="1" colspan="1">7.8</td></tr><tr><td rowspan="1" colspan="1"><abbrev xmlns:xlink="http://www.w3.org/1999/xlink" content-type="institution" xlink:title="Institute of Wildlife Conservation, Central South University of Forestry and Technology" id="ABBRID0E66AG" xlink:type="simple">CSUFT</abbrev> T10969</td><td rowspan="1" colspan="1">34</td><td rowspan="1" colspan="1">34.4</td><td rowspan="1" colspan="1">8.8</td><td rowspan="1" colspan="1">25.6</td><td rowspan="1" colspan="1">4.0</td><td rowspan="1" colspan="1">5.6</td><td rowspan="1" colspan="1">4.2</td><td rowspan="1" colspan="1">1.3</td><td rowspan="1" colspan="1">3.0</td><td rowspan="1" colspan="1">5.5</td><td rowspan="1" colspan="1">1.4</td><td rowspan="1" colspan="1">1.3</td><td rowspan="1" colspan="1">3.9</td><td rowspan="1" colspan="1">2.7</td><td rowspan="1" colspan="1">1.1</td><td rowspan="1" colspan="1">1.9</td><td rowspan="1" colspan="1">3.0</td><td rowspan="1" colspan="1">2.8</td><td rowspan="1" colspan="1">4.8</td><td rowspan="1" colspan="1">5.6</td></tr><tr><td rowspan="1" colspan="1"><abbrev xmlns:xlink="http://www.w3.org/1999/xlink" content-type="institution" xlink:title="Institute of Wildlife Conservation, Central South University of Forestry and Technology" id="ABBRID0EFCBG" xlink:type="simple">CSUFT</abbrev> T10261</td><td rowspan="1" colspan="1">25</td><td rowspan="1" colspan="1">25.1</td><td rowspan="1" colspan="1">6.7</td><td rowspan="1" colspan="1">18.4</td><td rowspan="1" colspan="1">3.1</td><td rowspan="1" colspan="1">4.2</td><td rowspan="1" colspan="1">2.7</td><td rowspan="1" colspan="1">0.8</td><td rowspan="1" colspan="1">1.8</td><td rowspan="1" colspan="1">4.0</td><td rowspan="1" colspan="1">1.2</td><td rowspan="1" colspan="1">1.2</td><td rowspan="1" colspan="1">2.7</td><td rowspan="1" colspan="1">1.9</td><td rowspan="1" colspan="1">0.8</td><td rowspan="1" colspan="1">1.2</td><td rowspan="1" colspan="1">2.0</td><td rowspan="1" colspan="1">1.5</td><td rowspan="1" colspan="1">3.8</td><td rowspan="1" colspan="1">5.4</td></tr><tr><td rowspan="1" colspan="1"><abbrev xmlns:xlink="http://www.w3.org/1999/xlink" content-type="institution" xlink:title="Institute of Wildlife Conservation, Central South University of Forestry and Technology" id="ABBRID0ELEBG" xlink:type="simple">CSUFT</abbrev> T10262</td><td rowspan="1" colspan="1">25</td><td rowspan="1" colspan="1">27.2</td><td rowspan="1" colspan="1">6.5</td><td rowspan="1" colspan="1">20.7</td><td rowspan="1" colspan="1">2.8</td><td rowspan="1" colspan="1">4.0</td><td rowspan="1" colspan="1">2.8</td><td rowspan="1" colspan="1">1.0</td><td rowspan="1" colspan="1">1.9</td><td rowspan="1" colspan="1">4.2</td><td rowspan="1" colspan="1">1.2</td><td rowspan="1" colspan="1">1.2</td><td rowspan="1" colspan="1">2.9</td><td rowspan="1" colspan="1">1.9</td><td rowspan="1" colspan="1">0.9</td><td rowspan="1" colspan="1">1.2</td><td rowspan="1" colspan="1">2.1</td><td rowspan="1" colspan="1">1.7</td><td rowspan="1" colspan="1">3.6</td><td rowspan="1" colspan="1">5.2</td></tr><tr><td rowspan="1" colspan="1"><abbrev xmlns:xlink="http://www.w3.org/1999/xlink" content-type="institution" xlink:title="Institute of Wildlife Conservation, Central South University of Forestry and Technology" id="ABBRID0ERGBG" xlink:type="simple">CSUFT</abbrev> T10273</td><td rowspan="1" colspan="1">28</td><td rowspan="1" colspan="1">35.7</td><td rowspan="1" colspan="1">9.4</td><td rowspan="1" colspan="1">26.3</td><td rowspan="1" colspan="1">4.4</td><td rowspan="1" colspan="1">5.4</td><td rowspan="1" colspan="1">4.3</td><td rowspan="1" colspan="1">1.1</td><td rowspan="1" colspan="1">3.2</td><td rowspan="1" colspan="1">5.9</td><td rowspan="1" colspan="1">1.5</td><td rowspan="1" colspan="1">1.5</td><td rowspan="1" colspan="1">4.0</td><td rowspan="1" colspan="1">2.8</td><td rowspan="1" colspan="1">1.0</td><td rowspan="1" colspan="1">1.8</td><td rowspan="1" colspan="1">2.9</td><td rowspan="1" colspan="1">3.0</td><td rowspan="1" colspan="1">5.0</td><td rowspan="1" colspan="1">7.9</td></tr><tr><td rowspan="1" colspan="1"><abbrev xmlns:xlink="http://www.w3.org/1999/xlink" content-type="institution" xlink:title="Institute of Wildlife Conservation, Central South University of Forestry and Technology" id="ABBRID0EXIBG" xlink:type="simple">CSUFT</abbrev> T10991</td><td rowspan="1" colspan="1">27</td><td rowspan="1" colspan="1">39.1</td><td rowspan="1" colspan="1">10.3</td><td rowspan="1" colspan="1">28.8</td><td rowspan="1" colspan="1">4.4</td><td rowspan="1" colspan="1">6.0</td><td rowspan="1" colspan="1">4.4</td><td rowspan="1" colspan="1">1.3</td><td rowspan="1" colspan="1">3.1</td><td rowspan="1" colspan="1">6.7</td><td rowspan="1" colspan="1">2.0</td><td rowspan="1" colspan="1">1.8</td><td rowspan="1" colspan="1">4.0</td><td rowspan="1" colspan="1">2.8</td><td rowspan="1" colspan="1">1.2</td><td rowspan="1" colspan="1">1.9</td><td rowspan="1" colspan="1">3.1</td><td rowspan="1" colspan="1">2.8</td><td rowspan="1" colspan="1">5.3</td><td rowspan="1" colspan="1">7.6</td></tr><tr><td rowspan="1" colspan="1"><abbrev xmlns:xlink="http://www.w3.org/1999/xlink" content-type="institution" xlink:title="Institute of Wildlife Conservation, Central South University of Forestry and Technology" id="ABBRID0E4KBG" xlink:type="simple">CSUFT</abbrev> T10284</td><td rowspan="1" colspan="1">25</td><td rowspan="1" colspan="1">18.9</td><td rowspan="1" colspan="1">5.3</td><td rowspan="1" colspan="1">13.6</td><td rowspan="1" colspan="1">2.6</td><td rowspan="1" colspan="1">3.3</td><td rowspan="1" colspan="1">2.2</td><td rowspan="1" colspan="1">0.8</td><td rowspan="1" colspan="1">1.7</td><td rowspan="1" colspan="1">3.4</td><td rowspan="1" colspan="1">1.0</td><td rowspan="1" colspan="1">0.9</td><td rowspan="1" colspan="1">2.6</td><td rowspan="1" colspan="1">1.6</td><td rowspan="1" colspan="1">0.8</td><td rowspan="1" colspan="1">1.0</td><td rowspan="1" colspan="1">1.8</td><td rowspan="1" colspan="1">1.6</td><td rowspan="1" colspan="1">3.2</td><td rowspan="1" colspan="1">4.1</td></tr><tr><td rowspan="1" colspan="1"><abbrev xmlns:xlink="http://www.w3.org/1999/xlink" content-type="institution" xlink:title="Institute of Wildlife Conservation, Central South University of Forestry and Technology" id="ABBRID0EDNBG" xlink:type="simple">CSUFT</abbrev> T10302*</td><td rowspan="1" colspan="1">25</td><td rowspan="1" colspan="1">\</td><td rowspan="1" colspan="1">7.3</td><td rowspan="1" colspan="1">\</td><td rowspan="1" colspan="1">3.3</td><td rowspan="1" colspan="1">4.0</td><td rowspan="1" colspan="1">3.3</td><td rowspan="1" colspan="1">0.9</td><td rowspan="1" colspan="1">2.4</td><td rowspan="1" colspan="1">\</td><td rowspan="1" colspan="1">\</td><td rowspan="1" colspan="1">\</td><td rowspan="1" colspan="1">3.0</td><td rowspan="1" colspan="1">2.0</td><td rowspan="1" colspan="1">0.9</td><td rowspan="1" colspan="1">1.3</td><td rowspan="1" colspan="1">2.2</td><td rowspan="1" colspan="1">2.1</td><td rowspan="1" colspan="1">4.0.</td><td rowspan="1" colspan="1">6.0</td></tr><tr><td rowspan="1" colspan="1"><abbrev xmlns:xlink="http://www.w3.org/1999/xlink" content-type="institution" xlink:title="Institute of Wildlife Conservation, Central South University of Forestry and Technology" id="ABBRID0EJPBG" xlink:type="simple">CSUFT</abbrev> T10303</td><td rowspan="1" colspan="1">25</td><td rowspan="1" colspan="1">26.2</td><td rowspan="1" colspan="1">6.8</td><td rowspan="1" colspan="1">19.4</td><td rowspan="1" colspan="1">3.3</td><td rowspan="1" colspan="1">3.9</td><td rowspan="1" colspan="1">3.1</td><td rowspan="1" colspan="1">0.8</td><td rowspan="1" colspan="1">2.3</td><td rowspan="1" colspan="1">4.0</td><td rowspan="1" colspan="1">1.3</td><td rowspan="1" colspan="1">1.2</td><td rowspan="1" colspan="1">2.9</td><td rowspan="1" colspan="1">1.9</td><td rowspan="1" colspan="1">0.9</td><td rowspan="1" colspan="1">1.3</td><td rowspan="1" colspan="1">2.2</td><td rowspan="1" colspan="1">2.0</td><td rowspan="1" colspan="1">3.9</td><td rowspan="1" colspan="1">4.9</td></tr><tr><td rowspan="1" colspan="1"><abbrev xmlns:xlink="http://www.w3.org/1999/xlink" content-type="institution" xlink:title="Institute of Wildlife Conservation, Central South University of Forestry and Technology" id="ABBRID0EPRBG" xlink:type="simple">CSUFT</abbrev> T10377</td><td rowspan="1" colspan="1">27</td><td rowspan="1" colspan="1">28.1</td><td rowspan="1" colspan="1">8.2</td><td rowspan="1" colspan="1">19.9</td><td rowspan="1" colspan="1">3.5</td><td rowspan="1" colspan="1">4.9</td><td rowspan="1" colspan="1">3.4</td><td rowspan="1" colspan="1">1.0</td><td rowspan="1" colspan="1">2.3</td><td rowspan="1" colspan="1">5.3</td><td rowspan="1" colspan="1">1.5</td><td rowspan="1" colspan="1">1.5</td><td rowspan="1" colspan="1">3.4</td><td rowspan="1" colspan="1">2.3</td><td rowspan="1" colspan="1">0.9</td><td rowspan="1" colspan="1">1.6</td><td rowspan="1" colspan="1">2.4</td><td rowspan="1" colspan="1">2.0</td><td rowspan="1" colspan="1">4.4</td><td rowspan="1" colspan="1">6.8</td></tr><tr><td rowspan="1" colspan="1"><abbrev xmlns:xlink="http://www.w3.org/1999/xlink" content-type="institution" xlink:title="Institute of Wildlife Conservation, Central South University of Forestry and Technology" id="ABBRID0EVTBG" xlink:type="simple">CSUFT</abbrev> T10378</td><td rowspan="1" colspan="1">28</td><td rowspan="1" colspan="1">26.9</td><td rowspan="1" colspan="1">8.2</td><td rowspan="1" colspan="1">18.7</td><td rowspan="1" colspan="1">3.4</td><td rowspan="1" colspan="1">5.0</td><td rowspan="1" colspan="1">3.2</td><td rowspan="1" colspan="1">1.2</td><td rowspan="1" colspan="1">2.4</td><td rowspan="1" colspan="1">5.2</td><td rowspan="1" colspan="1">1.3</td><td rowspan="1" colspan="1">1.4</td><td rowspan="1" colspan="1">3.4</td><td rowspan="1" colspan="1">2.2</td><td rowspan="1" colspan="1">0.9</td><td rowspan="1" colspan="1">1.4</td><td rowspan="1" colspan="1">2.3</td><td rowspan="1" colspan="1">2.2</td><td rowspan="1" colspan="1">4.2</td><td rowspan="1" colspan="1">5.9</td></tr><tr><td rowspan="1" colspan="1"><abbrev xmlns:xlink="http://www.w3.org/1999/xlink" content-type="institution" xlink:title="Institute of Wildlife Conservation, Central South University of Forestry and Technology" id="ABBRID0E2VBG" xlink:type="simple">CSUFT</abbrev> T10376</td><td rowspan="1" colspan="1">27</td><td rowspan="1" colspan="1">24.8</td><td rowspan="1" colspan="1">7.0</td><td rowspan="1" colspan="1">17.8</td><td rowspan="1" colspan="1">3.5</td><td rowspan="1" colspan="1">4.1</td><td rowspan="1" colspan="1">3.1</td><td rowspan="1" colspan="1">1.0</td><td rowspan="1" colspan="1">2.1</td><td rowspan="1" colspan="1">4.8</td><td rowspan="1" colspan="1">1.4</td><td rowspan="1" colspan="1">1.4</td><td rowspan="1" colspan="1">3.1</td><td rowspan="1" colspan="1">2.1</td><td rowspan="1" colspan="1">0.9</td><td rowspan="1" colspan="1">1.3</td><td rowspan="1" colspan="1">2.1</td><td rowspan="1" colspan="1">2.0</td><td rowspan="1" colspan="1">4.0</td><td rowspan="1" colspan="1">5.7</td></tr><tr><td rowspan="1" colspan="1"><abbrev xmlns:xlink="http://www.w3.org/1999/xlink" content-type="institution" xlink:title="Institute of Wildlife Conservation, Central South University of Forestry and Technology" id="ABBRID0EBYBG" xlink:type="simple">CSUFT</abbrev> T10379</td><td rowspan="1" colspan="1">29</td><td rowspan="1" colspan="1">27.8</td><td rowspan="1" colspan="1">7.7</td><td rowspan="1" colspan="1">20.1</td><td rowspan="1" colspan="1">3.5</td><td rowspan="1" colspan="1">4.5</td><td rowspan="1" colspan="1">3.1</td><td rowspan="1" colspan="1">1.2</td><td rowspan="1" colspan="1">2.5</td><td rowspan="1" colspan="1">5.0</td><td rowspan="1" colspan="1">1.3</td><td rowspan="1" colspan="1">1.4</td><td rowspan="1" colspan="1">3.1</td><td rowspan="1" colspan="1">2.2</td><td rowspan="1" colspan="1">1.0</td><td rowspan="1" colspan="1">1.4</td><td rowspan="1" colspan="1">2.3</td><td rowspan="1" colspan="1">1.9</td><td rowspan="1" colspan="1">4.0</td><td rowspan="1" colspan="1">5.7</td></tr><tr><td rowspan="4" colspan="1">
                      <tp:taxon-name><tp:taxon-name-part taxon-name-part-type="genus" reg="Boulenophrys">Boulenophrys</tp:taxon-name-part><tp:taxon-name-part taxon-name-part-type="uncertainty-rank">cf.</tp:taxon-name-part><tp:taxon-name-part taxon-name-part-type="species" reg="ombrophila">ombrophila</tp:taxon-name-part></tp:taxon-name>
                    </td><td rowspan="1" colspan="1"><abbrev xmlns:xlink="http://www.w3.org/1999/xlink" content-type="institution" xlink:title="Institute of Wildlife Conservation, Central South University of Forestry and Technology" id="ABBRID0EX1BG" xlink:type="simple">CSUFT</abbrev> T10270</td><td rowspan="1" colspan="1">36</td><td rowspan="1" colspan="1">33.7</td><td rowspan="1" colspan="1">10.0</td><td rowspan="1" colspan="1">23.7</td><td rowspan="1" colspan="1">4.5</td><td rowspan="1" colspan="1">5.6</td><td rowspan="1" colspan="1">4.6</td><td rowspan="1" colspan="1">1.4</td><td rowspan="1" colspan="1">2.9</td><td rowspan="1" colspan="1">6.0</td><td rowspan="1" colspan="1">1.4</td><td rowspan="1" colspan="1">1.6</td><td rowspan="1" colspan="1">4.2</td><td rowspan="1" colspan="1">2.8</td><td rowspan="1" colspan="1">1.4</td><td rowspan="1" colspan="1">1.7</td><td rowspan="1" colspan="1">3.0</td><td rowspan="1" colspan="1">2.9</td><td rowspan="1" colspan="1">5.1</td><td rowspan="1" colspan="1">8.3</td></tr><tr><td rowspan="1" colspan="1"><abbrev xmlns:xlink="http://www.w3.org/1999/xlink" content-type="institution" xlink:title="Institute of Wildlife Conservation, Central South University of Forestry and Technology" id="ABBRID0E43BG" xlink:type="simple">CSUFT</abbrev> T10272</td><td rowspan="1" colspan="1">27</td><td rowspan="1" colspan="1">33.1</td><td rowspan="1" colspan="1">8.9</td><td rowspan="1" colspan="1">24.2</td><td rowspan="1" colspan="1">4.1</td><td rowspan="1" colspan="1">5.3</td><td rowspan="1" colspan="1">4.2</td><td rowspan="1" colspan="1">1.2</td><td rowspan="1" colspan="1">3.0</td><td rowspan="1" colspan="1">6.0</td><td rowspan="1" colspan="1">1.4</td><td rowspan="1" colspan="1">1.4</td><td rowspan="1" colspan="1">3.8</td><td rowspan="1" colspan="1">2.5</td><td rowspan="1" colspan="1">1.1</td><td rowspan="1" colspan="1">1.7</td><td rowspan="1" colspan="1">2.8</td><td rowspan="1" colspan="1">2.8</td><td rowspan="1" colspan="1">4.8</td><td rowspan="1" colspan="1">7.8</td></tr><tr><td rowspan="1" colspan="1"><abbrev xmlns:xlink="http://www.w3.org/1999/xlink" content-type="institution" xlink:title="Institute of Wildlife Conservation, Central South University of Forestry and Technology" id="ABBRID0ED6BG" xlink:type="simple">CSUFT</abbrev> T10288</td><td rowspan="1" colspan="1">26</td><td rowspan="1" colspan="1">30.4</td><td rowspan="1" colspan="1">8.4</td><td rowspan="1" colspan="1">22.0</td><td rowspan="1" colspan="1">3.9</td><td rowspan="1" colspan="1">4.8</td><td rowspan="1" colspan="1">3.8</td><td rowspan="1" colspan="1">1.1</td><td rowspan="1" colspan="1">2.7</td><td rowspan="1" colspan="1">5.9</td><td rowspan="1" colspan="1">1.6</td><td rowspan="1" colspan="1">1.4</td><td rowspan="1" colspan="1">3.6</td><td rowspan="1" colspan="1">2.4</td><td rowspan="1" colspan="1">1.1</td><td rowspan="1" colspan="1">1.5</td><td rowspan="1" colspan="1">2.6</td><td rowspan="1" colspan="1">2.6</td><td rowspan="1" colspan="1">4.6</td><td rowspan="1" colspan="1">7.2</td></tr><tr><td rowspan="1" colspan="1"><abbrev xmlns:xlink="http://www.w3.org/1999/xlink" content-type="institution" xlink:title="Institute of Wildlife Conservation, Central South University of Forestry and Technology" id="ABBRID0EKBAI" xlink:type="simple">CSUFT</abbrev> T10992</td><td rowspan="1" colspan="1">25</td><td rowspan="1" colspan="1">20.9</td><td rowspan="1" colspan="1">5.1</td><td rowspan="1" colspan="1">15.8</td><td rowspan="1" colspan="1">2.1</td><td rowspan="1" colspan="1">2.8</td><td rowspan="1" colspan="1">2.0</td><td rowspan="1" colspan="1">0.5</td><td rowspan="1" colspan="1">1.6</td><td rowspan="1" colspan="1">3.0</td><td rowspan="1" colspan="1">0.8</td><td rowspan="1" colspan="1">0.8</td><td rowspan="1" colspan="1">2.2</td><td rowspan="1" colspan="1">1.5</td><td rowspan="1" colspan="1">0.6</td><td rowspan="1" colspan="1">1.0</td><td rowspan="1" colspan="1">1.7</td><td rowspan="1" colspan="1">1.3</td><td rowspan="1" colspan="1">2.7</td><td rowspan="1" colspan="1">3.9</td></tr></tbody></table></table-wrap><table-wrap id="T2" position="float" orientation="portrait"><label>Table 2.</label><caption><p>Comparison of color pattern among tadpoles of the subfamily <tp:taxon-name><tp:taxon-name-part taxon-name-part-type="subfamily">Megophryinae</tp:taxon-name-part></tp:taxon-name> which were identified based on molecular data. “*” indicates characteristics not mentioned in the text but were illustrated in the figure, and “\” indicates “no data”.</p></caption><table id="TID0EZ1DI" rules="all"><tbody><tr><th rowspan="1" colspan="1">Species</th><th rowspan="1" colspan="1">Stage</th><th rowspan="1" colspan="1">Neuromasts visibility</th><th rowspan="1" colspan="1">Intestine visibility</th><th rowspan="1" colspan="1">Dorsum pattern</th><th rowspan="1" colspan="1">Pattern on tail</th><th rowspan="1" colspan="1">Ventral pattern</th><th rowspan="1" colspan="1">References</th></tr><tr><td rowspan="1" colspan="8">
                      <bold>
                        <italic>
                          <tp:taxon-name><tp:taxon-name-part taxon-name-part-type="genus" reg="Atympanophrys">Atympanophrys</tp:taxon-name-part></tp:taxon-name>
                        </italic>
                      </bold>
                    </td></tr><tr><td rowspan="1" colspan="1">
                      <italic>
                        <tp:taxon-name><tp:taxon-name-part taxon-name-part-type="genus" reg="Atympanophrys">A.</tp:taxon-name-part><tp:taxon-name-part taxon-name-part-type="species" reg="gigantica">gigantica</tp:taxon-name-part></tp:taxon-name>
                      </italic>
                    </td><td rowspan="1" colspan="1">35, <italic>N</italic> = 5</td><td rowspan="1" colspan="1">visible</td><td rowspan="1" colspan="1">visible</td><td rowspan="1" colspan="1">uniform dark brown</td><td rowspan="1" colspan="1">pale yellowish brown without speckles</td><td rowspan="1" colspan="1">translucent dark grey and speckled with white</td><td rowspan="1" colspan="1">
                      <xref ref-type="bibr" rid="B60">Tapley et al. 2020b</xref>
                    </td></tr><tr><td rowspan="1" colspan="8">
                      <bold>
                        <italic>
                          <tp:taxon-name><tp:taxon-name-part taxon-name-part-type="genus" reg="Brachytarsophrys">Brachytarsophrys</tp:taxon-name-part></tp:taxon-name>
                        </italic>
                      </bold>
                    </td></tr><tr><td rowspan="2" colspan="1">
                      <italic>
                        <tp:taxon-name><tp:taxon-name-part taxon-name-part-type="genus" reg="Brachytarsophrys">Br.</tp:taxon-name-part><tp:taxon-name-part taxon-name-part-type="species" reg="popei">popei</tp:taxon-name-part></tp:taxon-name>
                      </italic>
                    </td><td rowspan="1" colspan="1">26–27, and 36–37, <italic>N</italic> = 5</td><td rowspan="1" colspan="1">distinct</td><td rowspan="1" colspan="1">indistinct</td><td rowspan="1" colspan="1">uniform dark brown</td><td rowspan="1" colspan="1">small dots and longtitudinal stripes</td><td rowspan="1" colspan="1">ventrolateral stripes on head and body, incomplete transverse bar on chest, dense large spots on belly</td><td rowspan="1" colspan="1">This study</td></tr><tr><td rowspan="1" colspan="1">26–29, <italic>N</italic> = 14</td><td rowspan="1" colspan="1">\</td><td rowspan="1" colspan="1">\</td><td rowspan="1" colspan="1">\</td><td rowspan="1" colspan="1">three dark longitudinal stripes</td><td rowspan="1" colspan="1">two longitudinal white stripes along the sides of body, a completed transverse bar on chest, belly mottled with dense white speckles</td><td rowspan="1" colspan="1">
                      <xref ref-type="bibr" rid="B70">Zhao et al. 2014</xref>
                    </td></tr><tr><td rowspan="1" colspan="1">
                      <italic>
                        <tp:taxon-name><tp:taxon-name-part taxon-name-part-type="genus" reg="Brachytarsophrys">Br.</tp:taxon-name-part><tp:taxon-name-part taxon-name-part-type="species" reg="intermedia">intermedia</tp:taxon-name-part></tp:taxon-name>
                      </italic>
                    </td><td rowspan="1" colspan="1">32, 36, and 39, <italic>N</italic> = 4</td><td rowspan="1" colspan="1">pale brown</td><td rowspan="1" colspan="1">not visible</td><td rowspan="1" colspan="1">pale brown with a darker brown medial saddle</td><td rowspan="1" colspan="1">speckled with dark brown, and longitudinal stripes</td><td rowspan="1" colspan="1">ventrolateral stripes on head and body, small spots on chest and belly</td><td rowspan="1" colspan="1">
                      <xref ref-type="bibr" rid="B59">Tapley et al. 2020a</xref>
                    </td></tr><tr><td rowspan="1" colspan="1">
                      <italic>
                        <tp:taxon-name><tp:taxon-name-part taxon-name-part-type="genus" reg="Brachytarsophrys">Br.</tp:taxon-name-part><tp:taxon-name-part taxon-name-part-type="species" reg="chuannanensis">chuannanensis</tp:taxon-name-part></tp:taxon-name>
                      </italic>
                    </td><td rowspan="1" colspan="1">38, <italic>N</italic> = 1</td><td rowspan="1" colspan="1">\</td><td rowspan="1" colspan="1">\</td><td rowspan="1" colspan="1">\</td><td rowspan="1" colspan="1">distinct dark longtitudinal stripes*</td><td rowspan="1" colspan="1">wide ventrolateral stripes on head*; wide transverse bar on chest; and several spots on belly*</td><td rowspan="1" colspan="1">
                      <xref ref-type="bibr" rid="B28">Li et al. 2020</xref>
                    </td></tr><tr><td rowspan="1" colspan="1">
                      <italic>
                        <tp:taxon-name><tp:taxon-name-part taxon-name-part-type="genus" reg="Brachytarsophrys">Br.</tp:taxon-name-part><tp:taxon-name-part taxon-name-part-type="species" reg="orientalis">orientalis</tp:taxon-name-part></tp:taxon-name>
                      </italic>
                    </td><td rowspan="1" colspan="1">36, <italic>N</italic> = 1</td><td rowspan="1" colspan="1">\</td><td rowspan="1" colspan="1">\</td><td rowspan="1" colspan="1">brown</td><td rowspan="1" colspan="1">three short dark longitudinal stripes</td><td rowspan="1" colspan="1">two short, longitudinal white stripes on sides of ventral surface of head and body; absence of transversal white stripe on chest; belly mottled with dense white speckles</td><td rowspan="1" colspan="1">
                      <xref ref-type="bibr" rid="B28">Li et al. 2020</xref>
                    </td></tr><tr><td rowspan="1" colspan="1">
                      <italic>
                        <tp:taxon-name><tp:taxon-name-part taxon-name-part-type="genus" reg="Brachytarsophrys">Br.</tp:taxon-name-part><tp:taxon-name-part taxon-name-part-type="species" reg="feae">feae</tp:taxon-name-part></tp:taxon-name>
                      </italic>
                    </td><td rowspan="1" colspan="1">44, <italic>N</italic> = 1</td><td rowspan="1" colspan="1">\</td><td rowspan="1" colspan="1">\</td><td rowspan="1" colspan="1">\</td><td rowspan="1" colspan="1">\</td><td rowspan="1" colspan="1">transeverse bar on chest; several several transeverse stripes on belly</td><td rowspan="1" colspan="1">
                      <xref ref-type="bibr" rid="B28">Li et al. 2020</xref>
                    </td></tr><tr><td rowspan="1" colspan="8">
                      <bold>
                        <italic>
                          <tp:taxon-name><tp:taxon-name-part taxon-name-part-type="genus" reg="Boulenophrys">Boulenophrys</tp:taxon-name-part></tp:taxon-name>
                        </italic>
                      </bold>
                    </td></tr><tr><td rowspan="1" colspan="1">
                      <italic>
                        <tp:taxon-name><tp:taxon-name-part taxon-name-part-type="genus" reg="Boulenophrys">Bo.</tp:taxon-name-part><tp:taxon-name-part taxon-name-part-type="species" reg="shimentaina">shimentaina</tp:taxon-name-part></tp:taxon-name>
                      </italic>
                    </td><td rowspan="1" colspan="1">25–28, <italic>N</italic> = 5</td><td rowspan="1" colspan="1">distinct</td><td rowspan="1" colspan="1">visible</td><td rowspan="1" colspan="1">brown with dark brown reticulation</td><td rowspan="1" colspan="1">pigmented with dense dark brown markings posteriorly</td><td rowspan="1" colspan="1">milky white ventrolateral spots on chest, dense indistinct small milky white speckles on belly</td><td rowspan="1" colspan="1">This study</td></tr><tr><td rowspan="2" colspan="1">
                      <tp:taxon-name><tp:taxon-name-part taxon-name-part-type="genus" reg="Boulenophrys">Bo.</tp:taxon-name-part><tp:taxon-name-part taxon-name-part-type="uncertainty-rank">cf.</tp:taxon-name-part><tp:taxon-name-part taxon-name-part-type="species" reg="ombrophila">ombrophila</tp:taxon-name-part></tp:taxon-name>
                    </td><td rowspan="1" colspan="1">25, <italic>N</italic> = 1 (<abbrev xmlns:xlink="http://www.w3.org/1999/xlink" xlink:title="total length" id="ABBRID0EX4AI" xlink:type="simple">TTL</abbrev> 20.9 mm)</td><td rowspan="1" colspan="1">indistinct</td><td rowspan="1" colspan="1">distinct</td><td rowspan="1" colspan="1">pale brown, scattered with dense dark melanocytes</td><td rowspan="1" colspan="1">pigmented orange and dark brown speckles</td><td rowspan="1" colspan="1">belly covered with dense melanocytes</td><td rowspan="1" colspan="1">This study</td></tr><tr><td rowspan="1" colspan="1">26–27, and 36, <italic>N</italic> = 3 (<abbrev xmlns:xlink="http://www.w3.org/1999/xlink" xlink:title="total length" id="ABBRID0EU5AI" xlink:type="simple">TTL</abbrev> 30.4–33.1 mm)</td><td rowspan="1" colspan="1">distinct</td><td rowspan="1" colspan="1">indistinct</td><td rowspan="1" colspan="1">brown pattern along mid-vertical line</td><td rowspan="1" colspan="1">several large brown spots along tail muscle</td><td rowspan="1" colspan="1">gold-pigmented white ventrolateral spots on chest, dense white speckles on belly</td><td rowspan="1" colspan="1">This study</td></tr><tr><td rowspan="4" colspan="1">
                      <italic>
                        <tp:taxon-name><tp:taxon-name-part taxon-name-part-type="genus" reg="Boulenophrys">Bo.</tp:taxon-name-part><tp:taxon-name-part taxon-name-part-type="species" reg="nanlingensis">nanlingensis</tp:taxon-name-part></tp:taxon-name>
                      </italic>
                    </td><td rowspan="1" colspan="1">25, <italic>N</italic> = 2 (<abbrev xmlns:xlink="http://www.w3.org/1999/xlink" xlink:title="total length" id="ABBRID0EAABI" xlink:type="simple">TTL</abbrev> 18.7–18.9 mm)</td><td rowspan="1" colspan="1">distinct</td><td rowspan="1" colspan="1">distinct</td><td rowspan="1" colspan="1">yellowish with pale orangish blotches, or brown with whitish patterns</td><td rowspan="1" colspan="1">many brown speckles</td><td rowspan="1" colspan="1">gold-pigmented white ventrolateral spots on chest, sparse white speckles on belly</td><td rowspan="1" colspan="1">This study</td></tr><tr><td rowspan="1" colspan="1">25, <italic>N</italic> = 3 (<abbrev xmlns:xlink="http://www.w3.org/1999/xlink" xlink:title="total length" id="ABBRID0E4ABI" xlink:type="simple">TTL</abbrev> 25.1–27.2 mm)</td><td rowspan="1" colspan="1">distinct</td><td rowspan="1" colspan="1">distinct</td><td rowspan="1" colspan="1">pale brown with dark brown pigmentation</td><td rowspan="1" colspan="1">many brown speckles</td><td rowspan="1" colspan="1">gold-pigmented white ventrolateral spots on chest, sparse white speckles on belly</td><td rowspan="1" colspan="1">This study</td></tr><tr><td rowspan="1" colspan="1">27–29, <italic>N</italic> = 4, <abbrev xmlns:xlink="http://www.w3.org/1999/xlink" xlink:title="total length" id="ABBRID0E1BBI" xlink:type="simple">TTL</abbrev> 24.8–28.1 mm)</td><td rowspan="1" colspan="1">distinct</td><td rowspan="1" colspan="1">distinct</td><td rowspan="1" colspan="1">bi-colored dorsum of pale brown anteriorly and dark brown posteriorly</td><td rowspan="1" colspan="1">many brown speckles</td><td rowspan="1" colspan="1">gold-pigmented white ventrolateral spots on chest, sparse white speckles on belly</td><td rowspan="1" colspan="1">This study</td></tr><tr><td rowspan="1" colspan="1">27–28, and 34–35, <italic>N</italic> = 4, (<abbrev xmlns:xlink="http://www.w3.org/1999/xlink" xlink:title="total length" id="ABBRID0EXCBI" xlink:type="simple">TTL</abbrev> 35.7–44.4 mm)</td><td rowspan="1" colspan="1">distinct</td><td rowspan="1" colspan="1">distinct</td><td rowspan="1" colspan="1">uniform brownish</td><td rowspan="1" colspan="1">many brown speckles</td><td rowspan="1" colspan="1">gold-pigmented white ventrolateral spots on chest, sparse white speckles or dense large spots on belly</td><td rowspan="1" colspan="1">This study</td></tr><tr><td rowspan="1" colspan="1">
                      <italic>
                        <tp:taxon-name><tp:taxon-name-part taxon-name-part-type="genus" reg="Boulenophrys">Bo.</tp:taxon-name-part><tp:taxon-name-part taxon-name-part-type="species" reg="fansipanensis">fansipanensis</tp:taxon-name-part></tp:taxon-name>
                      </italic>
                    </td><td rowspan="1" colspan="1">25, <italic>N</italic> = 2</td><td rowspan="1" colspan="1">obvious</td><td rowspan="1" colspan="1">visible</td><td rowspan="1" colspan="1">brown with dark brown speckles</td><td rowspan="1" colspan="1">small spots and dark brown speckles</td><td rowspan="1" colspan="1">a translucent grey brown and speckled with metallic blue and flecked with dark brown</td><td rowspan="1" colspan="1">This study</td></tr><tr><td rowspan="1" colspan="1">
                      <italic>
                        <tp:taxon-name><tp:taxon-name-part taxon-name-part-type="genus" reg="Boulenophrys">Bo.</tp:taxon-name-part><tp:taxon-name-part taxon-name-part-type="species" reg="jingdongensis">jingdongensis</tp:taxon-name-part></tp:taxon-name>
                      </italic>
                    </td><td rowspan="1" colspan="1">25, <italic>N</italic> = 1</td><td rowspan="1" colspan="1">indistinct</td><td rowspan="1" colspan="1">visible</td><td rowspan="1" colspan="1">dark brown with cream blotches, bordered by orange flecks</td><td rowspan="1" colspan="1">many dark brown speckles</td><td rowspan="1" colspan="1">grey brown and speckled with metallic blue</td><td rowspan="1" colspan="1">
                      <xref ref-type="bibr" rid="B60">Tapley et al. 2020b</xref>
                    </td></tr><tr><td rowspan="1" colspan="1">
                      <italic>
                        <tp:taxon-name><tp:taxon-name-part taxon-name-part-type="genus" reg="Boulenophrys">Bo.</tp:taxon-name-part><tp:taxon-name-part taxon-name-part-type="species" reg="hoanglienensis">hoanglienensis</tp:taxon-name-part></tp:taxon-name>
                      </italic>
                    </td><td rowspan="1" colspan="1">26, <italic>N</italic> = 1</td><td rowspan="1" colspan="1">distinct</td><td rowspan="1" colspan="1">visible</td><td rowspan="1" colspan="1">dark brown with reddish brown blotches and reticulated blackish brown</td><td rowspan="1" colspan="1">many dark brown speckles</td><td rowspan="1" colspan="1">speckled with metallic grey blue flecks</td><td rowspan="1" colspan="1">
                      <xref ref-type="bibr" rid="B60">Tapley et al. 2020b</xref>
                    </td></tr><tr><td rowspan="1" colspan="1">
                      <italic>
                        <tp:taxon-name><tp:taxon-name-part taxon-name-part-type="genus" reg="Boulenophrys">Bo.</tp:taxon-name-part><tp:taxon-name-part taxon-name-part-type="species" reg="rubrimera">rubrimera</tp:taxon-name-part></tp:taxon-name>
                      </italic>
                    </td><td rowspan="1" colspan="1">37, <italic>N</italic> = 1</td><td rowspan="1" colspan="1">obvious</td><td rowspan="1" colspan="1">\</td><td rowspan="1" colspan="1">brown with darker speckles</td><td rowspan="1" colspan="1">pale yellowish brown with speckles</td><td rowspan="1" colspan="1">speckled white and brown</td><td rowspan="1" colspan="1">
                      <xref ref-type="bibr" rid="B57">Tapley et al. 2017</xref>
                    </td></tr><tr><td rowspan="1" colspan="1">
                      <italic>
                        <tp:taxon-name><tp:taxon-name-part taxon-name-part-type="genus" reg="Boulenophrys">Bo.</tp:taxon-name-part><tp:taxon-name-part taxon-name-part-type="species" reg="baishanzuensis">baishanzuensis</tp:taxon-name-part></tp:taxon-name>
                      </italic>
                    </td><td rowspan="1" colspan="1">31, <italic>N</italic> = 1</td><td rowspan="1" colspan="1">\</td><td rowspan="1" colspan="1">\</td><td rowspan="1" colspan="1">brownish black</td><td rowspan="1" colspan="1">small white and black spots</td><td rowspan="1" colspan="1">\</td><td rowspan="1" colspan="1">
                      <xref ref-type="bibr" rid="B67">Wu et al. 2020</xref>
                    </td></tr><tr><td rowspan="1" colspan="1">
                      <italic>
                        <tp:taxon-name><tp:taxon-name-part taxon-name-part-type="genus" reg="Boulenophrys">Bo.</tp:taxon-name-part><tp:taxon-name-part taxon-name-part-type="species" reg="lushuiensis">lushuiensis</tp:taxon-name-part></tp:taxon-name>
                      </italic>
                    </td><td rowspan="1" colspan="1">26–27, 32, and 36, <italic>N</italic> = 5</td><td rowspan="1" colspan="1">\</td><td rowspan="1" colspan="1">visible</td><td rowspan="1" colspan="1">brown without distinct patterns</td><td rowspan="1" colspan="1">pale brown with dozens of small dark brown patches</td><td rowspan="1" colspan="1">scattered with silver tiny patches</td><td rowspan="1" colspan="1">
                      <xref ref-type="bibr" rid="B53">Shi et al. 2021</xref>
                    </td></tr><tr><td rowspan="1" colspan="1">
                      <italic>
                        <tp:taxon-name><tp:taxon-name-part taxon-name-part-type="genus" reg="Boulenophrys">Bo.</tp:taxon-name-part><tp:taxon-name-part taxon-name-part-type="species" reg="leishanensis">leishanensis</tp:taxon-name-part></tp:taxon-name>
                      </italic>
                    </td><td rowspan="1" colspan="1">25–26, <italic>N</italic> = 6</td><td rowspan="1" colspan="1">visible*</td><td rowspan="1" colspan="1">\</td><td rowspan="1" colspan="1">yellow-brown</td><td rowspan="1" colspan="1">pale colored on fins, and small black spots on tail muscle</td><td rowspan="1" colspan="1">dense small white speckles*</td><td rowspan="1" colspan="1">
                      <xref ref-type="bibr" rid="B27">Li et al. 2018</xref>
                    </td></tr><tr><td rowspan="1" colspan="1">
                      <italic>
                        <tp:taxon-name><tp:taxon-name-part taxon-name-part-type="genus" reg="Boulenophrys">Bo.</tp:taxon-name-part><tp:taxon-name-part taxon-name-part-type="species" reg="jiangi">jiangi</tp:taxon-name-part></tp:taxon-name>
                      </italic>
                    </td><td rowspan="1" colspan="1">26, <italic>N</italic> = 2</td><td rowspan="1" colspan="1">\</td><td rowspan="1" colspan="1">\</td><td rowspan="1" colspan="1">yellow-brown</td><td rowspan="1" colspan="1">few dark spots on posterior tail muscle*</td><td rowspan="1" colspan="1">\</td><td rowspan="1" colspan="1">
                      <xref ref-type="bibr" rid="B33">Liu et al. 2020</xref>
                    </td></tr><tr><td rowspan="1" colspan="8">
                      <bold>
                        <italic>
                          <tp:taxon-name><tp:taxon-name-part taxon-name-part-type="genus" reg="Ophryophryne">Ophryophryne</tp:taxon-name-part></tp:taxon-name>
                        </italic>
                      </bold>
                    </td></tr><tr><td rowspan="1" colspan="1">
                      <italic>
                        <tp:taxon-name><tp:taxon-name-part taxon-name-part-type="genus" reg="Ophryophryne">O.</tp:taxon-name-part><tp:taxon-name-part taxon-name-part-type="species" reg="elfina">elfina</tp:taxon-name-part></tp:taxon-name>
                      </italic>
                    </td><td rowspan="1" colspan="1">25, <italic>N</italic> = 5</td><td rowspan="1" colspan="1">visible</td><td rowspan="1" colspan="1">not visible</td><td rowspan="1" colspan="1">uniform brownish red or brownish orange</td><td rowspan="1" colspan="1">few round blackish spots on tail</td><td rowspan="1" colspan="1">pale brownish orange, intestine</td><td rowspan="1" colspan="1">
                      <xref ref-type="bibr" rid="B45">Poyarkov et al. 2017</xref>
                    </td></tr><tr><td rowspan="1" colspan="8">
                      <bold>
                        <italic>
                          <tp:taxon-name><tp:taxon-name-part taxon-name-part-type="genus" reg="Pelobatrachus">Pelobatrachus</tp:taxon-name-part></tp:taxon-name>
                        </italic>
                      </bold>
                    </td></tr><tr><td rowspan="2" colspan="1">
                      <italic>
                        <tp:taxon-name><tp:taxon-name-part taxon-name-part-type="genus" reg="Pelobatrachus">P.</tp:taxon-name-part><tp:taxon-name-part taxon-name-part-type="species" reg="kalimantanensis">kalimantanensis</tp:taxon-name-part></tp:taxon-name>
                      </italic>
                    </td><td rowspan="1" colspan="1">30, and 36, <italic>N</italic> = 2</td><td rowspan="1" colspan="1">visible*</td><td rowspan="1" colspan="1">not visible*</td><td rowspan="1" colspan="1">conspicuous dark brown and gold or orange brown pigmentation</td><td rowspan="1" colspan="1">marbled with dark brown pigmentation, edges of fins with golden iridophores</td><td rowspan="1" colspan="1">belly milky-white pigmented, pale stripe below spiracle extends laterally to half of abdomen*</td><td rowspan="1" colspan="1">
                      <xref ref-type="bibr" rid="B42">Munir et al. 2019</xref>
                    </td></tr><tr><td rowspan="1" colspan="1">45, <italic>N</italic> = 1</td><td rowspan="1" colspan="1">invisible*</td><td rowspan="1" colspan="1">not visible*</td><td rowspan="1" colspan="1">dark brown without orange gold pigmentation</td><td rowspan="1" colspan="1">dark brown</td><td rowspan="1" colspan="1">dark brown marbled pattern</td><td rowspan="1" colspan="1">
                      <xref ref-type="bibr" rid="B42">Munir et al. 2019</xref>
                    </td></tr><tr><td rowspan="1" colspan="8">
                      <bold>
                        <italic>
                          <tp:taxon-name><tp:taxon-name-part taxon-name-part-type="genus" reg="Xenophrys">Xenophrys</tp:taxon-name-part></tp:taxon-name>
                        </italic>
                      </bold>
                    </td></tr><tr><td rowspan="1" colspan="1"><italic><tp:taxon-name><tp:taxon-name-part taxon-name-part-type="genus" reg="Xenophrys">X.</tp:taxon-name-part><tp:taxon-name-part taxon-name-part-type="species" reg="medogensis">medogensis</tp:taxon-name-part></tp:taxon-name></italic> (low-elevation)</td><td rowspan="1" colspan="1">35, and 38, <italic>N</italic> = 2</td><td rowspan="1" colspan="1">\</td><td rowspan="1" colspan="1">\</td><td rowspan="1" colspan="1">pale yellow-brown</td><td rowspan="1" colspan="1">mottled with pale colored patches</td><td rowspan="1" colspan="1">without white patches</td><td rowspan="1" colspan="1">
                      <xref ref-type="bibr" rid="B51">Shi et al. 2020a</xref>
                    </td></tr><tr><td rowspan="1" colspan="1"><italic><tp:taxon-name><tp:taxon-name-part taxon-name-part-type="genus" reg="Xenophrys">X.</tp:taxon-name-part><tp:taxon-name-part taxon-name-part-type="species" reg="medogensis">medogensis</tp:taxon-name-part></tp:taxon-name></italic> (high-elevation)</td><td rowspan="1" colspan="1">27, <italic>N</italic> = 1</td><td rowspan="1" colspan="1">\</td><td rowspan="1" colspan="1">\</td><td rowspan="1" colspan="1">deep brown with copper pigmentation</td><td rowspan="1" colspan="1">brown, scattered with tiny white pigment spots, no dark brown patches on tail</td><td rowspan="1" colspan="1">semitransparent brown, covered with small white pigments</td><td rowspan="1" colspan="1">
                      <xref ref-type="bibr" rid="B51">Shi et al. 2020a</xref>
                    </td></tr><tr><td rowspan="1" colspan="1">
                      <tp:taxon-name><tp:taxon-name-part taxon-name-part-type="genus" reg="Xenophrys">X.</tp:taxon-name-part><tp:taxon-name-part taxon-name-part-type="uncertainty-rank">cf.</tp:taxon-name-part><tp:taxon-name-part taxon-name-part-type="species" reg="pachyproctus">pachyproctus</tp:taxon-name-part></tp:taxon-name>
                    </td><td rowspan="1" colspan="1">25, <italic>N</italic> = 1</td><td rowspan="1" colspan="1">\</td><td rowspan="1" colspan="1">\</td><td rowspan="1" colspan="1">yellow-brown with two golden spots on dorsalateral mid body</td><td rowspan="1" colspan="1">\</td><td rowspan="1" colspan="1">\</td><td rowspan="1" colspan="1">
                      <xref ref-type="bibr" rid="B51">Shi et al. 2020a</xref>
                    </td></tr><tr><td rowspan="1" colspan="1">
                      <italic>
                        <tp:taxon-name><tp:taxon-name-part taxon-name-part-type="genus" reg="Xenophrys">X.</tp:taxon-name-part><tp:taxon-name-part taxon-name-part-type="species" reg="yeae">yeae</tp:taxon-name-part></tp:taxon-name>
                      </italic>
                    </td><td rowspan="1" colspan="1">28–29, and 31–35, <italic>N</italic> = 9</td><td rowspan="1" colspan="1">\</td><td rowspan="1" colspan="1">\</td><td rowspan="1" colspan="1">brown with dense copper pigments</td><td rowspan="1" colspan="1">above lower fin mottled with copper patches</td><td rowspan="1" colspan="1">semi-transparent</td><td rowspan="1" colspan="1">
                      <xref ref-type="bibr" rid="B51">Shi et al. 2020a</xref>
                    </td></tr><tr><td rowspan="1" colspan="1">
                      <italic>
                        <tp:taxon-name><tp:taxon-name-part taxon-name-part-type="genus" reg="Xenophrys">X.</tp:taxon-name-part><tp:taxon-name-part taxon-name-part-type="species" reg="maosonensis">maosonensis</tp:taxon-name-part></tp:taxon-name>
                      </italic>
                    </td><td rowspan="1" colspan="1">25, <italic>N</italic> = 2</td><td rowspan="1" colspan="1">obvious</td><td rowspan="1" colspan="1">visible</td><td rowspan="1" colspan="1">brown with dark brown speckles posteriorly</td><td rowspan="1" colspan="1">few dark brown speckles</td><td rowspan="1" colspan="1">speckled with metallic grey blue</td><td rowspan="1" colspan="1">
                      <xref ref-type="bibr" rid="B60">Tapley et al. 2020b</xref>
                    </td></tr><tr><td rowspan="1" colspan="1">
                      <italic>
                        <tp:taxon-name><tp:taxon-name-part taxon-name-part-type="genus" reg="Xenophrys">X.</tp:taxon-name-part><tp:taxon-name-part taxon-name-part-type="species" reg="lekaguli">lekaguli</tp:taxon-name-part></tp:taxon-name>
                      </italic>
                    </td><td rowspan="1" colspan="1">25, 37–38, and 42, <italic>N</italic> = 6</td><td rowspan="1" colspan="1">\</td><td rowspan="1" colspan="1">\</td><td rowspan="1" colspan="1">pale gray (in preservative)</td><td rowspan="1" colspan="1">proximal half of caudal muscle with two or three irregular dark streaks, fins distinctly pigmented only in distal portions (in preservative)</td><td rowspan="1" colspan="1">small black spots (in preservative)</td><td rowspan="1" colspan="1">
                      <xref ref-type="bibr" rid="B55">Stuart et al. 2006</xref>
                    </td></tr><tr><td rowspan="1" colspan="1">
                      <italic>
                        <tp:taxon-name><tp:taxon-name-part taxon-name-part-type="genus" reg="Xenophrys">X.</tp:taxon-name-part><tp:taxon-name-part taxon-name-part-type="species" reg="serchhipii">serchhipii</tp:taxon-name-part></tp:taxon-name>
                      </italic>
                    </td><td rowspan="1" colspan="1">32, 34, and 36–38, <italic>N</italic> = 11</td><td rowspan="1" colspan="1">\</td><td rowspan="1" colspan="1">visible</td><td rowspan="1" colspan="1">dark brown (in preservative)</td><td rowspan="1" colspan="1">translucent and grey (in preservative)</td><td rowspan="1" colspan="1">dark brown, fins are opaque and speckled (in preservative)</td><td rowspan="1" colspan="1">
                      <xref ref-type="bibr" rid="B47">Raj et al. 2022</xref>
                    </td></tr><tr><td rowspan="1" colspan="1">
                      <italic>
                        <tp:taxon-name><tp:taxon-name-part taxon-name-part-type="genus" reg="Xenophrys">X.</tp:taxon-name-part><tp:taxon-name-part taxon-name-part-type="species" reg="monticola">monticola</tp:taxon-name-part></tp:taxon-name>
                      </italic>
                    </td><td rowspan="1" colspan="1">25, <italic>N</italic> = 5</td><td rowspan="1" colspan="1">\</td><td rowspan="1" colspan="1">\</td><td rowspan="1" colspan="1">grey olive-green with irregular melanophores (in preservative)</td><td rowspan="1" colspan="1">densely arranged melanophores (in preservative)</td><td rowspan="1" colspan="1">immaculate, slightly translucent with some rare spots of melanophores (in preservative)</td><td rowspan="1" colspan="1">
                      <xref ref-type="bibr" rid="B8">Deuti et al. 2017</xref>
                    </td></tr><tr><td rowspan="2" colspan="1">
                      <italic>
                        <tp:taxon-name><tp:taxon-name-part taxon-name-part-type="genus" reg="Xenophrys">X.</tp:taxon-name-part><tp:taxon-name-part taxon-name-part-type="species" reg="periosa">periosa</tp:taxon-name-part></tp:taxon-name>
                      </italic>
                    </td><td rowspan="1" colspan="1">27, <italic>N</italic> = 1</td><td rowspan="1" colspan="1">\</td><td rowspan="1" colspan="1">\</td><td rowspan="1" colspan="1">greyish brown</td><td rowspan="1" colspan="1">dense small speckles</td><td rowspan="1" colspan="1">translucent greyish brown</td><td rowspan="1" colspan="1">
                      <xref ref-type="bibr" rid="B52">Shi et al. 2020b</xref>
                    </td></tr><tr><td rowspan="1" colspan="1">34, <italic>N</italic> = 1</td><td rowspan="1" colspan="1">\</td><td rowspan="1" colspan="1">\</td><td rowspan="1" colspan="1">greyish brown</td><td rowspan="1" colspan="1">large spots alongside anterior 2/3 of tail muscle</td><td rowspan="1" colspan="1">translucent greyish brown</td><td rowspan="1" colspan="1">
                      <xref ref-type="bibr" rid="B52">Shi et al. 2020b</xref>
                    </td></tr><tr><td rowspan="1" colspan="8">
                      <bold>Incertae sedis with <tp:taxon-name><tp:taxon-name-part taxon-name-part-type="subfamily">Megophryinae</tp:taxon-name-part></tp:taxon-name></bold>
                    </td></tr><tr><td rowspan="1" colspan="1">“<italic><tp:taxon-name><tp:taxon-name-part taxon-name-part-type="genus" reg="Megophrys">Megophrys</tp:taxon-name-part></tp:taxon-name></italic>” <italic>dringi</italic></td><td rowspan="1" colspan="1">25, <italic>N</italic> = 4</td><td rowspan="1" colspan="1">\</td><td rowspan="1" colspan="1">visible</td><td rowspan="1" colspan="1">conspicuous pattern of intense dark brown and gold pigmentation</td><td rowspan="1" colspan="1">pigmented dark brown, interspersed with pale golden iridophores</td><td rowspan="1" colspan="1">milky translucent with a few irregularly shaped golden spots</td><td rowspan="1" colspan="1">
                      <xref ref-type="bibr" rid="B43">Oberhummer et al. 2014</xref>
                    </td></tr></tbody></table></table-wrap><table-wrap id="T3" position="float" orientation="portrait"><label>Table 3.</label><caption><p>Comparison of morphological characteristics among tadpoles of the subfamily <tp:taxon-name><tp:taxon-name-part taxon-name-part-type="subfamily">Megophryinae</tp:taxon-name-part></tp:taxon-name>, which was identified based on molecular data. “*” indicates characteristics not mentioned in the text but were illustrated in the figure, and “\” indicates “no data”.</p></caption><table id="TID0EHLBK" rules="all"><tbody><tr><th rowspan="1" colspan="1">Species</th><th rowspan="1" colspan="1">Stage</th><th rowspan="1" colspan="1">
                      <italic>N</italic>
                    </th><th rowspan="1" colspan="1">
                      <abbrev xmlns:xlink="http://www.w3.org/1999/xlink" xlink:title="total length" id="ABBRID0ECECI" xlink:type="simple">TTL</abbrev>
                    </th><th rowspan="1" colspan="1">
                      <abbrev xmlns:xlink="http://www.w3.org/1999/xlink" xlink:title="body length from snout to the point where the axis of the tail myotomes meets the body wall" id="ABBRID0EKECI" xlink:type="simple">BL</abbrev>
                    </th><th rowspan="1" colspan="1"><abbrev xmlns:xlink="http://www.w3.org/1999/xlink" xlink:title="tail length = TTL – BL" id="ABBRID0ESECI" xlink:type="simple">TAL</abbrev>/<abbrev xmlns:xlink="http://www.w3.org/1999/xlink" xlink:title="total length" id="ABBRID0EWECI" xlink:type="simple">TTL</abbrev></th><th rowspan="1" colspan="1"><abbrev xmlns:xlink="http://www.w3.org/1999/xlink" xlink:title="maximal body width" id="ABBRID0E4ECI" xlink:type="simple">BW</abbrev>/<abbrev xmlns:xlink="http://www.w3.org/1999/xlink" xlink:title="oral disc width" id="ABBRID0EBFCI" xlink:type="simple">ODW</abbrev> (expanded)</th><th rowspan="1" colspan="1">Mouthpart shape</th><th rowspan="1" colspan="1">Narial rim</th><th rowspan="1" colspan="1">Tail tip</th><th rowspan="1" colspan="1">References</th></tr><tr><td rowspan="1" colspan="11">
                      <bold>
                        <italic>
                          <tp:taxon-name><tp:taxon-name-part taxon-name-part-type="genus" reg="Atympanophrys">Atympanophrys</tp:taxon-name-part></tp:taxon-name>
                        </italic>
                      </bold>
                    </td></tr><tr><td rowspan="1" colspan="1">
                      <italic>
                        <tp:taxon-name><tp:taxon-name-part taxon-name-part-type="genus" reg="Atympanophrys">A.</tp:taxon-name-part><tp:taxon-name-part taxon-name-part-type="species" reg="gigantica">gigantica</tp:taxon-name-part></tp:taxon-name>
                      </italic>
                    </td><td rowspan="1" colspan="1">35</td><td rowspan="1" colspan="1">5</td><td rowspan="1" colspan="1">50.7 (42.6–54.9)</td><td rowspan="1" colspan="1">16.9 (15.7–18.0)</td><td rowspan="1" colspan="1">66.6 (63.2–68.4)</td><td rowspan="1" colspan="1">62.6, <italic>N</italic> = 1</td><td rowspan="1" colspan="1">hastate</td><td rowspan="1" colspan="1">serrated and raised</td><td rowspan="1" colspan="1">broadly rounded</td><td rowspan="1" colspan="1">
                      <xref ref-type="bibr" rid="B60">Tapley et al. 2020b</xref>
                    </td></tr><tr><td rowspan="1" colspan="11">
                      <bold>
                        <italic>
                          <tp:taxon-name><tp:taxon-name-part taxon-name-part-type="genus" reg="Brachytarsophrys">Brachytarsophrys</tp:taxon-name-part></tp:taxon-name>
                        </italic>
                      </bold>
                    </td></tr><tr><td rowspan="4" colspan="1">
                      <italic>
                        <tp:taxon-name><tp:taxon-name-part taxon-name-part-type="genus" reg="Brachytarsophrys">Br.</tp:taxon-name-part><tp:taxon-name-part taxon-name-part-type="species" reg="popei">popei</tp:taxon-name-part></tp:taxon-name>
                      </italic>
                    </td><td rowspan="1" colspan="1">26–27</td><td rowspan="1" colspan="1">2</td><td rowspan="1" colspan="1">36.4±1.2 (35.0–37.3)</td><td rowspan="1" colspan="1">8.5±0.8 (7.9–9.0)</td><td rowspan="1" colspan="1">71.7(–)</td><td rowspan="1" colspan="1">81.7±10.1 (74.6–88.9)</td><td rowspan="1" colspan="1">bi-triangular</td><td rowspan="1" colspan="1">raised</td><td rowspan="1" colspan="1">bluntly pointed</td><td rowspan="1" colspan="1">This study</td></tr><tr><td rowspan="1" colspan="1">36–37</td><td rowspan="1" colspan="1">3</td><td rowspan="1" colspan="1">36.4±1.2 (35.0–37.3)</td><td rowspan="1" colspan="1">10.8±0.3 (10.5–11.0)</td><td rowspan="1" colspan="1">70.3±0.3 (70.0–70.5)</td><td rowspan="1" colspan="1">77.2±1.4 (75.6–78.4)</td><td rowspan="1" colspan="1">bi-triangular</td><td rowspan="1" colspan="1">raised</td><td rowspan="1" colspan="1">bluntly pointed</td><td rowspan="1" colspan="1">This study</td></tr><tr><td rowspan="1" colspan="1">26–27</td><td rowspan="1" colspan="1">12</td><td rowspan="1" colspan="1">\</td><td rowspan="1" colspan="1">\</td><td rowspan="1" colspan="1">\</td><td rowspan="1" colspan="1">\</td><td rowspan="1" colspan="1">\</td><td rowspan="1" colspan="1">\</td><td rowspan="1" colspan="1">bluntly pointed</td><td rowspan="1" colspan="1">
                      <xref ref-type="bibr" rid="B70">Zhao et al. 2014</xref>
                    </td></tr><tr><td rowspan="1" colspan="1">29</td><td rowspan="1" colspan="1">2</td><td rowspan="1" colspan="1">\</td><td rowspan="1" colspan="1">\</td><td rowspan="1" colspan="1">\</td><td rowspan="1" colspan="1">\</td><td rowspan="1" colspan="1">\</td><td rowspan="1" colspan="1">\</td><td rowspan="1" colspan="1">bluntly pointed</td><td rowspan="1" colspan="1">
                      <xref ref-type="bibr" rid="B70">Zhao et al. 2014</xref>
                    </td></tr><tr><td rowspan="3" colspan="1">
                      <italic>
                        <tp:taxon-name><tp:taxon-name-part taxon-name-part-type="genus" reg="Brachytarsophrys">Br.</tp:taxon-name-part><tp:taxon-name-part taxon-name-part-type="species" reg="intermedia">intermedia</tp:taxon-name-part></tp:taxon-name>
                      </italic>
                    </td><td rowspan="1" colspan="1">32</td><td rowspan="1" colspan="1">2</td><td rowspan="1" colspan="1">45.0±4.7 (41.7–48.3)</td><td rowspan="1" colspan="1">14.0±2.2 (12.4–15.5)</td><td rowspan="1" colspan="1">69.7±1.7 (67.9–70.3)</td><td rowspan="1" colspan="1">\</td><td rowspan="1" colspan="1">bi-triangular</td><td rowspan="1" colspan="1">raised</td><td rowspan="1" colspan="1">pointed</td><td rowspan="1" colspan="1">
                      <xref ref-type="bibr" rid="B59">Tapley et al. 2020a</xref>
                    </td></tr><tr><td rowspan="1" colspan="1">36</td><td rowspan="1" colspan="1">1</td><td rowspan="1" colspan="1">48.7</td><td rowspan="1" colspan="1">15.0</td><td rowspan="1" colspan="1">69.2</td><td rowspan="1" colspan="1">50.6</td><td rowspan="1" colspan="1">bi-triangular</td><td rowspan="1" colspan="1">raised</td><td rowspan="1" colspan="1">pointed</td><td rowspan="1" colspan="1">
                      <xref ref-type="bibr" rid="B59">Tapley et al. 2020a</xref>
                    </td></tr><tr><td rowspan="1" colspan="1">39</td><td rowspan="1" colspan="1">1</td><td rowspan="1" colspan="1">55.1</td><td rowspan="1" colspan="1">16.3</td><td rowspan="1" colspan="1">70.4</td><td rowspan="1" colspan="1">\</td><td rowspan="1" colspan="1">bi-triangular</td><td rowspan="1" colspan="1">raised</td><td rowspan="1" colspan="1">pointed</td><td rowspan="1" colspan="1">
                      <xref ref-type="bibr" rid="B59">Tapley et al. 2020a</xref>
                    </td></tr><tr><td rowspan="1" colspan="1">
                      <italic>
                        <tp:taxon-name><tp:taxon-name-part taxon-name-part-type="genus" reg="Brachytarsophrys">Br.</tp:taxon-name-part><tp:taxon-name-part taxon-name-part-type="species" reg="orientalis">orientalis</tp:taxon-name-part></tp:taxon-name>
                      </italic>
                    </td><td rowspan="1" colspan="1">36</td><td rowspan="1" colspan="1">1</td><td rowspan="1" colspan="1">33.9</td><td rowspan="1" colspan="1">12.3</td><td rowspan="1" colspan="1">69.2</td><td rowspan="1" colspan="1">\</td><td rowspan="1" colspan="1">\</td><td rowspan="1" colspan="1">\</td><td rowspan="1" colspan="1">pointed</td><td rowspan="1" colspan="1">
                      <xref ref-type="bibr" rid="B28">Li et al. 2020</xref>
                    </td></tr><tr><td rowspan="1" colspan="11">
                      <bold>
                        <italic>
                          <tp:taxon-name><tp:taxon-name-part taxon-name-part-type="genus" reg="Boulenophrys">Boulenophrys</tp:taxon-name-part></tp:taxon-name>
                        </italic>
                      </bold>
                    </td></tr><tr><td rowspan="1" colspan="1">
                      <italic>
                        <tp:taxon-name><tp:taxon-name-part taxon-name-part-type="genus" reg="Boulenophrys">Bo.</tp:taxon-name-part><tp:taxon-name-part taxon-name-part-type="species" reg="fansipanensis">fansipanensis</tp:taxon-name-part></tp:taxon-name>
                      </italic>
                    </td><td rowspan="1" colspan="1">25</td><td rowspan="1" colspan="1">2</td><td rowspan="1" colspan="1">30.8 (26.5–35.0)</td><td rowspan="1" colspan="1">9.1 (7.4–10.8)</td><td rowspan="1" colspan="1">69.1–72.1</td><td rowspan="1" colspan="1">64.8, <italic>N</italic> = 1</td><td rowspan="1" colspan="1">bi-triangular</td><td rowspan="1" colspan="1">serrated and raised</td><td rowspan="1" colspan="1">pointed</td><td rowspan="1" colspan="1">
                      <xref ref-type="bibr" rid="B60">Tapley et al. 2020b</xref>
                    </td></tr><tr><td rowspan="1" colspan="1">
                      <italic>
                        <tp:taxon-name><tp:taxon-name-part taxon-name-part-type="genus" reg="Boulenophrys">Bo.</tp:taxon-name-part><tp:taxon-name-part taxon-name-part-type="species" reg="jingdongensis">jingdongensis</tp:taxon-name-part></tp:taxon-name>
                      </italic>
                    </td><td rowspan="1" colspan="1">25</td><td rowspan="1" colspan="1">1</td><td rowspan="1" colspan="1">27.9</td><td rowspan="1" colspan="1">8.9</td><td rowspan="1" colspan="1">68.1</td><td rowspan="1" colspan="1">80.4, <italic>N</italic> = 1</td><td rowspan="1" colspan="1">bi-triangular</td><td rowspan="1" colspan="1">serrated and raised</td><td rowspan="1" colspan="1">rounded</td><td rowspan="1" colspan="1">
                      <xref ref-type="bibr" rid="B60">Tapley et al. 2020b</xref>
                    </td></tr><tr><td rowspan="1" colspan="1">
                      <italic>
                        <tp:taxon-name><tp:taxon-name-part taxon-name-part-type="genus" reg="Boulenophrys">Bo.</tp:taxon-name-part><tp:taxon-name-part taxon-name-part-type="species" reg="hoanglienensis">hoanglienensis</tp:taxon-name-part></tp:taxon-name>
                      </italic>
                    </td><td rowspan="1" colspan="1">26</td><td rowspan="1" colspan="1">1</td><td rowspan="1" colspan="1">26.5</td><td rowspan="1" colspan="1">7.1</td><td rowspan="1" colspan="1">73.2</td><td rowspan="1" colspan="1">79.3, <italic>N</italic> = 1</td><td rowspan="1" colspan="1">bi-triangular</td><td rowspan="1" colspan="1">serrated and raised</td><td rowspan="1" colspan="1">pointed</td><td rowspan="1" colspan="1">
                      <xref ref-type="bibr" rid="B60">Tapley et al. 2020b</xref>
                    </td></tr><tr><td rowspan="2" colspan="1">
                      <italic>
                        <tp:taxon-name><tp:taxon-name-part taxon-name-part-type="genus" reg="Boulenophrys">Bo.</tp:taxon-name-part><tp:taxon-name-part taxon-name-part-type="species" reg="shimentaina">shimentaina</tp:taxon-name-part></tp:taxon-name>
                      </italic>
                    </td><td rowspan="1" colspan="1">25–27</td><td rowspan="1" colspan="1">4</td><td rowspan="1" colspan="1">28.5±0.1 (28.5–28.6)</td><td rowspan="1" colspan="1">7.9±0.4 (7.3–8.3)</td><td rowspan="1" colspan="1">72.7±1.5 (71.6–74.4)</td><td rowspan="1" colspan="1">72.3±5.8 (65.2–77.2)</td><td rowspan="1" colspan="1">bi-triangular</td><td rowspan="1" colspan="1">serrated and raised</td><td rowspan="1" colspan="1">bluntly pointed</td><td rowspan="1" colspan="1">This study</td></tr><tr><td rowspan="1" colspan="1">28</td><td rowspan="1" colspan="1">1</td><td rowspan="1" colspan="1">27</td><td rowspan="1" colspan="1">8</td><td rowspan="1" colspan="1">70.4</td><td rowspan="1" colspan="1">68.3</td><td rowspan="1" colspan="1">bi-triangular</td><td rowspan="1" colspan="1">serrated and raised</td><td rowspan="1" colspan="1">bluntly pointed</td><td rowspan="1" colspan="1">This study</td></tr><tr><td rowspan="3" colspan="1">
                      <tp:taxon-name><tp:taxon-name-part taxon-name-part-type="genus" reg="Boulenophrys">Bo.</tp:taxon-name-part><tp:taxon-name-part taxon-name-part-type="uncertainty-rank">cf.</tp:taxon-name-part><tp:taxon-name-part taxon-name-part-type="species" reg="ombrophila">ombrophila</tp:taxon-name-part></tp:taxon-name>
                    </td><td rowspan="1" colspan="1">25</td><td rowspan="1" colspan="1">1</td><td rowspan="1" colspan="1">20.9</td><td rowspan="1" colspan="1">5.1</td><td rowspan="1" colspan="1">75.6</td><td rowspan="1" colspan="1">69.2</td><td rowspan="1" colspan="1">bi-triangular</td><td rowspan="1" colspan="1">serrated and raised</td><td rowspan="1" colspan="1">bluntly rounded</td><td rowspan="1" colspan="1">This study</td></tr><tr><td rowspan="1" colspan="1">26–27</td><td rowspan="1" colspan="1">2</td><td rowspan="1" colspan="1">31.8±1.9 (30.4–33.1)</td><td rowspan="1" colspan="1">8.7±0.4 (8.4–8.9)</td><td rowspan="1" colspan="1">72.7±0.5 (72.4–73.1)</td><td rowspan="1" colspan="1">62.7±1.7 (61.5–63.9)</td><td rowspan="1" colspan="1">bi-triangular</td><td rowspan="1" colspan="1">serrated and raised</td><td rowspan="1" colspan="1">sharply pointed</td><td rowspan="1" colspan="1">This study</td></tr><tr><td rowspan="1" colspan="1">36</td><td rowspan="1" colspan="1">1</td><td rowspan="1" colspan="1">33.7</td><td rowspan="1" colspan="1">10.0</td><td rowspan="1" colspan="1">70.3</td><td rowspan="1" colspan="1">61.4</td><td rowspan="1" colspan="1">bi-triangular</td><td rowspan="1" colspan="1">serrated and raised</td><td rowspan="1" colspan="1">sharply pointed</td><td rowspan="1" colspan="1">This study</td></tr><tr><td rowspan="4" colspan="1">
                      <italic>
                        <tp:taxon-name><tp:taxon-name-part taxon-name-part-type="genus" reg="Boulenophrys">Bo.</tp:taxon-name-part><tp:taxon-name-part taxon-name-part-type="species" reg="nanlingensis">nanlingensis</tp:taxon-name-part></tp:taxon-name>
                      </italic>
                    </td><td rowspan="1" colspan="1">25–27</td><td rowspan="1" colspan="1">9</td><td rowspan="1" colspan="1">26.0±6.4 (18.7–39.1)</td><td rowspan="1" colspan="1">7.1±1.5 (5.3–10.3)</td><td rowspan="1" colspan="1">72.8±1.8 (70.8–76.1)</td><td rowspan="1" colspan="1">71.4±4.9 (64.7–79.6)</td><td rowspan="1" colspan="1">bi-triangular</td><td rowspan="1" colspan="1">serrated and raised</td><td rowspan="1" colspan="1">pointed</td><td rowspan="1" colspan="1">This study</td></tr><tr><td rowspan="1" colspan="1">28–29</td><td rowspan="1" colspan="1">3</td><td rowspan="1" colspan="1">30.1±4.8 (26.9–35.7)</td><td rowspan="1" colspan="1">8.4±0.9 (7.7–9.4)</td><td rowspan="1" colspan="1">71.8±2.1 (69.5–73.7)</td><td rowspan="1" colspan="1">68.2±4.2 (63.3–71.2)</td><td rowspan="1" colspan="1">bi-triangular</td><td rowspan="1" colspan="1">serrated and raised</td><td rowspan="1" colspan="1">pointed</td><td rowspan="1" colspan="1">This study</td></tr><tr><td rowspan="1" colspan="1">34</td><td rowspan="1" colspan="1">1</td><td rowspan="1" colspan="1">34.4</td><td rowspan="1" colspan="1">8.8</td><td rowspan="1" colspan="1">74.4</td><td rowspan="1" colspan="1">85.7</td><td rowspan="1" colspan="1">bi-triangular</td><td rowspan="1" colspan="1">serrated and raised</td><td rowspan="1" colspan="1">pointed</td><td rowspan="1" colspan="1">This study</td></tr><tr><td rowspan="1" colspan="1">35</td><td rowspan="1" colspan="1">1</td><td rowspan="1" colspan="1">40.1</td><td rowspan="1" colspan="1">10.8</td><td rowspan="1" colspan="1">73.1</td><td rowspan="1" colspan="1">73.1</td><td rowspan="1" colspan="1">bi-triangular</td><td rowspan="1" colspan="1">serrated and raised</td><td rowspan="1" colspan="1">pointed</td><td rowspan="1" colspan="1">This study</td></tr><tr><td rowspan="3" colspan="1">
                      <italic>
                        <tp:taxon-name><tp:taxon-name-part taxon-name-part-type="genus" reg="Boulenophrys">Bo.</tp:taxon-name-part><tp:taxon-name-part taxon-name-part-type="species" reg="lushuiensis">lushuiensis</tp:taxon-name-part></tp:taxon-name>
                      </italic>
                    </td><td rowspan="1" colspan="1">26–27</td><td rowspan="1" colspan="1">3</td><td rowspan="1" colspan="1">27.8±4.0 (23.1–30.3)</td><td rowspan="1" colspan="1">8.0±1.1 (6.8–8.8)</td><td rowspan="1" colspan="1">70.2±1.9 (68.0–71.3)</td><td rowspan="1" colspan="1">66.8±11.0 (56.1–78.0)</td><td rowspan="1" colspan="1">\</td><td rowspan="1" colspan="1">\</td><td rowspan="1" colspan="1">\</td><td rowspan="1" colspan="1">
                      <xref ref-type="bibr" rid="B53">Shi et al. 2021</xref>
                    </td></tr><tr><td rowspan="1" colspan="1">32</td><td rowspan="1" colspan="1">1</td><td rowspan="1" colspan="1">42.7</td><td rowspan="1" colspan="1">12.1</td><td rowspan="1" colspan="1">71.9</td><td rowspan="1" colspan="1">57.9</td><td rowspan="1" colspan="1">bi-triangular*</td><td rowspan="1" colspan="1">\</td><td rowspan="1" colspan="1">rounded*</td><td rowspan="1" colspan="1">
                      <xref ref-type="bibr" rid="B53">Shi et al. 2021</xref>
                    </td></tr><tr><td rowspan="1" colspan="1">36</td><td rowspan="1" colspan="1">1</td><td rowspan="1" colspan="1">41.1</td><td rowspan="1" colspan="1">11.3</td><td rowspan="1" colspan="1">72.5</td><td rowspan="1" colspan="1">58.4</td><td rowspan="1" colspan="1">\</td><td rowspan="1" colspan="1">\</td><td rowspan="1" colspan="1">\</td><td rowspan="1" colspan="1">
                      <xref ref-type="bibr" rid="B53">Shi et al. 2021</xref>
                    </td></tr><tr><td rowspan="1" colspan="1">
                      <italic>
                        <tp:taxon-name><tp:taxon-name-part taxon-name-part-type="genus" reg="Boulenophrys">Bo.</tp:taxon-name-part><tp:taxon-name-part taxon-name-part-type="species" reg="rubrimera">rubrimera</tp:taxon-name-part></tp:taxon-name>
                      </italic>
                    </td><td rowspan="1" colspan="1">37</td><td rowspan="1" colspan="1">1</td><td rowspan="1" colspan="1">33.3</td><td rowspan="1" colspan="1">10.5</td><td rowspan="1" colspan="1">68.5</td><td rowspan="1" colspan="1">\</td><td rowspan="1" colspan="1">\</td><td rowspan="1" colspan="1">\</td><td rowspan="1" colspan="1">rounded</td><td rowspan="1" colspan="1">
                      <xref ref-type="bibr" rid="B57">Tapley et al. 2017</xref>
                    </td></tr><tr><td rowspan="1" colspan="1">
                      <italic>
                        <tp:taxon-name><tp:taxon-name-part taxon-name-part-type="genus" reg="Boulenophrys">Bo.</tp:taxon-name-part><tp:taxon-name-part taxon-name-part-type="species" reg="baishanzuensis">baishanzuensis</tp:taxon-name-part></tp:taxon-name>
                      </italic>
                    </td><td rowspan="1" colspan="1">31</td><td rowspan="1" colspan="1">1</td><td rowspan="1" colspan="1">22.7</td><td rowspan="1" colspan="1">\</td><td rowspan="1" colspan="1">64.8</td><td rowspan="1" colspan="1">\</td><td rowspan="1" colspan="1">bi-triangular*</td><td rowspan="1" colspan="1">\</td><td rowspan="1" colspan="1">pointed</td><td rowspan="1" colspan="1">
                      <xref ref-type="bibr" rid="B67">Wu et al. 2020</xref>
                    </td></tr><tr><td rowspan="1" colspan="1">
                      <italic>
                        <tp:taxon-name><tp:taxon-name-part taxon-name-part-type="genus" reg="Boulenophrys">Bo.</tp:taxon-name-part><tp:taxon-name-part taxon-name-part-type="species" reg="leishanensis">leishanensis</tp:taxon-name-part></tp:taxon-name>
                      </italic>
                    </td><td rowspan="1" colspan="1">25–27</td><td rowspan="1" colspan="1">6</td><td rowspan="1" colspan="1">29.7±2.3 (27.0–33.0)</td><td rowspan="1" colspan="1">\</td><td rowspan="1" colspan="1">64.2±2.1 (61.5–66.7)</td><td rowspan="1" colspan="1">\</td><td rowspan="1" colspan="1">\</td><td rowspan="1" colspan="1">\</td><td rowspan="1" colspan="1">pointed</td><td rowspan="1" colspan="1">
                      <xref ref-type="bibr" rid="B27">Li et al. 2018</xref>
                    </td></tr><tr><td rowspan="1" colspan="1">
                      <italic>
                        <tp:taxon-name><tp:taxon-name-part taxon-name-part-type="genus" reg="Boulenophrys">Bo.</tp:taxon-name-part><tp:taxon-name-part taxon-name-part-type="species" reg="jiangi">jiangi</tp:taxon-name-part></tp:taxon-name>
                      </italic>
                    </td><td rowspan="1" colspan="1">26</td><td rowspan="1" colspan="1">2</td><td rowspan="1" colspan="1">25.5–26.0</td><td rowspan="1" colspan="1">\</td><td rowspan="1" colspan="1">65.5–70.4</td><td rowspan="1" colspan="1">\</td><td rowspan="1" colspan="1">bi-triangular*</td><td rowspan="1" colspan="1">\</td><td rowspan="1" colspan="1">pointed</td><td rowspan="1" colspan="1">
                      <xref ref-type="bibr" rid="B33">Liu et al. 2020</xref>
                    </td></tr><tr><td rowspan="2" colspan="1">
                      <italic>
                        <tp:taxon-name><tp:taxon-name-part taxon-name-part-type="genus" reg="Boulenophrys">Bo.</tp:taxon-name-part><tp:taxon-name-part taxon-name-part-type="species" reg="lini">lini</tp:taxon-name-part></tp:taxon-name>
                      </italic>
                    </td><td rowspan="1" colspan="1">28</td><td rowspan="1" colspan="1">not provided</td><td rowspan="1" colspan="1">\</td><td rowspan="1" colspan="1">\</td><td rowspan="1" colspan="1">\</td><td rowspan="1" colspan="1">\</td><td rowspan="1" colspan="1">\</td><td rowspan="1" colspan="1">raised</td><td rowspan="1" colspan="1">pointed</td><td rowspan="1" colspan="1">
                      <xref ref-type="bibr" rid="B64">Wang et al. 2014</xref>
                    </td></tr><tr><td rowspan="1" colspan="1">31–34</td><td rowspan="1" colspan="1">not provided</td><td rowspan="1" colspan="1">\</td><td rowspan="1" colspan="1">\</td><td rowspan="1" colspan="1">\</td><td rowspan="1" colspan="1">\</td><td rowspan="1" colspan="1">\</td><td rowspan="1" colspan="1">raised</td><td rowspan="1" colspan="1">pointed</td><td rowspan="1" colspan="1">
                      <xref ref-type="bibr" rid="B64">Wang et al. 2014</xref>
                    </td></tr><tr><td rowspan="1" colspan="11">
                      <bold>
                        <italic>
                          <tp:taxon-name><tp:taxon-name-part taxon-name-part-type="genus" reg="Ophryophryne">Ophryophryne</tp:taxon-name-part></tp:taxon-name>
                        </italic>
                      </bold>
                    </td></tr><tr><td rowspan="1" colspan="1">
                      <italic>
                        <tp:taxon-name><tp:taxon-name-part taxon-name-part-type="genus" reg="Ophryophryne">O.</tp:taxon-name-part><tp:taxon-name-part taxon-name-part-type="species" reg="elfina">elfina</tp:taxon-name-part></tp:taxon-name>
                      </italic>
                    </td><td rowspan="1" colspan="1">25</td><td rowspan="1" colspan="1">5</td><td rowspan="1" colspan="1">28.4±1.3 (27.4–30.2)</td><td rowspan="1" colspan="1">8.6±0.1 (8.4–8.7)</td><td rowspan="1" colspan="1">\</td><td rowspan="1" colspan="1">\</td><td rowspan="1" colspan="1">bi-triangular*</td><td rowspan="1" colspan="1">“nares tubular”</td><td rowspan="1" colspan="1">bluntly rounded</td><td rowspan="1" colspan="1">
                      <xref ref-type="bibr" rid="B45">Poyarkov et al. 2017</xref>
                    </td></tr><tr><td rowspan="1" colspan="11">
                      <bold>
                        <italic>
                          <tp:taxon-name><tp:taxon-name-part taxon-name-part-type="genus" reg="Pelobatrachus">Pelobatrachus</tp:taxon-name-part></tp:taxon-name>
                        </italic>
                      </bold>
                    </td></tr><tr><td rowspan="3" colspan="1">
                      <italic>
                        <tp:taxon-name><tp:taxon-name-part taxon-name-part-type="genus" reg="Pelobatrachus">P.</tp:taxon-name-part><tp:taxon-name-part taxon-name-part-type="species" reg="kalimantanensis">kalimantanensis</tp:taxon-name-part></tp:taxon-name>
                      </italic>
                    </td><td rowspan="1" colspan="1">30</td><td rowspan="1" colspan="1">1</td><td rowspan="1" colspan="1">38.9</td><td rowspan="1" colspan="1">11.2</td><td rowspan="1" colspan="1">71.2</td><td rowspan="1" colspan="1">\</td><td rowspan="1" colspan="1">\</td><td rowspan="1" colspan="1">\</td><td rowspan="1" colspan="1">blunt</td><td rowspan="1" colspan="1">
                      <xref ref-type="bibr" rid="B42">Munir et al. 2019</xref>
                    </td></tr><tr><td rowspan="1" colspan="1">36</td><td rowspan="1" colspan="1">1</td><td rowspan="1" colspan="1">47.0</td><td rowspan="1" colspan="1">12.9</td><td rowspan="1" colspan="1">72.6</td><td rowspan="1" colspan="1">\</td><td rowspan="1" colspan="1">\</td><td rowspan="1" colspan="1">\</td><td rowspan="1" colspan="1">blunt</td><td rowspan="1" colspan="1">
                      <xref ref-type="bibr" rid="B42">Munir et al. 2019</xref>
                    </td></tr><tr><td rowspan="1" colspan="1">45</td><td rowspan="1" colspan="1">1</td><td rowspan="1" colspan="1">31.2</td><td rowspan="1" colspan="1">13.5</td><td rowspan="1" colspan="1">56.7</td><td rowspan="1" colspan="1">\</td><td rowspan="1" colspan="1">\</td><td rowspan="1" colspan="1">\</td><td rowspan="1" colspan="1">\</td><td rowspan="1" colspan="1">
                      <xref ref-type="bibr" rid="B42">Munir et al. 2019</xref>
                    </td></tr><tr><td rowspan="1" colspan="11">
                      <bold>
                        <italic>
                          <tp:taxon-name><tp:taxon-name-part taxon-name-part-type="genus" reg="Xenophrys">Xenophrys</tp:taxon-name-part></tp:taxon-name>
                        </italic>
                      </bold>
                    </td></tr><tr><td rowspan="3" colspan="1">
                      <italic>
                        <tp:taxon-name><tp:taxon-name-part taxon-name-part-type="genus" reg="Xenophrys">X.</tp:taxon-name-part><tp:taxon-name-part taxon-name-part-type="species" reg="yeae">yeae</tp:taxon-name-part></tp:taxon-name>
                      </italic>
                    </td><td rowspan="1" colspan="1">28–29</td><td rowspan="1" colspan="1">4</td><td rowspan="1" colspan="1">34.3±0.4 (33.9–34.8)</td><td rowspan="1" colspan="1">10.6±0.3 (10.2–11.0)</td><td rowspan="1" colspan="1">69.0±1.2 (67.3–69.9)</td><td rowspan="1" colspan="1">70.6±6.1 (64.8–78.0)</td><td rowspan="1" colspan="1">\</td><td rowspan="1" colspan="1">\</td><td rowspan="1" colspan="1">\</td><td rowspan="1" colspan="1">
                      <xref ref-type="bibr" rid="B51">Shi et al. 2020a</xref>
                    </td></tr><tr><td rowspan="1" colspan="1">31–34</td><td rowspan="1" colspan="1">4</td><td rowspan="1" colspan="1">34.9±1.1 (33.7–35.8)</td><td rowspan="1" colspan="1">11.0±0.5 (10.4–11.4)</td><td rowspan="1" colspan="1">68.4±0.5 (68.0–69.1)</td><td rowspan="1" colspan="1">78.6±13.7 (66.2–92.9)</td><td rowspan="1" colspan="1">\</td><td rowspan="1" colspan="1">\</td><td rowspan="1" colspan="1">\</td><td rowspan="1" colspan="1">
                      <xref ref-type="bibr" rid="B51">Shi et al. 2020a</xref>
                    </td></tr><tr><td rowspan="1" colspan="1">35</td><td rowspan="1" colspan="1">1</td><td rowspan="1" colspan="1">38.4</td><td rowspan="1" colspan="1">10.9</td><td rowspan="1" colspan="1">71.6</td><td rowspan="1" colspan="1">66.2</td><td rowspan="1" colspan="1">\</td><td rowspan="1" colspan="1">\</td><td rowspan="1" colspan="1">rounded*</td><td rowspan="1" colspan="1">
                      <xref ref-type="bibr" rid="B51">Shi et al. 2020a</xref>
                    </td></tr><tr><td rowspan="1" colspan="1">
                      <tp:taxon-name><tp:taxon-name-part taxon-name-part-type="genus" reg="Xenophrys">X.</tp:taxon-name-part><tp:taxon-name-part taxon-name-part-type="uncertainty-rank">cf.</tp:taxon-name-part><tp:taxon-name-part taxon-name-part-type="species" reg="pachyproctus">pachyproctus</tp:taxon-name-part></tp:taxon-name>
                    </td><td rowspan="1" colspan="1">25</td><td rowspan="1" colspan="1">1</td><td rowspan="1" colspan="1">19.1</td><td rowspan="1" colspan="1">6.1</td><td rowspan="1" colspan="1">68.1</td><td rowspan="1" colspan="1">63.3</td><td rowspan="1" colspan="1">\</td><td rowspan="1" colspan="1">\</td><td rowspan="1" colspan="1">bluntly pointed*</td><td rowspan="1" colspan="1">
                      <xref ref-type="bibr" rid="B51">Shi et al. 2020a</xref>
                    </td></tr><tr><td rowspan="1" colspan="1"><italic><tp:taxon-name><tp:taxon-name-part taxon-name-part-type="genus" reg="Xenophrys">X.</tp:taxon-name-part><tp:taxon-name-part taxon-name-part-type="species" reg="medogensis">medogensis</tp:taxon-name-part></tp:taxon-name></italic> (high-elevation)</td><td rowspan="1" colspan="1">27</td><td rowspan="1" colspan="1">1</td><td rowspan="1" colspan="1">33.7</td><td rowspan="1" colspan="1">9.5</td><td rowspan="1" colspan="1">71.5</td><td rowspan="1" colspan="1">98.1</td><td rowspan="1" colspan="1">\</td><td rowspan="1" colspan="1">\</td><td rowspan="1" colspan="1">pointed*</td><td rowspan="1" colspan="1">
                      <xref ref-type="bibr" rid="B51">Shi et al. 2020a</xref>
                    </td></tr><tr><td rowspan="2" colspan="1"><italic><tp:taxon-name><tp:taxon-name-part taxon-name-part-type="genus" reg="Xenophrys">X.</tp:taxon-name-part><tp:taxon-name-part taxon-name-part-type="species" reg="medogensis">medogensis</tp:taxon-name-part></tp:taxon-name></italic> (low-middle elevation)</td><td rowspan="1" colspan="1">35</td><td rowspan="1" colspan="1">1</td><td rowspan="1" colspan="1">42.7</td><td rowspan="1" colspan="1">13.3</td><td rowspan="1" colspan="1">68.9</td><td rowspan="1" colspan="1">85.2</td><td rowspan="1" colspan="1">\</td><td rowspan="1" colspan="1">\</td><td rowspan="1" colspan="1">pointed*</td><td rowspan="1" colspan="1">
                      <xref ref-type="bibr" rid="B51">Shi et al. 2020a</xref>
                    </td></tr><tr><td rowspan="1" colspan="1">38</td><td rowspan="1" colspan="1">1</td><td rowspan="1" colspan="1">43.6</td><td rowspan="1" colspan="1">13.2</td><td rowspan="1" colspan="1">69.5</td><td rowspan="1" colspan="1">83.1</td><td rowspan="1" colspan="1">\</td><td rowspan="1" colspan="1">\</td><td rowspan="1" colspan="1">\</td><td rowspan="1" colspan="1">
                      <xref ref-type="bibr" rid="B51">Shi et al. 2020a</xref>
                    </td></tr><tr><td rowspan="1" colspan="1">
                      <italic>
                        <tp:taxon-name><tp:taxon-name-part taxon-name-part-type="genus" reg="Xenophrys">X.</tp:taxon-name-part><tp:taxon-name-part taxon-name-part-type="species" reg="maosonensis">maosonensis</tp:taxon-name-part></tp:taxon-name>
                      </italic>
                    </td><td rowspan="1" colspan="1">25</td><td rowspan="1" colspan="1">2</td><td rowspan="1" colspan="1">35.5 (34.4–36.6)</td><td rowspan="1" colspan="1">8.8 (8.1–9.5)</td><td rowspan="1" colspan="1">76.5–77.9</td><td rowspan="1" colspan="1">73.2</td><td rowspan="1" colspan="1">bi-triangular</td><td rowspan="1" colspan="1">raised</td><td rowspan="1" colspan="1">narrowly rounded</td><td rowspan="1" colspan="1">
                      <xref ref-type="bibr" rid="B60">Tapley et al. 2020b</xref>
                    </td></tr><tr><td rowspan="4" colspan="1">
                      <italic>
                        <tp:taxon-name><tp:taxon-name-part taxon-name-part-type="genus" reg="Xenophrys">X.</tp:taxon-name-part><tp:taxon-name-part taxon-name-part-type="species" reg="lekaguli">lekaguli</tp:taxon-name-part></tp:taxon-name>
                      </italic>
                    </td><td rowspan="1" colspan="1">25</td><td rowspan="1" colspan="1">2</td><td rowspan="1" colspan="1">\</td><td rowspan="1" colspan="1">9.0–10.4</td><td rowspan="1" colspan="1">\</td><td rowspan="1" colspan="1">\</td><td rowspan="1" colspan="1">\</td><td rowspan="1" colspan="1">not raised</td><td rowspan="1" colspan="1">rounded</td><td rowspan="1" colspan="1">
                      <xref ref-type="bibr" rid="B55">Stuart et al. 2006</xref>
                    </td></tr><tr><td rowspan="1" colspan="1">37</td><td rowspan="1" colspan="1">2</td><td rowspan="1" colspan="1">\</td><td rowspan="1" colspan="1">12.1–12.9</td><td rowspan="1" colspan="1">\</td><td rowspan="1" colspan="1">\</td><td rowspan="1" colspan="1">\</td><td rowspan="1" colspan="1">not raised</td><td rowspan="1" colspan="1">rounded</td><td rowspan="1" colspan="1">
                      <xref ref-type="bibr" rid="B55">Stuart et al. 2006</xref>
                    </td></tr><tr><td rowspan="1" colspan="1">38</td><td rowspan="1" colspan="1">1</td><td rowspan="1" colspan="1">\</td><td rowspan="1" colspan="1">13.8</td><td rowspan="1" colspan="1">\</td><td rowspan="1" colspan="1">\</td><td rowspan="1" colspan="1">\</td><td rowspan="1" colspan="1">not raised</td><td rowspan="1" colspan="1">rounded</td><td rowspan="1" colspan="1">
                      <xref ref-type="bibr" rid="B55">Stuart et al. 2006</xref>
                    </td></tr><tr><td rowspan="1" colspan="1">42</td><td rowspan="1" colspan="1">1</td><td rowspan="1" colspan="1">\</td><td rowspan="1" colspan="1">14.2</td><td rowspan="1" colspan="1">\</td><td rowspan="1" colspan="1">\</td><td rowspan="1" colspan="1">\</td><td rowspan="1" colspan="1">not raised</td><td rowspan="1" colspan="1">rounded</td><td rowspan="1" colspan="1">
                      <xref ref-type="bibr" rid="B55">Stuart et al. 2006</xref>
                    </td></tr><tr><td rowspan="5" colspan="1">
                      <italic>
                        <tp:taxon-name><tp:taxon-name-part taxon-name-part-type="genus" reg="Xenophrys">X.</tp:taxon-name-part><tp:taxon-name-part taxon-name-part-type="species" reg="serchhipii">serchhipii</tp:taxon-name-part></tp:taxon-name>
                      </italic>
                    </td><td rowspan="1" colspan="1">32</td><td rowspan="1" colspan="1">1</td><td rowspan="1" colspan="1">28.6</td><td rowspan="1" colspan="1">10</td><td rowspan="1" colspan="1">65.0</td><td rowspan="1" colspan="1">\</td><td rowspan="1" colspan="1">\</td><td rowspan="1" colspan="1">\</td><td rowspan="1" colspan="1">\</td><td rowspan="1" colspan="1">
                      <xref ref-type="bibr" rid="B47">Raj et al. 2022</xref>
                    </td></tr><tr><td rowspan="1" colspan="1">34</td><td rowspan="1" colspan="1">4</td><td rowspan="1" colspan="1">29.9±1.40</td><td rowspan="1" colspan="1">10.2±0.30</td><td rowspan="1" colspan="1">\</td><td rowspan="1" colspan="1">\</td><td rowspan="1" colspan="1">\</td><td rowspan="1" colspan="1">\</td><td rowspan="1" colspan="1">\</td><td rowspan="1" colspan="1">
                      <xref ref-type="bibr" rid="B47">Raj et al. 2022</xref>
                    </td></tr><tr><td rowspan="1" colspan="1">36</td><td rowspan="1" colspan="1">4</td><td rowspan="1" colspan="1">29.3±0.47</td><td rowspan="1" colspan="1">11.3±0.11</td><td rowspan="1" colspan="1">72, <italic>N</italic> = 1</td><td rowspan="1" colspan="1">\</td><td rowspan="1" colspan="1">\</td><td rowspan="1" colspan="1">“an elevated projection”</td><td rowspan="1" colspan="1">pointed</td><td rowspan="1" colspan="1">
                      <xref ref-type="bibr" rid="B47">Raj et al. 2022</xref>
                    </td></tr><tr><td rowspan="1" colspan="1">37</td><td rowspan="1" colspan="1">1</td><td rowspan="1" colspan="1">28.9</td><td rowspan="1" colspan="1">11.9</td><td rowspan="1" colspan="1">58.8</td><td rowspan="1" colspan="1">\</td><td rowspan="1" colspan="1">\</td><td rowspan="1" colspan="1">\</td><td rowspan="1" colspan="1">\</td><td rowspan="1" colspan="1">
                      <xref ref-type="bibr" rid="B47">Raj et al. 2022</xref>
                    </td></tr><tr><td rowspan="1" colspan="1">38</td><td rowspan="1" colspan="1">1</td><td rowspan="1" colspan="1">35.6</td><td rowspan="1" colspan="1">13.0</td><td rowspan="1" colspan="1">63.5</td><td rowspan="1" colspan="1">\</td><td rowspan="1" colspan="1">\</td><td rowspan="1" colspan="1">\</td><td rowspan="1" colspan="1">\</td><td rowspan="1" colspan="1">
                      <xref ref-type="bibr" rid="B47">Raj et al. 2022</xref>
                    </td></tr><tr><td rowspan="1" colspan="1">
                      <italic>
                        <tp:taxon-name><tp:taxon-name-part taxon-name-part-type="genus" reg="Xenophrys">X.</tp:taxon-name-part><tp:taxon-name-part taxon-name-part-type="species" reg="monticola">monticola</tp:taxon-name-part></tp:taxon-name>
                      </italic>
                    </td><td rowspan="1" colspan="1">25</td><td rowspan="1" colspan="1">7</td><td rowspan="1" colspan="1">24.7±2.7 (21.1–28.1), <italic>N</italic> = 5</td><td rowspan="1" colspan="1">6.9±0.9 (5.9–8.2)</td><td rowspan="1" colspan="1">70–71, <italic>N</italic> = 4</td><td rowspan="1" colspan="1">\</td><td rowspan="1" colspan="1">\</td><td rowspan="1" colspan="1">“waves”</td><td rowspan="1" colspan="1">finely rounded</td><td rowspan="1" colspan="1">
                      <xref ref-type="bibr" rid="B8">Deuti et al. 2017</xref>
                    </td></tr><tr><td rowspan="2" colspan="1">
                      <italic>
                        <tp:taxon-name><tp:taxon-name-part taxon-name-part-type="genus" reg="Xenophrys">X.</tp:taxon-name-part><tp:taxon-name-part taxon-name-part-type="species" reg="periosa">periosa</tp:taxon-name-part></tp:taxon-name>
                      </italic>
                    </td><td rowspan="1" colspan="1">27</td><td rowspan="1" colspan="1">3</td><td rowspan="1" colspan="1">30.4±1.5 (29.0–32.0)</td><td rowspan="1" colspan="1">8.9±0.1 (8.4–9.5)</td><td rowspan="1" colspan="1">70.7±0.4 (70.3–71.0)</td><td rowspan="1" colspan="1">60.3±3.6 (58.2–64.5)</td><td rowspan="1" colspan="1">bi-triangular*</td><td rowspan="1" colspan="1">\</td><td rowspan="1" colspan="1">bluntly pointed</td><td rowspan="1" colspan="1">
                      <xref ref-type="bibr" rid="B52">Shi et al. 2020b</xref>
                    </td></tr><tr><td rowspan="1" colspan="1">34</td><td rowspan="1" colspan="1">3</td><td rowspan="1" colspan="1">47.3±4.4 (42.7–51.4)</td><td rowspan="1" colspan="1">12.8±0.9 (12.1–13.8)</td><td rowspan="1" colspan="1">72.9±1.1 (71.7–73.9)</td><td rowspan="1" colspan="1">75.8±5.9 (69.9–81.6)</td><td rowspan="1" colspan="1">bi-triangular*</td><td rowspan="1" colspan="1">\</td><td rowspan="1" colspan="1">bluntly pointed</td><td rowspan="1" colspan="1">
                      <xref ref-type="bibr" rid="B52">Shi et al. 2020b</xref>
                    </td></tr><tr><td rowspan="1" colspan="11">
                      <bold>Incertae sedis with <tp:taxon-name><tp:taxon-name-part taxon-name-part-type="subfamily">Megophryinae</tp:taxon-name-part></tp:taxon-name></bold>
                    </td></tr><tr><td rowspan="1" colspan="1">“<italic><tp:taxon-name><tp:taxon-name-part taxon-name-part-type="genus" reg="Megophrys">Megophrys</tp:taxon-name-part></tp:taxon-name></italic>” <italic>dringi</italic></td><td rowspan="1" colspan="1">25</td><td rowspan="1" colspan="1">4</td><td rowspan="1" colspan="1">32.28±6.05 (23.23–37.63)</td><td rowspan="1" colspan="1">9.11±1.89 (6.74–11.35)</td><td rowspan="1" colspan="1">71±2 (69–73)</td><td rowspan="1" colspan="1">\</td><td rowspan="1" colspan="1">\</td><td rowspan="1" colspan="1">raised and projected</td><td rowspan="1" colspan="1">pointed*</td><td rowspan="1" colspan="1">
                      <xref ref-type="bibr" rid="B43">Oberhummer et al. 2014</xref>
                    </td></tr></tbody></table></table-wrap><fig id="F5" position="float" orientation="portrait"><object-id xmlns:xlink="http://www.w3.org/1999/xlink" content-type="doi" xlink:type="simple">10.3897/zookeys.1139.81641.figure5</object-id><object-id xmlns:xlink="http://www.w3.org/1999/xlink" content-type="arpha" xlink:type="simple">AF4BF6CC-4F7B-571E-A9A1-7AD58C5DD222</object-id><label>Figure 5.</label><caption><p>Megophryinid tadpoles and their habitats in Mangshan, Hunan Province, China (<bold>A</bold>) Non-collected <italic><tp:taxon-name><tp:taxon-name-part taxon-name-part-type="genus" reg="Boulenophrys">Bo.</tp:taxon-name-part><tp:taxon-name-part taxon-name-part-type="species" reg="shimentaina">shimentaina</tp:taxon-name-part></tp:taxon-name></italic> tadpole (middle) feeding together with two unrecognized tadpoles in its habitat (<bold>B</bold>); and tadpole habitat (<bold>C</bold>) of a mixed-species assemblage beside a forest road, with unrecognized tadpoles feeding together (<bold>D</bold>).</p></caption><graphic xmlns:xlink="http://www.w3.org/1999/xlink" xlink:href="zookeys-1139-001_article-81641__-g005.jpg" position="float" orientation="portrait" xlink:type="simple" id="oo_792995.jpg"><uri content-type="original_file" xlink:type="simple">https://binary.pensoft.net/fig/792995</uri></graphic></fig></tp:treatment-sec><ref-list><ref id="B60"><mixed-citation xmlns:xlink="http://www.w3.org/1999/xlink" xlink:type="simple"><person-group><name name-style="western"><surname>Tapley</surname><given-names>B</given-names></name><name name-style="western"><surname>Nguyen</surname><given-names>LT</given-names></name><name name-style="western"><surname>Cutajar</surname><given-names>T</given-names></name><name name-style="western"><surname>Nguyen</surname><given-names>CT</given-names></name><name name-style="western"><surname>Portway</surname><given-names>C</given-names></name><name name-style="western"><surname>Luong</surname><given-names>HV</given-names></name><name name-style="western"><surname>Rowley</surname><given-names>JJL</given-names></name></person-group> (<year>2020b</year>) <article-title>The tadpoles of five <italic><tp:taxon-name><tp:taxon-name-part taxon-name-part-type="genus">Megophrys</tp:taxon-name-part></tp:taxon-name></italic> Horned frogs (<tp:taxon-name><tp:taxon-name-part taxon-name-part-type="class">Amphibia</tp:taxon-name-part></tp:taxon-name>: <tp:taxon-name><tp:taxon-name-part taxon-name-part-type="family">Megophryidae</tp:taxon-name-part></tp:taxon-name>) from the Hoang Lien Range, Vietnam.</article-title><source>Zootaxa</source><volume>4845</volume>(<issue>1</issue>): <fpage>35</fpage>–<lpage>52</lpage>. <ext-link xlink:href="10.11646/zootaxa.4845.1.3" ext-link-type="doi" xlink:type="simple">https://doi.org/10.11646/zootaxa.4845.1.3</ext-link></mixed-citation></ref><ref id="B70"><mixed-citation xmlns:xlink="http://www.w3.org/1999/xlink" xlink:type="simple"><person-group><name name-style="western"><surname>Zhao</surname><given-names>J</given-names></name><name name-style="western"><surname>Yang</surname><given-names>JH</given-names></name><name name-style="western"><surname>Chen</surname><given-names>GL</given-names></name><name name-style="western"><surname>Chen</surname><given-names>CQ</given-names></name><name name-style="western"><surname>Wang</surname><given-names>YY</given-names></name></person-group> (<year>2014</year>) <article-title>Description of a new species of the genus <italic><tp:taxon-name><tp:taxon-name-part taxon-name-part-type="genus">Brachytarsophrys</tp:taxon-name-part></tp:taxon-name></italic> Tian and Hu, 1983 (<tp:taxon-name><tp:taxon-name-part taxon-name-part-type="class">Amphibia</tp:taxon-name-part></tp:taxon-name>: <tp:taxon-name><tp:taxon-name-part taxon-name-part-type="order">Anura</tp:taxon-name-part></tp:taxon-name>: <tp:taxon-name><tp:taxon-name-part taxon-name-part-type="family">Megophryidae</tp:taxon-name-part></tp:taxon-name>) from Southern China based on molecular and morphological data.</article-title><source>Asian Herpetological Research</source><volume>5</volume>(<issue>3</issue>): <fpage>150</fpage>–<lpage>160</lpage>. <ext-link xlink:href="10.3724/SP.J.1245.2014.00150" ext-link-type="doi" xlink:type="simple">https://doi.org/10.3724/SP.J.1245.2014.00150</ext-link></mixed-citation></ref><ref id="B59"><mixed-citation xmlns:xlink="http://www.w3.org/1999/xlink" xlink:type="simple"><person-group><name name-style="western"><surname>Tapley</surname><given-names>B</given-names></name><name name-style="western"><surname>Nguyen</surname><given-names>LT</given-names></name><name name-style="western"><surname>Le</surname><given-names>MV</given-names></name></person-group> (<year>2020a</year>) <article-title>A description of the tadpole of <italic><tp:taxon-name><tp:taxon-name-part taxon-name-part-type="genus">Megophrys</tp:taxon-name-part></tp:taxon-name></italic> “<italic><tp:taxon-name><tp:taxon-name-part taxon-name-part-type="genus">Brachytarsophrys</tp:taxon-name-part></tp:taxon-name></italic>” <italic><tp:taxon-name><tp:taxon-name-part taxon-name-part-type="genus"/><tp:taxon-name-part taxon-name-part-type="species">intermedia</tp:taxon-name-part></tp:taxon-name></italic> (Smith, 1921).</article-title><source>Zootaxa</source><volume>4845</volume>(<issue>1</issue>): <fpage>26</fpage>–<lpage>34</lpage>. <ext-link xlink:href="10.11646/zootaxa.4845.1.2" ext-link-type="doi" xlink:type="simple">https://doi.org/10.11646/zootaxa.4845.1.2</ext-link></mixed-citation></ref><ref id="B28"><mixed-citation xmlns:xlink="http://www.w3.org/1999/xlink" xlink:type="simple"><person-group><name name-style="western"><surname>Li</surname><given-names>Y</given-names></name><name name-style="western"><surname>Zhang</surname><given-names>DD</given-names></name><name name-style="western"><surname>Lyu</surname><given-names>ZT</given-names></name><name name-style="western"><surname>Wang</surname><given-names>J</given-names></name><name name-style="western"><surname>Li</surname><given-names>YL</given-names></name><name name-style="western"><surname>Liu</surname><given-names>ZY</given-names></name><name name-style="western"><surname>Chen</surname><given-names>HH</given-names></name><name name-style="western"><surname>Rao</surname><given-names>DQ</given-names></name><name name-style="western"><surname>Jin</surname><given-names>ZF</given-names></name><name name-style="western"><surname>Zhang</surname><given-names>CY</given-names></name><name name-style="western"><surname>Wang</surname><given-names>YY</given-names></name></person-group> (<year>2020</year>) <article-title>Review of the genus <italic><tp:taxon-name><tp:taxon-name-part taxon-name-part-type="genus">Brachytarsophrys</tp:taxon-name-part></tp:taxon-name></italic> (<tp:taxon-name><tp:taxon-name-part taxon-name-part-type="order">Anura</tp:taxon-name-part></tp:taxon-name>: <tp:taxon-name><tp:taxon-name-part taxon-name-part-type="family">Megophryidae</tp:taxon-name-part></tp:taxon-name>), with revalidation of <italic><tp:taxon-name><tp:taxon-name-part taxon-name-part-type="genus">Brachytarsophrys</tp:taxon-name-part><tp:taxon-name-part taxon-name-part-type="species">platyparietus</tp:taxon-name-part></tp:taxon-name></italic> and description of a new species from China.</article-title><source>Zoological Research</source><volume>41</volume>(<issue>2</issue>): <fpage>105</fpage>–<lpage>122</lpage>. <ext-link xlink:href="10.24272/j.issn.2095-8137.2020.033" ext-link-type="doi" xlink:type="simple">https://doi.org/10.24272/j.issn.2095-8137.2020.033</ext-link></mixed-citation></ref><ref id="B57"><mixed-citation xmlns:xlink="http://www.w3.org/1999/xlink" xlink:type="simple"><person-group><name name-style="western"><surname>Tapley</surname><given-names>B</given-names></name><name name-style="western"><surname>Cutajar</surname><given-names>T</given-names></name><name name-style="western"><surname>Mahony</surname><given-names>S</given-names></name><name name-style="western"><surname>Nguyen</surname><given-names>CT</given-names></name><name name-style="western"><surname>Dau</surname><given-names>VQ</given-names></name><name name-style="western"><surname>Nguyen</surname><given-names>TT</given-names></name><name name-style="western"><surname>Luong</surname><given-names>HV</given-names></name><name name-style="western"><surname>Rowley</surname><given-names>JJL</given-names></name></person-group> (<year>2017</year>) <article-title>The Vietnamese population of <italic><tp:taxon-name><tp:taxon-name-part taxon-name-part-type="genus">Megophrys</tp:taxon-name-part><tp:taxon-name-part taxon-name-part-type="species">kuatunensis</tp:taxon-name-part></tp:taxon-name></italic> (<tp:taxon-name><tp:taxon-name-part taxon-name-part-type="class">Amphibia</tp:taxon-name-part></tp:taxon-name>: <tp:taxon-name><tp:taxon-name-part taxon-name-part-type="family">Megophryidae</tp:taxon-name-part></tp:taxon-name>) represents a new species of Asian horned frog from Vietnam and southern China.</article-title><source>Zootaxa</source><volume>4344</volume>(<issue>3</issue>): <fpage>465</fpage>–<lpage>492</lpage>. <ext-link xlink:href="10.11646/zootaxa.4344.3.3" ext-link-type="doi" xlink:type="simple">https://doi.org/10.11646/zootaxa.4344.3.3</ext-link></mixed-citation></ref><ref id="B67"><mixed-citation xmlns:xlink="http://www.w3.org/1999/xlink" xlink:type="simple"><person-group><name name-style="western"><surname>Wu</surname><given-names>YQ</given-names></name><name name-style="western"><surname>Li</surname><given-names>SZ</given-names></name><name name-style="western"><surname>Liu</surname><given-names>W</given-names></name><name name-style="western"><surname>Wang</surname><given-names>B</given-names></name><name name-style="western"><surname>Wu</surname><given-names>J</given-names></name></person-group> (<year>2020</year>) <article-title>Description of a new horned toad of <italic><tp:taxon-name><tp:taxon-name-part taxon-name-part-type="genus">Megophrys</tp:taxon-name-part></tp:taxon-name></italic> Kuhl &amp; Van Hasselt, 1822 (<tp:taxon-name><tp:taxon-name-part taxon-name-part-type="class">Amphibia</tp:taxon-name-part></tp:taxon-name>, <tp:taxon-name><tp:taxon-name-part taxon-name-part-type="family">Megophryidae</tp:taxon-name-part></tp:taxon-name>) from Zhejiang Province, China.</article-title><source>ZooKeys</source><volume>1005</volume>: <fpage>73</fpage>–<lpage>102</lpage>. <ext-link xlink:href="10.3897/zookeys.1005.58629" ext-link-type="doi" xlink:type="simple">https://doi.org/10.3897/zookeys.1005.58629</ext-link></mixed-citation></ref><ref id="B53"><mixed-citation xmlns:xlink="http://www.w3.org/1999/xlink" xlink:type="simple"><person-group><name name-style="western"><surname>Shi</surname><given-names>SC</given-names></name><name name-style="western"><surname>Li</surname><given-names>DH</given-names></name><name name-style="western"><surname>Zhu</surname><given-names>WB</given-names></name><name name-style="western"><surname>Jiang</surname><given-names>W</given-names></name><name name-style="western"><surname>Jiang</surname><given-names>JP</given-names></name><name name-style="western"><surname>Wang</surname><given-names>B</given-names></name></person-group> (<year>2021</year>) <article-title>Description of a new toad of <italic><tp:taxon-name><tp:taxon-name-part taxon-name-part-type="genus">Megophrys</tp:taxon-name-part></tp:taxon-name></italic> Kuhl &amp; Van Hasselt, 1822 (<tp:taxon-name><tp:taxon-name-part taxon-name-part-type="class">Amphibia</tp:taxon-name-part></tp:taxon-name>: <tp:taxon-name><tp:taxon-name-part taxon-name-part-type="order">Anura</tp:taxon-name-part></tp:taxon-name>: <tp:taxon-name><tp:taxon-name-part taxon-name-part-type="family">Megophryidae</tp:taxon-name-part></tp:taxon-name>) from western Yunnan Province, China.</article-title><source>Zootaxa</source><volume>4942</volume>(<issue>3</issue>): <fpage>351</fpage>–<lpage>381</lpage>. <ext-link xlink:href="10.11646/zootaxa.4942.3.3" ext-link-type="doi" xlink:type="simple">https://doi.org/10.11646/zootaxa.4942.3.3</ext-link></mixed-citation></ref><ref id="B27"><mixed-citation xmlns:xlink="http://www.w3.org/1999/xlink" xlink:type="simple"><person-group><name name-style="western"><surname>Li</surname><given-names>SZ</given-names></name><name name-style="western"><surname>Xu</surname><given-names>N</given-names></name><name name-style="western"><surname>Liu</surname><given-names>J</given-names></name><name name-style="western"><surname>Jiang</surname><given-names>JP</given-names></name><name name-style="western"><surname>Wei</surname><given-names>G</given-names></name><name name-style="western"><surname>Wang</surname><given-names>B</given-names></name></person-group> (<year>2018</year>) <article-title>A new species of the Asian toad genus <italic><tp:taxon-name><tp:taxon-name-part taxon-name-part-type="genus">Megophrys</tp:taxon-name-part></tp:taxon-name></italic> sensu lato (<tp:taxon-name><tp:taxon-name-part taxon-name-part-type="class">Amphibia</tp:taxon-name-part></tp:taxon-name>: <tp:taxon-name><tp:taxon-name-part taxon-name-part-type="order">Anura</tp:taxon-name-part></tp:taxon-name>: <tp:taxon-name><tp:taxon-name-part taxon-name-part-type="family">Megophryidae</tp:taxon-name-part></tp:taxon-name>) from Guizhou Province, China.</article-title><source>Asian Herpetological Research</source><volume>9</volume>(<issue>4</issue>): <fpage>224</fpage>–<lpage>239</lpage>. <ext-link xlink:href="10.16373/j.cnki.ahr.180072" ext-link-type="doi" xlink:type="simple">https://doi.org/10.16373/j.cnki.ahr.180072</ext-link></mixed-citation></ref><ref id="B33"><mixed-citation xmlns:xlink="http://www.w3.org/1999/xlink" xlink:type="simple"><person-group><name name-style="western"><surname>Liu</surname><given-names>J</given-names></name><name name-style="western"><surname>Li</surname><given-names>SZ</given-names></name><name name-style="western"><surname>Wei</surname><given-names>G</given-names></name><name name-style="western"><surname>Xu</surname><given-names>N</given-names></name><name name-style="western"><surname>Cheng</surname><given-names>YL</given-names></name><name name-style="western"><surname>Wang</surname><given-names>B</given-names></name><name name-style="western"><surname>Wu</surname><given-names>J</given-names></name></person-group> (<year>2020</year>) <article-title>A new species of the Asian toad genus <italic><tp:taxon-name><tp:taxon-name-part taxon-name-part-type="genus">Megophrys</tp:taxon-name-part></tp:taxon-name></italic><italic>sensu lato</italic> (<tp:taxon-name><tp:taxon-name-part taxon-name-part-type="order">Anura</tp:taxon-name-part></tp:taxon-name>: <tp:taxon-name><tp:taxon-name-part taxon-name-part-type="family">Megophryidae</tp:taxon-name-part></tp:taxon-name>) from Guizhou Province, China.</article-title><source>Asian Herpetological Research</source><volume>11</volume>(<issue>1</issue>): <fpage>1</fpage>–<lpage>18</lpage>. <ext-link xlink:href="10.16373/j.cnki.ahr.190041" ext-link-type="doi" xlink:type="simple">http://doi.org/10.16373/j.cnki.ahr.190041</ext-link></mixed-citation></ref><ref id="B45"><mixed-citation xmlns:xlink="http://www.w3.org/1999/xlink" xlink:type="simple"><person-group><name name-style="western"><surname>Poyarkov Jr</surname><given-names>NA</given-names></name><name name-style="western"><surname>Duong</surname><given-names>TV</given-names></name><name name-style="western"><surname>Orlov</surname><given-names>NL</given-names></name><name name-style="western"><surname>Gogoleva</surname><given-names>SS</given-names></name><name name-style="western"><surname>Vassilieva</surname><given-names>AB</given-names></name><name name-style="western"><surname>Nguyen</surname><given-names>LT</given-names></name><name name-style="western"><surname>Nguyen</surname><given-names>VDH</given-names></name><name name-style="western"><surname>Nguyen</surname><given-names>SN</given-names></name><name name-style="western"><surname>Che</surname><given-names>J</given-names></name><name name-style="western"><surname>Mahony</surname><given-names>S</given-names></name></person-group> (<year>2017</year>) <article-title>Molecular, morphological and acoustic assessment of the genus <italic><tp:taxon-name><tp:taxon-name-part taxon-name-part-type="genus">Ophryophryne</tp:taxon-name-part></tp:taxon-name></italic> (<tp:taxon-name><tp:taxon-name-part taxon-name-part-type="order">Anura</tp:taxon-name-part></tp:taxon-name>, <tp:taxon-name><tp:taxon-name-part taxon-name-part-type="family">Megophryidae</tp:taxon-name-part></tp:taxon-name>) from Langbian Plateau, southern Vietnam, with description of a new species.</article-title><source>ZooKeys</source><volume>672</volume>: <fpage>49</fpage>–<lpage>120</lpage>. <ext-link xlink:href="10.3897/zookeys.672.10624" ext-link-type="doi" xlink:type="simple">https://doi.org/10.3897/zookeys.672.10624</ext-link></mixed-citation></ref><ref id="B42"><mixed-citation xmlns:xlink="http://www.w3.org/1999/xlink" xlink:type="simple"><person-group><name name-style="western"><surname>Munir</surname><given-names>M</given-names></name><name name-style="western"><surname>Hamidy</surname><given-names>A</given-names></name><name name-style="western"><surname>Matsui</surname><given-names>M</given-names></name><name name-style="western"><surname>Iskandar</surname><given-names>DT</given-names></name><name name-style="western"><surname>Sidik</surname><given-names>I</given-names></name><name name-style="western"><surname>Shimada</surname><given-names>T</given-names></name></person-group> (<year>2019</year>) <article-title>A new species of <italic><tp:taxon-name><tp:taxon-name-part taxon-name-part-type="genus">Megophrys</tp:taxon-name-part></tp:taxon-name></italic> Kuhl &amp; Van Hasselt (<tp:taxon-name><tp:taxon-name-part taxon-name-part-type="class">Amphibia</tp:taxon-name-part></tp:taxon-name>: <tp:taxon-name><tp:taxon-name-part taxon-name-part-type="family">Megophryidae</tp:taxon-name-part></tp:taxon-name>) from Borneo allied to <italic><tp:taxon-name><tp:taxon-name-part taxon-name-part-type="genus">M.</tp:taxon-name-part><tp:taxon-name-part taxon-name-part-type="species">nasuta</tp:taxon-name-part></tp:taxon-name></italic> (Schlegel, 1858).</article-title><source>Zootaxa</source><volume>4679</volume>(<issue>1</issue>): <fpage>1</fpage>–<lpage>24</lpage>. <ext-link xlink:href="10.11646/zootaxa.4679.1.1" ext-link-type="doi" xlink:type="simple">https://doi.org/10.11646/zootaxa.4679.1.1</ext-link></mixed-citation></ref><ref id="B51"><mixed-citation xmlns:xlink="http://www.w3.org/1999/xlink" xlink:type="simple"><person-group><name name-style="western"><surname>Shi</surname><given-names>SC</given-names></name><name name-style="western"><surname>Zhang</surname><given-names>MH</given-names></name><name name-style="western"><surname>Xie</surname><given-names>F</given-names></name><name name-style="western"><surname>Jiang</surname><given-names>JP</given-names></name><name name-style="western"><surname>Liu</surname><given-names>WL</given-names></name><name name-style="western"><surname>Ding</surname><given-names>L</given-names></name><name name-style="western"><surname>Luan</surname><given-names>L</given-names></name><name name-style="western"><surname>Wang</surname><given-names>B</given-names></name></person-group> (<year>2020a</year>) <article-title>Multiple data revealed two new species of the Asian horned toad <italic><tp:taxon-name><tp:taxon-name-part taxon-name-part-type="genus">Megophrys</tp:taxon-name-part></tp:taxon-name></italic> Kuhl &amp; Van Hasselt, 1822 (<tp:taxon-name><tp:taxon-name-part taxon-name-part-type="order">Anura</tp:taxon-name-part></tp:taxon-name>, <tp:taxon-name><tp:taxon-name-part taxon-name-part-type="family">Megophryidae</tp:taxon-name-part></tp:taxon-name>) from the eastern corner of the Himalayas.</article-title><source>ZooKeys</source><volume>977</volume>: <fpage>101</fpage>–<lpage>161</lpage>. <ext-link xlink:href="10.3897/zookeys.977.55693" ext-link-type="doi" xlink:type="simple">https://doi.org/10.3897/zookeys.977.55693</ext-link></mixed-citation></ref><ref id="B55"><mixed-citation xmlns:xlink="http://www.w3.org/1999/xlink" xlink:type="simple"><person-group><name name-style="western"><surname>Stuart</surname><given-names>BL</given-names></name><name name-style="western"><surname>Chuaynkern</surname><given-names>Y</given-names></name><name name-style="western"><surname>Chan-ard</surname><given-names>T</given-names></name><name name-style="western"><surname>Inger</surname><given-names>RF</given-names></name></person-group> (<year>2006</year>) Three new species of frogs and a new tadpole from eastern Thailand. Fieldiana. Zoology 111: 1–19. <ext-link xlink:href="10.3158/0015-0754(2006)187%5B1:TNSOFA%5D2.0.CO;2" ext-link-type="doi" xlink:type="simple">https://doi.org/10.3158/0015-0754(2006)187[1:TNSOFA]2.0.CO;2</ext-link></mixed-citation></ref><ref id="B47"><mixed-citation xmlns:xlink="http://www.w3.org/1999/xlink" xlink:type="simple"><person-group><name name-style="western"><surname>Raj</surname><given-names>P</given-names></name><name name-style="western"><surname>Dutta</surname><given-names>SK</given-names></name><name name-style="western"><surname>Lalremsanga</surname><given-names>HT</given-names></name></person-group> (<year>2022</year>) <article-title>Larval descriptions of <italic><tp:taxon-name><tp:taxon-name-part taxon-name-part-type="genus">Rhacophorus</tp:taxon-name-part><tp:taxon-name-part taxon-name-part-type="species">bipunctatus</tp:taxon-name-part></tp:taxon-name></italic> and <italic><tp:taxon-name><tp:taxon-name-part taxon-name-part-type="genus">Xenophrys</tp:taxon-name-part><tp:taxon-name-part taxon-name-part-type="species">serchhipii</tp:taxon-name-part></tp:taxon-name></italic> from northeast India.</article-title><source>Zootaxa</source><volume>5092</volume>(<issue>4</issue>): <fpage>493</fpage>–<lpage>500</lpage>. <ext-link xlink:href="10.11646/zootaxa.5092.4.9" ext-link-type="doi" xlink:type="simple">https://doi.org/10.11646/zootaxa.5092.4.9</ext-link></mixed-citation></ref><ref id="B8"><mixed-citation xmlns:xlink="http://www.w3.org/1999/xlink" xlink:type="simple"><person-group><name name-style="western"><surname>Deuti</surname><given-names>K</given-names></name><name name-style="western"><surname>Grosjean</surname><given-names>S</given-names></name><name name-style="western"><surname>Nicolas</surname><given-names>V</given-names></name><name name-style="western"><surname>Vasudevan</surname><given-names>KV</given-names></name><name name-style="western"><surname>Ohler</surname><given-names>A</given-names></name></person-group> (<year>2017</year>) <article-title>Nomenclatural puzzle in early <italic><tp:taxon-name><tp:taxon-name-part taxon-name-part-type="genus">Xenophrys</tp:taxon-name-part><tp:taxon-name-part taxon-name-part-type="species">nomina</tp:taxon-name-part></tp:taxon-name></italic> (<tp:taxon-name><tp:taxon-name-part taxon-name-part-type="order">Anura</tp:taxon-name-part></tp:taxon-name>, <tp:taxon-name><tp:taxon-name-part taxon-name-part-type="family">Megophryidae</tp:taxon-name-part></tp:taxon-name>) solved with description of two new species from India (Darjeeling hills and Sikkim).</article-title><source>Alytes</source><volume>34</volume>: <fpage>20</fpage>–<lpage>48</lpage>.</mixed-citation></ref><ref id="B52"><mixed-citation xmlns:xlink="http://www.w3.org/1999/xlink" xlink:type="simple"><person-group><name name-style="western"><surname>Shi</surname><given-names>SC</given-names></name><name name-style="western"><surname>Wang</surname><given-names>B</given-names></name><name name-style="western"><surname>Zhu</surname><given-names>WB</given-names></name><name name-style="western"><surname>Fu</surname><given-names>L</given-names></name><name name-style="western"><surname>Jiang</surname><given-names>W</given-names></name><name name-style="western"><surname>Li</surname><given-names>DH</given-names></name><name name-style="western"><surname>Jiang</surname><given-names>JP</given-names></name></person-group> (<year>2020b</year>) <article-title><italic><tp:taxon-name><tp:taxon-name-part taxon-name-part-type="genus">Megophrys</tp:taxon-name-part><tp:taxon-name-part taxon-name-part-type="species">periosa</tp:taxon-name-part></tp:taxon-name></italic> (Mahony, Kamei, Teeling, and Biju 2018) was first recorded in Yunan Province, China with description of its tadpole.</article-title><source>Chinese Journal of Zoology</source><volume>55</volume>(<issue>6</issue>): <fpage>730</fpage>–<lpage>740</lpage>. [In Chinese with English abstract]</mixed-citation></ref><ref id="B43"><mixed-citation xmlns:xlink="http://www.w3.org/1999/xlink" xlink:type="simple"><person-group><name name-style="western"><surname>Oberhummer</surname><given-names>E</given-names></name><name name-style="western"><surname>Barten</surname><given-names>C</given-names></name><name name-style="western"><surname>Schweizer</surname><given-names>M</given-names></name><name name-style="western"><surname>Das</surname><given-names>I</given-names></name><name name-style="western"><surname>Haas</surname><given-names>A</given-names></name></person-group> (<year>2014</year>) <article-title>Description of the tadpoles of three rare species of megophryid frogs (<tp:taxon-name><tp:taxon-name-part taxon-name-part-type="class">Amphibia</tp:taxon-name-part></tp:taxon-name>: <tp:taxon-name><tp:taxon-name-part taxon-name-part-type="order">Anura</tp:taxon-name-part></tp:taxon-name>: <tp:taxon-name><tp:taxon-name-part taxon-name-part-type="family">Megophryidae</tp:taxon-name-part></tp:taxon-name>) from Gunung Mulu, Sarawak, Malaysis.</article-title><source>Zootaxa</source><volume>3835</volume>(<issue>1</issue>): <fpage>59</fpage>–<lpage>79</lpage>. <ext-link xlink:href="10.11646/zootaxa.3835.1.3" ext-link-type="doi" xlink:type="simple">https://doi.org/10.11646/zootaxa.3835.1.3</ext-link></mixed-citation></ref><ref id="B64"><mixed-citation xmlns:xlink="http://www.w3.org/1999/xlink" xlink:type="simple"><person-group><name name-style="western"><surname>Wang</surname><given-names>YY</given-names></name><name name-style="western"><surname>Zhao</surname><given-names>J</given-names></name><name name-style="western"><surname>Yang</surname><given-names>JH</given-names></name><name name-style="western"><surname>Zhou</surname><given-names>ZX</given-names></name><name name-style="western"><surname>Chen</surname><given-names>GL</given-names></name><name name-style="western"><surname>Liu</surname><given-names>Y</given-names></name></person-group> (<year>2014</year>) Morphology, molecular genetics, and bioacoustics support two new sympatric <italic><tp:taxon-name><tp:taxon-name-part taxon-name-part-type="genus">Xenophrys</tp:taxon-name-part></tp:taxon-name></italic> toads (<tp:taxon-name><tp:taxon-name-part taxon-name-part-type="class">Amphibia</tp:taxon-name-part></tp:taxon-name>: <tp:taxon-name><tp:taxon-name-part taxon-name-part-type="order">Anura</tp:taxon-name-part></tp:taxon-name>: <tp:taxon-name><tp:taxon-name-part taxon-name-part-type="family">Megophryidae</tp:taxon-name-part></tp:taxon-name>) in southeast China. PLoS ONE 9(4): e93075. <ext-link xlink:href="10.1371/journal.pone.0093075" ext-link-type="doi" xlink:type="simple">https://doi.org/10.1371/journal.pone.0093075</ext-link></mixed-citation></ref></ref-list></tp:taxon-treatment>
