# Supplementary material for: ﻿Tadpoles of four sympatric megophryinid frogs (Anura, Megophryidae, Megophryinae) from Mangshan in southern China
Source: Zookeys. 2023 Jan 9;1139:1–32. doi: 10.3897/zookeys.1139.81641 (PMC9843614; doi:10.3897/zookeys.1139.81641)
Supplement: XML Treatment for Boulenophrys nanlingensis [file zookeys.1139.81641-treatment4.xml]

<!DOCTYPE tp:taxon-treatment
  PUBLIC "-//TaxonX//DTD Taxonomic Treatment Publishing DTD v0 20100105//EN" "tax-treatment-NSO.dtd">
<tp:taxon-treatment xmlns:tp="http://www.plazi.org/taxpub"><tp:treatment-meta><kwd-group><label>Taxon classification</label><kwd>
                <named-content content-type="kingdom">Animalia</named-content>
              </kwd><kwd>
                <named-content content-type="order">Anura</named-content>
              </kwd><kwd>
                <named-content content-type="family">Megophryidae</named-content>
              </kwd></kwd-group><mixed-citation publication-type="journal"><person-group><name><surname>Qian</surname><given-names>Tianyu</given-names></name><name><surname>Li</surname><given-names>Yonghui</given-names></name><name><surname>Chen</surname><given-names>Jun</given-names></name><name><surname>Li</surname><given-names>Pipeng</given-names></name><name><surname>Yang</surname><given-names>Daode</given-names></name></person-group><article-title>﻿Tadpoles of four sympatric megophryinid frogs (<tp:taxon-name><tp:taxon-name-part taxon-name-part-type="order">Anura</tp:taxon-name-part></tp:taxon-name>, <tp:taxon-name><tp:taxon-name-part taxon-name-part-type="family">Megophryidae</tp:taxon-name-part></tp:taxon-name>, <tp:taxon-name><tp:taxon-name-part taxon-name-part-type="subfamily">Megophryinae</tp:taxon-name-part></tp:taxon-name>) from Mangshan in southern China</article-title><source>Zookeys</source><day>09</day><month>01</month><year>2023</year><volume>1139</volume><fpage>1</fpage><lpage>32</lpage><pub-id pub-id-type="doi">10.3897/zookeys.1139.81641</pub-id></mixed-citation></tp:treatment-meta><tp:nomenclature><label>﻿</label><tp:taxon-name>
              <object-id xmlns:xlink="http://www.w3.org/1999/xlink" content-type="arpha" xlink:type="simple">28838EA6-578E-5E4C-8A3D-908728F54FF8</object-id>
              <tp:taxon-name-part taxon-name-part-type="genus" reg="Boulenophrys">Boulenophrys</tp:taxon-name-part>
              <tp:taxon-name-part taxon-name-part-type="species" reg="nanlingensis">nanlingensis</tp:taxon-name-part>
            </tp:taxon-name><xref ref-type="fig" rid="F4">Fig. 4</xref></tp:nomenclature><tp:treatment-sec sec-type="remarks" id="SECID0EIBCK"><title>Remark.</title><p>The following description is based on 14 tadpoles at Stages 25–29 (<italic>N</italic> = 12), and 34–35 (<italic>N</italic> = 2). Body ratio ranges represent all specimens except where specified. Raw measurements are given in Table <xref ref-type="table" rid="T1">1</xref>.</p></tp:treatment-sec><tp:treatment-sec sec-type="material" id="SECID0EWBCK"><title>Specimens examined.</title><p><abbrev xmlns:xlink="http://www.w3.org/1999/xlink" content-type="institution" xlink:title="Institute of Wildlife Conservation, Central South University of Forestry and Technology" id="ABBRID0E3BCK" xlink:type="simple">CSUFT</abbrev> T10144 (Stage 25; field voucher: MT04; GenBank accession number: <ext-link xmlns:xlink="http://www.w3.org/1999/xlink" ext-link-type="gen" xlink:href="ON209279" xlink:type="simple">ON209279</ext-link>) collected on 30 May 2021; and <abbrev xmlns:xlink="http://www.w3.org/1999/xlink" content-type="institution" xlink:title="Institute of Wildlife Conservation, Central South University of Forestry and Technology" id="ABBRID0EGCCK" xlink:type="simple">CSUFT</abbrev> T10302 (Stage 25, field voucher: MT722; GenBank accession number: <ext-link xmlns:xlink="http://www.w3.org/1999/xlink" ext-link-type="gen" xlink:href="ON209280" xlink:type="simple">ON209280</ext-link>), and <abbrev xmlns:xlink="http://www.w3.org/1999/xlink" content-type="institution" xlink:title="Institute of Wildlife Conservation, Central South University of Forestry and Technology" id="ABBRID0EQCCK" xlink:type="simple">CSUFT</abbrev> T10303 (Stage 25, field voucher MT723; GenBank accession number: <ext-link xmlns:xlink="http://www.w3.org/1999/xlink" ext-link-type="gen" xlink:href="ON209277" xlink:type="simple">ON209277</ext-link>) collected on 19 July 2021 from Tiantaishan (<named-content xmlns:xlink="http://www.w3.org/1999/xlink" content-type="dwc:verbatimCoordinates" xlink:type="simple"><named-content content-type="geo-json" specific-use="{&#34;type&#34;:&#34;Point&#34;,&#34;coordinates&#34;:[112.963394,24.972277]}" id="NCID0E4CCK" xlink:type="simple">24.972277°N, 112.963394°E</named-content></named-content>, ca. 1280 m a.s.l.); <abbrev xmlns:xlink="http://www.w3.org/1999/xlink" content-type="institution" xlink:title="Institute of Wildlife Conservation, Central South University of Forestry and Technology" id="ABBRID0ECDCK" xlink:type="simple">CSUFT</abbrev> T10261 (Stage 25; field voucher: MT701; GenBank accession number: <ext-link xmlns:xlink="http://www.w3.org/1999/xlink" ext-link-type="gen" xlink:href="ON209263" xlink:type="simple">ON209263</ext-link>), <abbrev xmlns:xlink="http://www.w3.org/1999/xlink" content-type="institution" xlink:title="Institute of Wildlife Conservation, Central South University of Forestry and Technology" id="ABBRID0EMDCK" xlink:type="simple">CSUFT</abbrev> T10262 (Stage 25; field voucher: MT702; GenBank accession number: <ext-link xmlns:xlink="http://www.w3.org/1999/xlink" ext-link-type="gen" xlink:href="ON209268" xlink:type="simple">ON209268</ext-link>), <abbrev xmlns:xlink="http://www.w3.org/1999/xlink" content-type="institution" xlink:title="Institute of Wildlife Conservation, Central South University of Forestry and Technology" id="ABBRID0EWDCK" xlink:type="simple">CSUFT</abbrev> T10273 (Stage 28, field voucher: MT703, GenBank accession number: <ext-link xmlns:xlink="http://www.w3.org/1999/xlink" ext-link-type="gen" xlink:href="ON209278" xlink:type="simple">ON209278</ext-link>), <abbrev xmlns:xlink="http://www.w3.org/1999/xlink" content-type="institution" xlink:title="Institute of Wildlife Conservation, Central South University of Forestry and Technology" id="ABBRID0EAECK" xlink:type="simple">CSUFT</abbrev> T10991 (Stage 27; field voucher: MT711; GenBank accession number: <ext-link xmlns:xlink="http://www.w3.org/1999/xlink" ext-link-type="gen" xlink:href="ON209265" xlink:type="simple">ON209265</ext-link>), and <abbrev xmlns:xlink="http://www.w3.org/1999/xlink" content-type="institution" xlink:title="Institute of Wildlife Conservation, Central South University of Forestry and Technology" id="ABBRID0EKECK" xlink:type="simple">CSUFT</abbrev> T10284 (Stage 25, field voucher: MT714; GenBank accession number: <ext-link xmlns:xlink="http://www.w3.org/1999/xlink" ext-link-type="gen" xlink:href="ON209271" xlink:type="simple">ON209271</ext-link>) collected on 14 July 2021; and <abbrev xmlns:xlink="http://www.w3.org/1999/xlink" content-type="institution" xlink:title="Institute of Wildlife Conservation, Central South University of Forestry and Technology" id="ABBRID0EUECK" xlink:type="simple">CSUFT</abbrev> T10986 (Stage 35, field voucher: MT1106; GenBank accession number: <ext-link xmlns:xlink="http://www.w3.org/1999/xlink" ext-link-type="gen" xlink:href="ON209285" xlink:type="simple">ON209285</ext-link>) and <abbrev xmlns:xlink="http://www.w3.org/1999/xlink" content-type="institution" xlink:title="Institute of Wildlife Conservation, Central South University of Forestry and Technology" id="ABBRID0E5ECK" xlink:type="simple">CSUFT</abbrev> T10969 (Stage 34, field voucher: MT1109; GenBank accession number: <ext-link xmlns:xlink="http://www.w3.org/1999/xlink" ext-link-type="gen" xlink:href="ON209274" xlink:type="simple">ON209274</ext-link>) collected on 19 November, 2021 from Xiangsikeng (<named-content xmlns:xlink="http://www.w3.org/1999/xlink" content-type="dwc:verbatimCoordinates" xlink:type="simple"><named-content content-type="geo-json" specific-use="{&#34;type&#34;:&#34;Point&#34;,&#34;coordinates&#34;:[112.990257,24.937705]}" id="NCID0ELFCK" xlink:type="simple">24.937705°N, 112.990257°E</named-content></named-content>, ca. 1530 m, a.s.l.); and <abbrev xmlns:xlink="http://www.w3.org/1999/xlink" content-type="institution" xlink:title="Institute of Wildlife Conservation, Central South University of Forestry and Technology" id="ABBRID0EQFCK" xlink:type="simple">CSUFT</abbrev> T10376 (Stage 27, field voucher: MT756; GenBank accession number: <ext-link xmlns:xlink="http://www.w3.org/1999/xlink" ext-link-type="gen" xlink:href="ON209273" xlink:type="simple">ON209273</ext-link>), <abbrev xmlns:xlink="http://www.w3.org/1999/xlink" content-type="institution" xlink:title="Institute of Wildlife Conservation, Central South University of Forestry and Technology" id="ABBRID0E1FCK" xlink:type="simple">CSUFT</abbrev> T10377 (Stage 27, field voucher: MT757; GenBank accession number: <ext-link xmlns:xlink="http://www.w3.org/1999/xlink" ext-link-type="gen" xlink:href="ON209262" xlink:type="simple">ON209262</ext-link>), <abbrev xmlns:xlink="http://www.w3.org/1999/xlink" content-type="institution" xlink:title="Institute of Wildlife Conservation, Central South University of Forestry and Technology" id="ABBRID0EEGCK" xlink:type="simple">CSUFT</abbrev> T10378 (Stage 28, field voucher: MT758; GenBank accession number: <ext-link xmlns:xlink="http://www.w3.org/1999/xlink" ext-link-type="gen" xlink:href="ON209282" xlink:type="simple">ON209282</ext-link>), and <abbrev xmlns:xlink="http://www.w3.org/1999/xlink" content-type="institution" xlink:title="Institute of Wildlife Conservation, Central South University of Forestry and Technology" id="ABBRID0EOGCK" xlink:type="simple">CSUFT</abbrev> T10379 (Stage 29, field voucher: MT769; GenBank accession number: <ext-link xmlns:xlink="http://www.w3.org/1999/xlink" ext-link-type="gen" xlink:href="ON209266" xlink:type="simple">ON209266</ext-link>) collected on 28 July 2021 from Guizizhai (<named-content xmlns:xlink="http://www.w3.org/1999/xlink" content-type="dwc:verbatimCoordinates" xlink:type="simple"><named-content content-type="geo-json" specific-use="{&#34;type&#34;:&#34;Point&#34;,&#34;coordinates&#34;:[112.960470,24.952750]}" id="NCID0E2GCK" xlink:type="simple">24.952750°N, 112.960470°E</named-content></named-content>, ca. 1210 m a.s.l.), Mangshan, Hunan Province, China.</p></tp:treatment-sec><tp:treatment-sec sec-type="External morphology" id="SECID0EAHCK"><title>External morphology.</title><p>The body is elongated, oval, and flattened above (<abbrev xmlns:xlink="http://www.w3.org/1999/xlink" xlink:title="maximal body width" id="ABBRID0EGHCK" xlink:type="simple">BW</abbrev>/<abbrev xmlns:xlink="http://www.w3.org/1999/xlink" xlink:title="body length from snout to the point where the axis of the tail myotomes meets the body wall" id="ABBRID0EKHCK" xlink:type="simple">BL</abbrev> 51.2–60.4% at Stages 25–29, <italic>N</italic> = 11; and 52.8–54.5% at Stages 34–35, <italic>N</italic> = 2); the eyes are located dorsolaterally, and the pupils are round; the nares are oval, closer to the eye than to the tip of the snout (<abbrev xmlns:xlink="http://www.w3.org/1999/xlink" xlink:title="distance from the center of naris to the center of the eye" id="ABBRID0ESHCK" xlink:type="simple">NE</abbrev>/<abbrev xmlns:xlink="http://www.w3.org/1999/xlink" xlink:title="distance from the center of naris to snout" id="ABBRID0EWHCK" xlink:type="simple">SN</abbrev> 55.6–80.0% at Stages 25–29, <italic>N</italic> = 12; and 57.9–62.5% at Stages 34–35, <italic>N</italic> = 2); the internarial distance is smaller than interorbital distance (<abbrev xmlns:xlink="http://www.w3.org/1999/xlink" xlink:title="the internarial distance measured from center to center" id="ABBRID0E5HCK" xlink:type="simple">IND</abbrev>/<abbrev xmlns:xlink="http://www.w3.org/1999/xlink" xlink:title="the interorbital distance measured from center to center" id="ABBRID0ECICK" xlink:type="simple">IOD</abbrev> 61.5–71.0% at Stages 25–29, <italic>N</italic> = 12; and 68.1–69.2% at Stages 34–35, <italic>N</italic> = 2); the nares open laterally; the rims of nares are serrated, slightly raised from the body wall; the spiracle is sinistral, low on the left flank, and opens posteriorly; the spiracle tube is short and slightly protrudes posteriorly (<abbrev xmlns:xlink="http://www.w3.org/1999/xlink" xlink:title="distance from snout to the center of spiracle" id="ABBRID0EKICK" xlink:type="simple">SS</abbrev>/<abbrev xmlns:xlink="http://www.w3.org/1999/xlink" xlink:title="body length from snout to the point where the axis of the tail myotomes meets the body wall" id="ABBRID0EOICK" xlink:type="simple">BL</abbrev> 54.8–62.7% at Stages 25–29, <italic>N</italic> = 12; and 59.3–63.6% at Stages 34–35, <italic>N</italic> = 2). The anal tube opens medially and is unattached to the ventral fin; the dorsal fin arises behind the body-tail junction, and the ventral fin is connected to the trunk. The tail muscle is massive, deeper than tail fins before reaching the maximum tail height (<abbrev xmlns:xlink="http://www.w3.org/1999/xlink" xlink:title="tail muscle height at the body-tail junction, where ventral line of musculature meets trunk contour" id="ABBRID0EWICK" xlink:type="simple">TMH</abbrev>/<abbrev xmlns:xlink="http://www.w3.org/1999/xlink" xlink:title="maximal tail height" id="ABBRID0E1ICK" xlink:type="simple">MTH</abbrev> 43.4–63.0% at Stages 25–29, <italic>N</italic> = 11; and 50.7–54.5% at Stages 34–35, <italic>N</italic> = 2); the tail tip is pointed, the tail length accounts for 69.5–76.1% (at Stages 25–29, <italic>N</italic> = 11) and 73.1–74.4% (at Stages 34–35, <italic>N</italic> = 2) of the total length; the mouth is terminal and the oral disc is funnel-like (<abbrev xmlns:xlink="http://www.w3.org/1999/xlink" xlink:title="maximal body width" id="ABBRID0EGJCK" xlink:type="simple">BW</abbrev>/<abbrev xmlns:xlink="http://www.w3.org/1999/xlink" xlink:title="oral disc width" id="ABBRID0EKJCK" xlink:type="simple">ODW</abbrev> 63.3–79.6% at Stages 25–29, <italic>N</italic> = 12; and 73.1–85.7% at Stages 34–35, <italic>N</italic> = 2); four and five rows of short oval submarginal papillae can be observed on the upper and lower lips, respectively; keratodonts are absent; the upper jaw sheath is comb-like, exhibiting a weak median notch; the lower jaw sheath is thin and sickle-shaped, weakly keratinized, and finely serrated.</p></tp:treatment-sec><tp:treatment-sec sec-type="Coloration" id="SECID0ESJCK"><title>Coloration.</title><p>The following description is based on a tadpole at Stage 25 (<abbrev xmlns:xlink="http://www.w3.org/1999/xlink" content-type="institution" xlink:title="Institute of Wildlife Conservation, Central South University of Forestry and Technology" id="ABBRID0EYJCK" xlink:type="simple">CSUFT</abbrev> T10303, Fig. <xref ref-type="fig" rid="F4">4A–C</xref>). In life, the background color of the body and tail are semi-transparent grey; the dorsal surface of the body is covered by a pale brown pattern that extends to the dorsal surface of the anterior part of the tail; roughly symmetrical dark brown pigmentation can be observed on the dorsal body; and the neuromasts are distinctly visible. Laterally, the dorsal pattern extends to above the horizontal level of the spiracle; the lateral surface of the tail is pigmented brown, interspersed with pale golden spots and irregular dark brown speckles; the fins are semi-transparent and scattered with pale golden spots; the anterior part of the dorsal fin is marbled with golden and dark brown speckles, with the dark brown speckles forming an incomplete line; the anterior part of the ventral fin and the anal tube, lacks brown pigmentation but with sparse golden speckles. The ventral surface of the body is semi-transparent grey; the gills appear pink through the ventral skin; two large gold-pigmented white spots are present at ventrolateral head-body connection; the gut coils are distinctly visible through the ventral skin, the belly is scattered with small whitish speckles; the oral disc is translucent beige; the lateral and middle wings are covered by orangish pigmentation; the submarginal papillae on lips are dark brown; the narial rims are beige; the eye sclera is silver with black dots; the iris is copper-colored sprinkled with black dots, comparable to the iris coloration in adults; and the spiracle is translucent.</p><fig id="F4" position="float" orientation="portrait"><object-id xmlns:xlink="http://www.w3.org/1999/xlink" content-type="doi" xlink:type="simple">10.3897/zookeys.1139.81641.figure4</object-id><object-id xmlns:xlink="http://www.w3.org/1999/xlink" content-type="arpha" xlink:type="simple">C796E976-B811-53FA-98D8-522F89F96B64</object-id><label>Figure 4.</label><caption><p><italic><tp:taxon-name><tp:taxon-name-part taxon-name-part-type="genus" reg="Boulenophrys">Boulenophrys</tp:taxon-name-part><tp:taxon-name-part taxon-name-part-type="species" reg="nanlingensis">nanlingensis</tp:taxon-name-part></tp:taxon-name></italic> tadpoles in life <bold>A–C</bold> tadpole <abbrev xmlns:xlink="http://www.w3.org/1999/xlink" content-type="institution" xlink:title="Institute of Wildlife Conservation, Central South University of Forestry and Technology" id="ABBRID0EWKCK" xlink:type="simple">CSUFT</abbrev> T10303 (Stage 25) lateral view, dorsal view, and ventral view <bold>D</bold> ventral pattern of tadpole <abbrev xmlns:xlink="http://www.w3.org/1999/xlink" content-type="institution" xlink:title="Institute of Wildlife Conservation, Central South University of Forestry and Technology" id="ABBRID0E4KCK" xlink:type="simple">CSUFT</abbrev> T10262 (Stage 25) <bold>E</bold> ventral pattern of tadpole <abbrev xmlns:xlink="http://www.w3.org/1999/xlink" content-type="institution" xlink:title="Institute of Wildlife Conservation, Central South University of Forestry and Technology" id="ABBRID0EELCK" xlink:type="simple">CSUFT</abbrev> T10273 (Stage 28); and <bold>F</bold> oral disc of tadpole <abbrev xmlns:xlink="http://www.w3.org/1999/xlink" content-type="institution" xlink:title="Institute of Wildlife Conservation, Central South University of Forestry and Technology" id="ABBRID0ELLCK" xlink:type="simple">CSUFT</abbrev> T10261 (Stage 25). <bold>D</bold> and <bold>E</bold> share the same scale bar with <bold>A–C</bold>.</p></caption><graphic xmlns:xlink="http://www.w3.org/1999/xlink" xlink:href="zookeys-1139-001_article-81641__-g004.jpg" position="float" orientation="portrait" xlink:type="simple" id="oo_792994.jpg"><uri content-type="original_file" xlink:type="simple">https://binary.pensoft.net/fig/792994</uri></graphic></fig><fig id="F5" position="float" orientation="portrait"><object-id xmlns:xlink="http://www.w3.org/1999/xlink" content-type="doi" xlink:type="simple">10.3897/zookeys.1139.81641.figure5</object-id><object-id xmlns:xlink="http://www.w3.org/1999/xlink" content-type="arpha" xlink:type="simple">AF4BF6CC-4F7B-571E-A9A1-7AD58C5DD222</object-id><label>Figure 5.</label><caption><p>Megophryinid tadpoles and their habitats in Mangshan, Hunan Province, China (<bold>A</bold>) Non-collected <italic><tp:taxon-name><tp:taxon-name-part taxon-name-part-type="genus" reg="Boulenophrys">Bo.</tp:taxon-name-part><tp:taxon-name-part taxon-name-part-type="species" reg="shimentaina">shimentaina</tp:taxon-name-part></tp:taxon-name></italic> tadpole (middle) feeding together with two unrecognized tadpoles in its habitat (<bold>B</bold>); and tadpole habitat (<bold>C</bold>) of a mixed-species assemblage beside a forest road, with unrecognized tadpoles feeding together (<bold>D</bold>).</p></caption><graphic xmlns:xlink="http://www.w3.org/1999/xlink" xlink:href="zookeys-1139-001_article-81641__-g005.jpg" position="float" orientation="portrait" xlink:type="simple" id="oo_792995.jpg"><uri content-type="original_file" xlink:type="simple">https://binary.pensoft.net/fig/792995</uri></graphic></fig><p><bold><italic>Variation of coloration in life</italic>.</bold> The dorsal pattern coloration in tadpoles of <italic><tp:taxon-name><tp:taxon-name-part taxon-name-part-type="genus" reg="Boulenophrys">Bo.</tp:taxon-name-part><tp:taxon-name-part taxon-name-part-type="species" reg="nanlingensis">nanlingensis</tp:taxon-name-part></tp:taxon-name></italic> is subject to significant variation both in same stages and between stages. At Stage 25, a small-sized tadpole (<abbrev xmlns:xlink="http://www.w3.org/1999/xlink" content-type="institution" xlink:title="Institute of Wildlife Conservation, Central South University of Forestry and Technology" id="ABBRID0ENNCK" xlink:type="simple">CSUFT</abbrev> T10144, <abbrev xmlns:xlink="http://www.w3.org/1999/xlink" xlink:title="total length" id="ABBRID0ESNCK" xlink:type="simple">TTL</abbrev> 18.7 mm) exhibits a yellowish dorsum with pale orange blotches, and dark brown pigmentation present posteriorly; another small tadpole (<abbrev xmlns:xlink="http://www.w3.org/1999/xlink" content-type="institution" xlink:title="Institute of Wildlife Conservation, Central South University of Forestry and Technology" id="ABBRID0EWNCK" xlink:type="simple">CSUFT</abbrev> T10284, <abbrev xmlns:xlink="http://www.w3.org/1999/xlink" xlink:title="total length" id="ABBRID0E2NCK" xlink:type="simple">TTL</abbrev> 18.9 mm) displays a brown dorsum with whitish patterns on the dorsolateral surfaces of the trunk and these extend to the tip of the tail. The coloration of the medium-sized tadpoles at Stage 25 (<abbrev xmlns:xlink="http://www.w3.org/1999/xlink" content-type="institution" xlink:title="Institute of Wildlife Conservation, Central South University of Forestry and Technology" id="ABBRID0E6NCK" xlink:type="simple">CSUFT</abbrev> T10261, <abbrev xmlns:xlink="http://www.w3.org/1999/xlink" xlink:title="total length" id="ABBRID0EEOCK" xlink:type="simple">TTL</abbrev> 25.1 mm; and <abbrev xmlns:xlink="http://www.w3.org/1999/xlink" content-type="institution" xlink:title="Institute of Wildlife Conservation, Central South University of Forestry and Technology" id="ABBRID0EIOCK" xlink:type="simple">CSUFT</abbrev> T10262, <abbrev xmlns:xlink="http://www.w3.org/1999/xlink" xlink:title="total length" id="ABBRID0ENOCK" xlink:type="simple">TTL</abbrev> 27.2 mm) and a broken-tailed individual at Stage 25 (<abbrev xmlns:xlink="http://www.w3.org/1999/xlink" content-type="institution" xlink:title="Institute of Wildlife Conservation, Central South University of Forestry and Technology" id="ABBRID0EROCK" xlink:type="simple">CSUFT</abbrev> T10302) correspond to the dorsal pattern of <abbrev xmlns:xlink="http://www.w3.org/1999/xlink" content-type="institution" xlink:title="Institute of Wildlife Conservation, Central South University of Forestry and Technology" id="ABBRID0EWOCK" xlink:type="simple">CSUFT</abbrev> T10303 described above. However, the shape and coverage of dark brown markings varies between individuals. At later Stages 27–29, three medium-sized tadpoles (<abbrev xmlns:xlink="http://www.w3.org/1999/xlink" content-type="institution" xlink:title="Institute of Wildlife Conservation, Central South University of Forestry and Technology" id="ABBRID0E2OCK" xlink:type="simple">CSUFT</abbrev> 10377, Stage 27, <abbrev xmlns:xlink="http://www.w3.org/1999/xlink" xlink:title="total length" id="ABBRID0EAPCK" xlink:type="simple">TTL</abbrev> 28.1 mm; <abbrev xmlns:xlink="http://www.w3.org/1999/xlink" content-type="institution" xlink:title="Institute of Wildlife Conservation, Central South University of Forestry and Technology" id="ABBRID0EEPCK" xlink:type="simple">CSUFT</abbrev> T10376, Stage 27, <abbrev xmlns:xlink="http://www.w3.org/1999/xlink" xlink:title="total length" id="ABBRID0EJPCK" xlink:type="simple">TTL</abbrev> 24.8 mm; and <abbrev xmlns:xlink="http://www.w3.org/1999/xlink" content-type="institution" xlink:title="Institute of Wildlife Conservation, Central South University of Forestry and Technology" id="ABBRID0ENPCK" xlink:type="simple">CSUFT</abbrev> 10378, Stage 28, <abbrev xmlns:xlink="http://www.w3.org/1999/xlink" xlink:title="total length" id="ABBRID0ESPCK" xlink:type="simple">TTL</abbrev> 26.9 mm) exhibit a bi-colored dorsum, which is anteriorly pale brown and posteriorly inconspicuous dark brown. Tadpoles with relatively larger size at both early Stages 27–28 and advanced Stages 34–35 (<abbrev xmlns:xlink="http://www.w3.org/1999/xlink" content-type="institution" xlink:title="Institute of Wildlife Conservation, Central South University of Forestry and Technology" id="ABBRID0EWPCK" xlink:type="simple">CSUFT</abbrev> T10273, Stage 28, <abbrev xmlns:xlink="http://www.w3.org/1999/xlink" xlink:title="total length" id="ABBRID0E2PCK" xlink:type="simple">TTL</abbrev> 35.7 mm; <abbrev xmlns:xlink="http://www.w3.org/1999/xlink" content-type="institution" xlink:title="Institute of Wildlife Conservation, Central South University of Forestry and Technology" id="ABBRID0E6PCK" xlink:type="simple">CSUFT</abbrev> T10991, Stage 27, <abbrev xmlns:xlink="http://www.w3.org/1999/xlink" xlink:title="total length" id="ABBRID0EEQCK" xlink:type="simple">TTL</abbrev> 39.1 mm; <abbrev xmlns:xlink="http://www.w3.org/1999/xlink" content-type="institution" xlink:title="Institute of Wildlife Conservation, Central South University of Forestry and Technology" id="ABBRID0EIQCK" xlink:type="simple">CSUFT</abbrev> T10986, Stage 35, <abbrev xmlns:xlink="http://www.w3.org/1999/xlink" xlink:title="total length" id="ABBRID0ENQCK" xlink:type="simple">TTL</abbrev> 40.1 mm; and <abbrev xmlns:xlink="http://www.w3.org/1999/xlink" content-type="institution" xlink:title="Institute of Wildlife Conservation, Central South University of Forestry and Technology" id="ABBRID0ERQCK" xlink:type="simple">CSUFT</abbrev> T10969, Stage 34, <abbrev xmlns:xlink="http://www.w3.org/1999/xlink" xlink:title="total length" id="ABBRID0EWQCK" xlink:type="simple">TTL</abbrev> 34.4 mm) exhibit a uniform brownish dorsum coloration with almost invisible markings. Two tadpoles, <abbrev xmlns:xlink="http://www.w3.org/1999/xlink" content-type="institution" xlink:title="Institute of Wildlife Conservation, Central South University of Forestry and Technology" id="ABBRID0E1QCK" xlink:type="simple">CSUFT</abbrev> T10144 (Stage 25, <abbrev xmlns:xlink="http://www.w3.org/1999/xlink" xlink:title="total length" id="ABBRID0E6QCK" xlink:type="simple">TTL</abbrev> 18.7 mm) and <abbrev xmlns:xlink="http://www.w3.org/1999/xlink" content-type="institution" xlink:title="Institute of Wildlife Conservation, Central South University of Forestry and Technology" id="ABBRID0EDRCK" xlink:type="simple">CSUFT</abbrev> T10379 (Stage 29, <abbrev xmlns:xlink="http://www.w3.org/1999/xlink" xlink:title="total length" id="ABBRID0EIRCK" xlink:type="simple">TTL</abbrev> 27.8 mm) exhibit pale yellowish dorsum with orange pigmentation, which are indistinguishable from the small-sized <tp:taxon-name><tp:taxon-name-part taxon-name-part-type="genus" reg="Boulenophrys">Bo.</tp:taxon-name-part><tp:taxon-name-part taxon-name-part-type="uncertainty-rank">cf.</tp:taxon-name-part><tp:taxon-name-part taxon-name-part-type="species" reg="ombrophila">ombrophila</tp:taxon-name-part></tp:taxon-name> tadpole (<abbrev xmlns:xlink="http://www.w3.org/1999/xlink" content-type="institution" xlink:title="Institute of Wildlife Conservation, Central South University of Forestry and Technology" id="ABBRID0EZRCK" xlink:type="simple">CSUFT</abbrev> T10992, <abbrev xmlns:xlink="http://www.w3.org/1999/xlink" xlink:title="total length" id="ABBRID0E5RCK" xlink:type="simple">TTL</abbrev> 20.9 mm). A tadpole at Stage 27 (<abbrev xmlns:xlink="http://www.w3.org/1999/xlink" content-type="institution" xlink:title="Institute of Wildlife Conservation, Central South University of Forestry and Technology" id="ABBRID0ECSCK" xlink:type="simple">CSUFT</abbrev> T10376, <abbrev xmlns:xlink="http://www.w3.org/1999/xlink" xlink:title="total length" id="ABBRID0EHSCK" xlink:type="simple">TTL</abbrev> 24.8 mm) with a mid-vertical line on dorsum is similar with that of larger <tp:taxon-name><tp:taxon-name-part taxon-name-part-type="genus" reg="Boulenophrys">Bo.</tp:taxon-name-part><tp:taxon-name-part taxon-name-part-type="uncertainty-rank">cf.</tp:taxon-name-part><tp:taxon-name-part taxon-name-part-type="species" reg="ombrophila">ombrophila</tp:taxon-name-part></tp:taxon-name> tadpoles (Stages 26–27, and 36; <abbrev xmlns:xlink="http://www.w3.org/1999/xlink" xlink:title="total length" id="ABBRID0EYSCK" xlink:type="simple">TTL</abbrev> 30.4–33.7 mm). However, they were not collected form the same site as <tp:taxon-name><tp:taxon-name-part taxon-name-part-type="genus" reg="Boulenophrys">Bo.</tp:taxon-name-part><tp:taxon-name-part taxon-name-part-type="uncertainty-rank">cf.</tp:taxon-name-part><tp:taxon-name-part taxon-name-part-type="species" reg="ombrophila">ombrophila</tp:taxon-name-part></tp:taxon-name> tadpoles. A large-sized tadpole at Stage 35 (<abbrev xmlns:xlink="http://www.w3.org/1999/xlink" content-type="institution" xlink:title="Institute of Wildlife Conservation, Central South University of Forestry and Technology" id="ABBRID0EJTCK" xlink:type="simple">CSUFT</abbrev> 10986, <abbrev xmlns:xlink="http://www.w3.org/1999/xlink" xlink:title="total length" id="ABBRID0EOTCK" xlink:type="simple">TTL</abbrev> 40.1 mm) showed a ventral pattern of large spots on belly that was different with other specimens. For tadpoles at Stages 34–35 (<abbrev xmlns:xlink="http://www.w3.org/1999/xlink" content-type="institution" xlink:title="Institute of Wildlife Conservation, Central South University of Forestry and Technology" id="ABBRID0ESTCK" xlink:type="simple">CSUFT</abbrev> T10969, and <abbrev xmlns:xlink="http://www.w3.org/1999/xlink" content-type="institution" xlink:title="Institute of Wildlife Conservation, Central South University of Forestry and Technology" id="ABBRID0EXTCK" xlink:type="simple">CSUFT</abbrev> T10986), the hindlimbs are semi-transparent, the outer aspect of the legs is pigmented yellow and interspersed with brown chromocytes on top.</p><p>In preserved specimens, a fading of the dorsal pattern is observed; the tail is translucent with sparse dark-brown pigmentation; the orange pigmentation on lips is no longer visible; the whitish speckle on the ventral surface and the nares are translucent.</p></tp:treatment-sec><tp:treatment-sec sec-type="comparisons" id="SECID0E4TCK"><title>Comparisons.</title><p>The variation of dorsum pattern makes the tadpoles of <italic><tp:taxon-name><tp:taxon-name-part taxon-name-part-type="genus" reg="Boulenophrys">Bo.</tp:taxon-name-part><tp:taxon-name-part taxon-name-part-type="species" reg="nanlingensis">nanlingensis</tp:taxon-name-part></tp:taxon-name></italic> are sometimes confused with the syntopic tadpoles of <tp:taxon-name><tp:taxon-name-part taxon-name-part-type="genus" reg="Boulenophrys">Bo.</tp:taxon-name-part><tp:taxon-name-part taxon-name-part-type="uncertainty-rank">cf.</tp:taxon-name-part><tp:taxon-name-part taxon-name-part-type="species" reg="ombrophila">ombrophila</tp:taxon-name-part></tp:taxon-name>. Usually, the ventral pattern of sparse speckles (vs. dense speckles) and the tail pattern of many small speckles (vs. large spots) could distinguish them. An exception is the small-sized tadpole <abbrev xmlns:xlink="http://www.w3.org/1999/xlink" content-type="institution" xlink:title="Institute of Wildlife Conservation, Central South University of Forestry and Technology" id="ABBRID0E2UCK" xlink:type="simple">CSUFT</abbrev> 10144 (Stage 25, <abbrev xmlns:xlink="http://www.w3.org/1999/xlink" xlink:title="total length" id="ABBRID0EAVCK" xlink:type="simple">TTL</abbrev> 18.7 mm), which bears almost the same pattern as a small-sized <tp:taxon-name><tp:taxon-name-part taxon-name-part-type="genus" reg="Boulenophrys">Bo.</tp:taxon-name-part><tp:taxon-name-part taxon-name-part-type="uncertainty-rank">cf.</tp:taxon-name-part><tp:taxon-name-part taxon-name-part-type="species" reg="ombrophila">ombrophila</tp:taxon-name-part></tp:taxon-name> tadpole <abbrev xmlns:xlink="http://www.w3.org/1999/xlink" content-type="institution" xlink:title="Institute of Wildlife Conservation, Central South University of Forestry and Technology" id="ABBRID0ERVCK" xlink:type="simple">CSUFT</abbrev> T10992 (Stage 25, <abbrev xmlns:xlink="http://www.w3.org/1999/xlink" xlink:title="total length" id="ABBRID0EWVCK" xlink:type="simple">TTL</abbrev> 20.9 mm). The tadpoles of <italic><tp:taxon-name><tp:taxon-name-part taxon-name-part-type="genus" reg="Boulenophrys">Bo.</tp:taxon-name-part><tp:taxon-name-part taxon-name-part-type="species" reg="nanlingensis">nanlingensis</tp:taxon-name-part></tp:taxon-name></italic> differ from the syntopic <italic><tp:taxon-name><tp:taxon-name-part taxon-name-part-type="genus" reg="Boulenophrys">Bo.</tp:taxon-name-part><tp:taxon-name-part taxon-name-part-type="species" reg="shimentaina">shimentaina</tp:taxon-name-part></tp:taxon-name></italic> tadpoles by the pale brownish background coloration of the body and tail (vs. dark brown), the ventral pattern of sparse speckles (vs. dense small speckles), and the tail pattern of small dots (vs. large speckles).</p><p>Compared to other described <italic><tp:taxon-name><tp:taxon-name-part taxon-name-part-type="genus" reg="Boulenophrys">Boulenophrys</tp:taxon-name-part></tp:taxon-name></italic> tadpoles where species identification is supported by molecular data, the tadpoles of <italic><tp:taxon-name><tp:taxon-name-part taxon-name-part-type="genus" reg="Boulenophrys">Bo.</tp:taxon-name-part><tp:taxon-name-part taxon-name-part-type="species" reg="nanlingensis">nanlingensis</tp:taxon-name-part></tp:taxon-name></italic> differs by the presence of ventrolateral spots on each side of head-body connection (vs. absent in <italic><tp:taxon-name><tp:taxon-name-part taxon-name-part-type="genus" reg="Boulenophrys">Bo.</tp:taxon-name-part><tp:taxon-name-part taxon-name-part-type="species" reg="jingdongensis">jingdongensis</tp:taxon-name-part></tp:taxon-name></italic>, <italic><tp:taxon-name><tp:taxon-name-part taxon-name-part-type="genus" reg="Boulenophrys">Bo.</tp:taxon-name-part><tp:taxon-name-part taxon-name-part-type="species" reg="hoanglienensis">hoanglienensis</tp:taxon-name-part></tp:taxon-name></italic>, <italic><tp:taxon-name><tp:taxon-name-part taxon-name-part-type="genus" reg="Boulenophrys">Bo.</tp:taxon-name-part><tp:taxon-name-part taxon-name-part-type="species" reg="leishanensis">leishanensis</tp:taxon-name-part></tp:taxon-name></italic>, and <italic><tp:taxon-name><tp:taxon-name-part taxon-name-part-type="genus" reg="Boulenophrys">Bo.</tp:taxon-name-part><tp:taxon-name-part taxon-name-part-type="species" reg="lushuiensis">lushuiensis</tp:taxon-name-part></tp:taxon-name></italic>); the tail pattern of many brown speckles (vs. small spots on tail muscle in <italic><tp:taxon-name><tp:taxon-name-part taxon-name-part-type="genus" reg="Boulenophrys">Bo.</tp:taxon-name-part><tp:taxon-name-part taxon-name-part-type="species" reg="leishanensis">leishanensis</tp:taxon-name-part></tp:taxon-name></italic>; few dark spots on posterior tail muscle in <italic><tp:taxon-name><tp:taxon-name-part taxon-name-part-type="genus" reg="Boulenophrys">Bo.</tp:taxon-name-part><tp:taxon-name-part taxon-name-part-type="species" reg="jiangi">jiangi</tp:taxon-name-part></tp:taxon-name></italic>; and small white and black dots in <italic><tp:taxon-name><tp:taxon-name-part taxon-name-part-type="genus" reg="Boulenophrys">Bo.</tp:taxon-name-part><tp:taxon-name-part taxon-name-part-type="species" reg="baishanzuensis">baishanzuensis</tp:taxon-name-part></tp:taxon-name></italic>). Further comparisons between <italic><tp:taxon-name><tp:taxon-name-part taxon-name-part-type="genus" reg="Boulenophrys">Bo.</tp:taxon-name-part><tp:taxon-name-part taxon-name-part-type="species" reg="nanlingensis">nanlingensis</tp:taxon-name-part></tp:taxon-name></italic> tadpoles and all megophryinid tadpoles that were identified based on molecular data are shown in Tables <xref ref-type="table" rid="T2">2</xref>, <xref ref-type="table" rid="T3">3</xref>.</p></tp:treatment-sec><tp:treatment-sec sec-type="ecology" id="SECID0EE1CK"><title>Ecology notes.</title><p>Tadpoles of <italic><tp:taxon-name><tp:taxon-name-part taxon-name-part-type="genus" reg="Boulenophrys">Bo.</tp:taxon-name-part><tp:taxon-name-part taxon-name-part-type="species" reg="nanlingensis">nanlingensis</tp:taxon-name-part></tp:taxon-name></italic> were discovered in all collection sites during our field surveys in 2021, which perhaps implies that this species has larger population size, or it might exhibit less microhabitat specificity. Besides the three sites mentioned above, four <italic><tp:taxon-name><tp:taxon-name-part taxon-name-part-type="genus" reg="Boulenophrys">Bo.</tp:taxon-name-part><tp:taxon-name-part taxon-name-part-type="species" reg="nanlingensis">nanlingensis</tp:taxon-name-part></tp:taxon-name></italic> tadpoles were collected from a relatively wide stream (3–5 m wide), with a maximum depth of 0.5 m. An adult male was observed calling under rocks near the stream bank with its feet standing in shallow water on 28 July 2021.</p><p>The male calling activities of <italic><tp:taxon-name><tp:taxon-name-part taxon-name-part-type="genus" reg="Boulenophrys">Bo.</tp:taxon-name-part><tp:taxon-name-part taxon-name-part-type="species" reg="nanlingensis">nanlingensis</tp:taxon-name-part></tp:taxon-name></italic>, which began in late July, had increased during our visit in November in Mangshan. It seems the newborn larva would have to over-winter. Thus, we suspected the tadpoles of early Stages 25–29 collected in May and July were born in the previous year. Two tadpoles at advanced Stages 34–35 were collected on the 19<sup>th</sup> of November. Considering tadpoles in late stages develop relatively fast (Grosjean, 2003; TQ, personal observation). It was likely these advanced tadpoles would finish metamorphosis in cold season at the beginning of the next year. However, this assumption needs further confirmation because the cold weather and scarce food in winter may not be suitable for the survival of froglets.</p></tp:treatment-sec><tp:treatment-sec><!--Section generated to contain objects referenced in tp:taxon-treatment.--><table-wrap id="T1" position="float" orientation="portrait"><label>Table 1.</label><caption><p>Morphometric data of the tadpole specimens used in this study. For abbreviations, see Materials and Methods. “*” indicates specimens with broken tails, and “\” indicates “no data”.</p></caption><table id="TID0EYIBI" rules="all"><tbody><tr><th rowspan="1" colspan="1">Species</th><th rowspan="1" colspan="1">Voucher No.</th><th rowspan="1" colspan="1">Stage</th><th rowspan="1" colspan="1">
                      <abbrev xmlns:xlink="http://www.w3.org/1999/xlink" xlink:title="total length" id="ABBRID0EQ6AE" xlink:type="simple">TTL</abbrev>
                    </th><th rowspan="1" colspan="1">
                      <abbrev xmlns:xlink="http://www.w3.org/1999/xlink" xlink:title="body length from snout to the point where the axis of the tail myotomes meets the body wall" id="ABBRID0EY6AE" xlink:type="simple">BL</abbrev>
                    </th><th rowspan="1" colspan="1">
                      <abbrev xmlns:xlink="http://www.w3.org/1999/xlink" xlink:title="tail length = TTL – BL" id="ABBRID0EBAAG" xlink:type="simple">TAL</abbrev>
                    </th><th rowspan="1" colspan="1">
                      <abbrev xmlns:xlink="http://www.w3.org/1999/xlink" xlink:title="body height, maximal body height at trunk" id="ABBRID0EJAAG" xlink:type="simple">BH</abbrev>
                    </th><th rowspan="1" colspan="1">
                      <abbrev xmlns:xlink="http://www.w3.org/1999/xlink" xlink:title="distance from snout to the center of spiracle" id="ABBRID0ERAAG" xlink:type="simple">SS</abbrev>
                    </th><th rowspan="1" colspan="1">
                      <abbrev xmlns:xlink="http://www.w3.org/1999/xlink" xlink:title="body end to the center of spiracle" id="ABBRID0EZAAG" xlink:type="simple">BS</abbrev>
                    </th><th rowspan="1" colspan="1">
                      <abbrev xmlns:xlink="http://www.w3.org/1999/xlink" xlink:title="eye diameter" id="ABBRID0EBBAG" xlink:type="simple">ED</abbrev>
                    </th><th rowspan="1" colspan="1">
                      <abbrev xmlns:xlink="http://www.w3.org/1999/xlink" xlink:title="tail muscle height at the body-tail junction, where ventral line of musculature meets trunk contour" id="ABBRID0EJBAG" xlink:type="simple">TMH</abbrev>
                    </th><th rowspan="1" colspan="1">
                      <abbrev xmlns:xlink="http://www.w3.org/1999/xlink" xlink:title="maximal tail height" id="ABBRID0ERBAG" xlink:type="simple">MTH</abbrev>
                    </th><th rowspan="1" colspan="1">
                      <abbrev xmlns:xlink="http://www.w3.org/1999/xlink" xlink:title="upper fin height at MTH" id="ABBRID0EZBAG" xlink:type="simple">UFH</abbrev>
                    </th><th rowspan="1" colspan="1">
                      <abbrev xmlns:xlink="http://www.w3.org/1999/xlink" xlink:title="lower fin height at MTH" id="ABBRID0EBCAG" xlink:type="simple">LFH</abbrev>
                    </th><th rowspan="1" colspan="1">
                      <abbrev xmlns:xlink="http://www.w3.org/1999/xlink" xlink:title="the interorbital distance measured from center to center" id="ABBRID0EJCAG" xlink:type="simple">IOD</abbrev>
                    </th><th rowspan="1" colspan="1">
                      <abbrev xmlns:xlink="http://www.w3.org/1999/xlink" xlink:title="the internarial distance measured from center to center" id="ABBRID0ERCAG" xlink:type="simple">IND</abbrev>
                    </th><th rowspan="1" colspan="1">
                      <abbrev xmlns:xlink="http://www.w3.org/1999/xlink" xlink:title="distance from the center of naris to the center of the eye" id="ABBRID0EZCAG" xlink:type="simple">NE</abbrev>
                    </th><th rowspan="1" colspan="1">
                      <abbrev xmlns:xlink="http://www.w3.org/1999/xlink" xlink:title="distance from the center of naris to snout" id="ABBRID0EBDAG" xlink:type="simple">SN</abbrev>
                    </th><th rowspan="1" colspan="1">
                      <abbrev xmlns:xlink="http://www.w3.org/1999/xlink" xlink:title="eye–snout distance" id="ABBRID0EJDAG" xlink:type="simple">ES</abbrev>
                    </th><th rowspan="1" colspan="1">
                      <abbrev xmlns:xlink="http://www.w3.org/1999/xlink" xlink:title="tail muscle width at the same level as TMH" id="ABBRID0ERDAG" xlink:type="simple">TMW</abbrev>
                    </th><th rowspan="1" colspan="1">
                      <abbrev xmlns:xlink="http://www.w3.org/1999/xlink" xlink:title="maximal body width" id="ABBRID0EZDAG" xlink:type="simple">BW</abbrev>
                    </th><th rowspan="1" colspan="1">
                      <abbrev xmlns:xlink="http://www.w3.org/1999/xlink" xlink:title="oral disc width" id="ABBRID0EBEAG" xlink:type="simple">ODW</abbrev>
                    </th></tr><tr><td rowspan="5" colspan="1">
                      <italic>
                        <tp:taxon-name><tp:taxon-name-part taxon-name-part-type="genus" reg="Brachytarsophrys">Brachytarsophrys</tp:taxon-name-part><tp:taxon-name-part taxon-name-part-type="species" reg="popei">popei</tp:taxon-name-part></tp:taxon-name>
                      </italic>
                    </td><td rowspan="1" colspan="1"><abbrev xmlns:xlink="http://www.w3.org/1999/xlink" content-type="institution" xlink:title="Institute of Wildlife Conservation, Central South University of Forestry and Technology" id="ABBRID0EZEAG" xlink:type="simple">CSUFT</abbrev> T10944</td><td rowspan="1" colspan="1">27</td><td rowspan="1" colspan="1">31.8</td><td rowspan="1" colspan="1">9.0</td><td rowspan="1" colspan="1">22.8</td><td rowspan="1" colspan="1">4.2</td><td rowspan="1" colspan="1">5.0</td><td rowspan="1" colspan="1">4.2</td><td rowspan="1" colspan="1">1.2</td><td rowspan="1" colspan="1">3.0</td><td rowspan="1" colspan="1">5.4</td><td rowspan="1" colspan="1">1.7</td><td rowspan="1" colspan="1">1.9</td><td rowspan="1" colspan="1">3.8</td><td rowspan="1" colspan="1">2.5</td><td rowspan="1" colspan="1">1.1</td><td rowspan="1" colspan="1">1.6</td><td rowspan="1" colspan="1">2.7</td><td rowspan="1" colspan="1">2.7</td><td rowspan="1" colspan="1">4.8</td><td rowspan="1" colspan="1">5.4</td></tr><tr><td rowspan="1" colspan="1"><abbrev xmlns:xlink="http://www.w3.org/1999/xlink" content-type="institution" xlink:title="Institute of Wildlife Conservation, Central South University of Forestry and Technology" id="ABBRID0E6GAG" xlink:type="simple">CSUFT</abbrev> T10945</td><td rowspan="1" colspan="1">26</td><td rowspan="1" colspan="1">27.9</td><td rowspan="1" colspan="1">7.9</td><td rowspan="1" colspan="1">20.0</td><td rowspan="1" colspan="1">3.9</td><td rowspan="1" colspan="1">4.9</td><td rowspan="1" colspan="1">3.4</td><td rowspan="1" colspan="1">1.2</td><td rowspan="1" colspan="1">2.9</td><td rowspan="1" colspan="1">5.2</td><td rowspan="1" colspan="1">1.4</td><td rowspan="1" colspan="1">1.6</td><td rowspan="1" colspan="1">3.8</td><td rowspan="1" colspan="1">2.6</td><td rowspan="1" colspan="1">1.1</td><td rowspan="1" colspan="1">1.5</td><td rowspan="1" colspan="1">2.6</td><td rowspan="1" colspan="1">2.5</td><td rowspan="1" colspan="1">4.4</td><td rowspan="1" colspan="1">5.9</td></tr><tr><td rowspan="1" colspan="1"><abbrev xmlns:xlink="http://www.w3.org/1999/xlink" content-type="institution" xlink:title="Institute of Wildlife Conservation, Central South University of Forestry and Technology" id="ABBRID0EFJAG" xlink:type="simple">CSUFT</abbrev> T10115</td><td rowspan="1" colspan="1">37</td><td rowspan="1" colspan="1">35.0</td><td rowspan="1" colspan="1">10.5</td><td rowspan="1" colspan="1">24.5</td><td rowspan="1" colspan="1">4.7</td><td rowspan="1" colspan="1">6.1</td><td rowspan="1" colspan="1">4.5</td><td rowspan="1" colspan="1">1.4</td><td rowspan="1" colspan="1">3.1</td><td rowspan="1" colspan="1">6.4</td><td rowspan="1" colspan="1">2.1</td><td rowspan="1" colspan="1">2.0</td><td rowspan="1" colspan="1">4.6</td><td rowspan="1" colspan="1">2.8</td><td rowspan="1" colspan="1">1.4</td><td rowspan="1" colspan="1">1.9</td><td rowspan="1" colspan="1">3.3</td><td rowspan="1" colspan="1">2.9</td><td rowspan="1" colspan="1">5.8</td><td rowspan="1" colspan="1">7.4</td></tr><tr><td rowspan="1" colspan="1"><abbrev xmlns:xlink="http://www.w3.org/1999/xlink" content-type="institution" xlink:title="Institute of Wildlife Conservation, Central South University of Forestry and Technology" id="ABBRID0ELLAG" xlink:type="simple">CSUFT</abbrev> T10117</td><td rowspan="1" colspan="1">37</td><td rowspan="1" colspan="1">37.3</td><td rowspan="1" colspan="1">11.0</td><td rowspan="1" colspan="1">26.3</td><td rowspan="1" colspan="1">5.0</td><td rowspan="1" colspan="1">6.3</td><td rowspan="1" colspan="1">4.7</td><td rowspan="1" colspan="1">1.5</td><td rowspan="1" colspan="1">2.9</td><td rowspan="1" colspan="1">5.8</td><td rowspan="1" colspan="1">1.9</td><td rowspan="1" colspan="1">1.9</td><td rowspan="1" colspan="1">4.7</td><td rowspan="1" colspan="1">2.8</td><td rowspan="1" colspan="1">1.5</td><td rowspan="1" colspan="1">2.0</td><td rowspan="1" colspan="1">3.4</td><td rowspan="1" colspan="1">2.9</td><td rowspan="1" colspan="1">5.9</td><td rowspan="1" colspan="1">7.8</td></tr><tr><td rowspan="1" colspan="1"><abbrev xmlns:xlink="http://www.w3.org/1999/xlink" content-type="institution" xlink:title="Institute of Wildlife Conservation, Central South University of Forestry and Technology" id="ABBRID0ERNAG" xlink:type="simple">CSUFT</abbrev> T10119</td><td rowspan="1" colspan="1">36</td><td rowspan="1" colspan="1">36.9</td><td rowspan="1" colspan="1">10.9</td><td rowspan="1" colspan="1">26.0</td><td rowspan="1" colspan="1">5.0</td><td rowspan="1" colspan="1">6.3</td><td rowspan="1" colspan="1">4.9</td><td rowspan="1" colspan="1">1.4</td><td rowspan="1" colspan="1">3.2</td><td rowspan="1" colspan="1">6.3</td><td rowspan="1" colspan="1">2.1</td><td rowspan="1" colspan="1">2.1</td><td rowspan="1" colspan="1">4.7</td><td rowspan="1" colspan="1">3.0</td><td rowspan="1" colspan="1">1.5</td><td rowspan="1" colspan="1">1.8</td><td rowspan="1" colspan="1">3.2</td><td rowspan="1" colspan="1">3.1</td><td rowspan="1" colspan="1">5.9</td><td rowspan="1" colspan="1">7.6</td></tr><tr><td rowspan="5" colspan="1">
                      <italic>
                        <tp:taxon-name><tp:taxon-name-part taxon-name-part-type="genus" reg="Boulenophrys">Boulenophrys</tp:taxon-name-part><tp:taxon-name-part taxon-name-part-type="species" reg="shimentaina">shimentaina</tp:taxon-name-part></tp:taxon-name>
                      </italic>
                    </td><td rowspan="1" colspan="1"><abbrev xmlns:xlink="http://www.w3.org/1999/xlink" content-type="institution" xlink:title="Institute of Wildlife Conservation, Central South University of Forestry and Technology" id="ABBRID0EGQAG" xlink:type="simple">CSUFT</abbrev> T10156</td><td rowspan="1" colspan="1">25</td><td rowspan="1" colspan="1">28.5</td><td rowspan="1" colspan="1">7.3</td><td rowspan="1" colspan="1">21.2</td><td rowspan="1" colspan="1">3.1</td><td rowspan="1" colspan="1">3.9</td><td rowspan="1" colspan="1">3.8</td><td rowspan="1" colspan="1">0.8</td><td rowspan="1" colspan="1">2.3</td><td rowspan="1" colspan="1">4.4</td><td rowspan="1" colspan="1">1.2</td><td rowspan="1" colspan="1">1.1</td><td rowspan="1" colspan="1">3.1</td><td rowspan="1" colspan="1">2.2</td><td rowspan="1" colspan="1">1.0</td><td rowspan="1" colspan="1">1.4</td><td rowspan="1" colspan="1">2.3</td><td rowspan="1" colspan="1">2.4</td><td rowspan="1" colspan="1">4.0</td><td rowspan="1" colspan="1">5.2</td></tr><tr><td rowspan="1" colspan="1"><abbrev xmlns:xlink="http://www.w3.org/1999/xlink" content-type="institution" xlink:title="Institute of Wildlife Conservation, Central South University of Forestry and Technology" id="ABBRID0EMSAG" xlink:type="simple">CSUFT</abbrev> T10277</td><td rowspan="1" colspan="1">26</td><td rowspan="1" colspan="1">28.6</td><td rowspan="1" colspan="1">8.0</td><td rowspan="1" colspan="1">20.6</td><td rowspan="1" colspan="1">3.8</td><td rowspan="1" colspan="1">4.6</td><td rowspan="1" colspan="1">3.5</td><td rowspan="1" colspan="1">1.0</td><td rowspan="1" colspan="1">2.5</td><td rowspan="1" colspan="1">4.5</td><td rowspan="1" colspan="1">1.3</td><td rowspan="1" colspan="1">1.3</td><td rowspan="1" colspan="1">3.4</td><td rowspan="1" colspan="1">2.4</td><td rowspan="1" colspan="1">1.0</td><td rowspan="1" colspan="1">1.6</td><td rowspan="1" colspan="1">2.6</td><td rowspan="1" colspan="1">2.4</td><td rowspan="1" colspan="1">4.4</td><td rowspan="1" colspan="1">6.3</td></tr><tr><td rowspan="1" colspan="1"><abbrev xmlns:xlink="http://www.w3.org/1999/xlink" content-type="institution" xlink:title="Institute of Wildlife Conservation, Central South University of Forestry and Technology" id="ABBRID0ESUAG" xlink:type="simple">CSUFT</abbrev> T10279*</td><td rowspan="1" colspan="1">25</td><td rowspan="1" colspan="1">\</td><td rowspan="1" colspan="1">8.3</td><td rowspan="1" colspan="1">\</td><td rowspan="1" colspan="1">3.7</td><td rowspan="1" colspan="1">4.7</td><td rowspan="1" colspan="1">3.9</td><td rowspan="1" colspan="1">1.0</td><td rowspan="1" colspan="1">2.6</td><td rowspan="1" colspan="1">\</td><td rowspan="1" colspan="1">\</td><td rowspan="1" colspan="1">\</td><td rowspan="1" colspan="1">3.4</td><td rowspan="1" colspan="1">2.3</td><td rowspan="1" colspan="1">1.0</td><td rowspan="1" colspan="1">1.5</td><td rowspan="1" colspan="1">2.4</td><td rowspan="1" colspan="1">2.5</td><td rowspan="1" colspan="1">4.3</td><td rowspan="1" colspan="1">6.6</td></tr><tr><td rowspan="1" colspan="1"><abbrev xmlns:xlink="http://www.w3.org/1999/xlink" content-type="institution" xlink:title="Institute of Wildlife Conservation, Central South University of Forestry and Technology" id="ABBRID0EYWAG" xlink:type="simple">CSUFT</abbrev> T10285</td><td rowspan="1" colspan="1">27</td><td rowspan="1" colspan="1">28.5</td><td rowspan="1" colspan="1">8.1</td><td rowspan="1" colspan="1">20.4</td><td rowspan="1" colspan="1">3.7</td><td rowspan="1" colspan="1">4.7</td><td rowspan="1" colspan="1">3.6</td><td rowspan="1" colspan="1">1.0</td><td rowspan="1" colspan="1">2.8</td><td rowspan="1" colspan="1">5.6</td><td rowspan="1" colspan="1">1.5</td><td rowspan="1" colspan="1">1.5</td><td rowspan="1" colspan="1">3.4</td><td rowspan="1" colspan="1">2.3</td><td rowspan="1" colspan="1">1.0</td><td rowspan="1" colspan="1">1.5</td><td rowspan="1" colspan="1">2.4</td><td rowspan="1" colspan="1">2.4</td><td rowspan="1" colspan="1">4.4</td><td rowspan="1" colspan="1">5.7</td></tr><tr><td rowspan="1" colspan="1"><abbrev xmlns:xlink="http://www.w3.org/1999/xlink" content-type="institution" xlink:title="Institute of Wildlife Conservation, Central South University of Forestry and Technology" id="ABBRID0E5YAG" xlink:type="simple">CSUFT</abbrev> T10283</td><td rowspan="1" colspan="1">28</td><td rowspan="1" colspan="1">27.0</td><td rowspan="1" colspan="1">8.0</td><td rowspan="1" colspan="1">19.0</td><td rowspan="1" colspan="1">3.5</td><td rowspan="1" colspan="1">4.4</td><td rowspan="1" colspan="1">3.7</td><td rowspan="1" colspan="1">0.9</td><td rowspan="1" colspan="1">2.6</td><td rowspan="1" colspan="1">4.8</td><td rowspan="1" colspan="1">1.3</td><td rowspan="1" colspan="1">1.2</td><td rowspan="1" colspan="1">3.2</td><td rowspan="1" colspan="1">2.3</td><td rowspan="1" colspan="1">0.9</td><td rowspan="1" colspan="1">1.4</td><td rowspan="1" colspan="1">2.3</td><td rowspan="1" colspan="1">2.2</td><td rowspan="1" colspan="1">4.1</td><td rowspan="1" colspan="1">6.0</td></tr><tr><td rowspan="14" colspan="1">
                      <italic>
                        <tp:taxon-name><tp:taxon-name-part taxon-name-part-type="genus" reg="Boulenophrys">Boulenophrys</tp:taxon-name-part><tp:taxon-name-part taxon-name-part-type="species" reg="nanlingensis">nanlingensis</tp:taxon-name-part></tp:taxon-name>
                      </italic>
                    </td><td rowspan="1" colspan="1"><abbrev xmlns:xlink="http://www.w3.org/1999/xlink" content-type="institution" xlink:title="Institute of Wildlife Conservation, Central South University of Forestry and Technology" id="ABBRID0ET2AG" xlink:type="simple">CSUFT</abbrev> T10144</td><td rowspan="1" colspan="1">25</td><td rowspan="1" colspan="1">18.7</td><td rowspan="1" colspan="1">5.4</td><td rowspan="1" colspan="1">13.3</td><td rowspan="1" colspan="1">2.3</td><td rowspan="1" colspan="1">3.2</td><td rowspan="1" colspan="1">2.5</td><td rowspan="1" colspan="1">0.7</td><td rowspan="1" colspan="1">1.7</td><td rowspan="1" colspan="1">2.7</td><td rowspan="1" colspan="1">0.7</td><td rowspan="1" colspan="1">0.8</td><td rowspan="1" colspan="1">2.3</td><td rowspan="1" colspan="1">1.6</td><td rowspan="1" colspan="1">0.7</td><td rowspan="1" colspan="1">1.0</td><td rowspan="1" colspan="1">1.7</td><td rowspan="1" colspan="1">1.5</td><td rowspan="1" colspan="1">2.8</td><td rowspan="1" colspan="1">3.8</td></tr><tr><td rowspan="1" colspan="1"><abbrev xmlns:xlink="http://www.w3.org/1999/xlink" content-type="institution" xlink:title="Institute of Wildlife Conservation, Central South University of Forestry and Technology" id="ABBRID0EZ4AG" xlink:type="simple">CSUFT</abbrev> T10986</td><td rowspan="1" colspan="1">35</td><td rowspan="1" colspan="1">40.1</td><td rowspan="1" colspan="1">10.8</td><td rowspan="1" colspan="1">29.3</td><td rowspan="1" colspan="1">5.4</td><td rowspan="1" colspan="1">6.4</td><td rowspan="1" colspan="1">4.5</td><td rowspan="1" colspan="1">1.6</td><td rowspan="1" colspan="1">3.7</td><td rowspan="1" colspan="1">7.3</td><td rowspan="1" colspan="1">1.7</td><td rowspan="1" colspan="1">1.6</td><td rowspan="1" colspan="1">4.7</td><td rowspan="1" colspan="1">3.2</td><td rowspan="1" colspan="1">1.5</td><td rowspan="1" colspan="1">2.4</td><td rowspan="1" colspan="1">3.7</td><td rowspan="1" colspan="1">3.6</td><td rowspan="1" colspan="1">5.7</td><td rowspan="1" colspan="1">7.8</td></tr><tr><td rowspan="1" colspan="1"><abbrev xmlns:xlink="http://www.w3.org/1999/xlink" content-type="institution" xlink:title="Institute of Wildlife Conservation, Central South University of Forestry and Technology" id="ABBRID0E66AG" xlink:type="simple">CSUFT</abbrev> T10969</td><td rowspan="1" colspan="1">34</td><td rowspan="1" colspan="1">34.4</td><td rowspan="1" colspan="1">8.8</td><td rowspan="1" colspan="1">25.6</td><td rowspan="1" colspan="1">4.0</td><td rowspan="1" colspan="1">5.6</td><td rowspan="1" colspan="1">4.2</td><td rowspan="1" colspan="1">1.3</td><td rowspan="1" colspan="1">3.0</td><td rowspan="1" colspan="1">5.5</td><td rowspan="1" colspan="1">1.4</td><td rowspan="1" colspan="1">1.3</td><td rowspan="1" colspan="1">3.9</td><td rowspan="1" colspan="1">2.7</td><td rowspan="1" colspan="1">1.1</td><td rowspan="1" colspan="1">1.9</td><td rowspan="1" colspan="1">3.0</td><td rowspan="1" colspan="1">2.8</td><td rowspan="1" colspan="1">4.8</td><td rowspan="1" colspan="1">5.6</td></tr><tr><td rowspan="1" colspan="1"><abbrev xmlns:xlink="http://www.w3.org/1999/xlink" content-type="institution" xlink:title="Institute of Wildlife Conservation, Central South University of Forestry and Technology" id="ABBRID0EFCBG" xlink:type="simple">CSUFT</abbrev> T10261</td><td rowspan="1" colspan="1">25</td><td rowspan="1" colspan="1">25.1</td><td rowspan="1" colspan="1">6.7</td><td rowspan="1" colspan="1">18.4</td><td rowspan="1" colspan="1">3.1</td><td rowspan="1" colspan="1">4.2</td><td rowspan="1" colspan="1">2.7</td><td rowspan="1" colspan="1">0.8</td><td rowspan="1" colspan="1">1.8</td><td rowspan="1" colspan="1">4.0</td><td rowspan="1" colspan="1">1.2</td><td rowspan="1" colspan="1">1.2</td><td rowspan="1" colspan="1">2.7</td><td rowspan="1" colspan="1">1.9</td><td rowspan="1" colspan="1">0.8</td><td rowspan="1" colspan="1">1.2</td><td rowspan="1" colspan="1">2.0</td><td rowspan="1" colspan="1">1.5</td><td rowspan="1" colspan="1">3.8</td><td rowspan="1" colspan="1">5.4</td></tr><tr><td rowspan="1" colspan="1"><abbrev xmlns:xlink="http://www.w3.org/1999/xlink" content-type="institution" xlink:title="Institute of Wildlife Conservation, Central South University of Forestry and Technology" id="ABBRID0ELEBG" xlink:type="simple">CSUFT</abbrev> T10262</td><td rowspan="1" colspan="1">25</td><td rowspan="1" colspan="1">27.2</td><td rowspan="1" colspan="1">6.5</td><td rowspan="1" colspan="1">20.7</td><td rowspan="1" colspan="1">2.8</td><td rowspan="1" colspan="1">4.0</td><td rowspan="1" colspan="1">2.8</td><td rowspan="1" colspan="1">1.0</td><td rowspan="1" colspan="1">1.9</td><td rowspan="1" colspan="1">4.2</td><td rowspan="1" colspan="1">1.2</td><td rowspan="1" colspan="1">1.2</td><td rowspan="1" colspan="1">2.9</td><td rowspan="1" colspan="1">1.9</td><td rowspan="1" colspan="1">0.9</td><td rowspan="1" colspan="1">1.2</td><td rowspan="1" colspan="1">2.1</td><td rowspan="1" colspan="1">1.7</td><td rowspan="1" colspan="1">3.6</td><td rowspan="1" colspan="1">5.2</td></tr><tr><td rowspan="1" colspan="1"><abbrev xmlns:xlink="http://www.w3.org/1999/xlink" content-type="institution" xlink:title="Institute of Wildlife Conservation, Central South University of Forestry and Technology" id="ABBRID0ERGBG" xlink:type="simple">CSUFT</abbrev> T10273</td><td rowspan="1" colspan="1">28</td><td rowspan="1" colspan="1">35.7</td><td rowspan="1" colspan="1">9.4</td><td rowspan="1" colspan="1">26.3</td><td rowspan="1" colspan="1">4.4</td><td rowspan="1" colspan="1">5.4</td><td rowspan="1" colspan="1">4.3</td><td rowspan="1" colspan="1">1.1</td><td rowspan="1" colspan="1">3.2</td><td rowspan="1" colspan="1">5.9</td><td rowspan="1" colspan="1">1.5</td><td rowspan="1" colspan="1">1.5</td><td rowspan="1" colspan="1">4.0</td><td rowspan="1" colspan="1">2.8</td><td rowspan="1" colspan="1">1.0</td><td rowspan="1" colspan="1">1.8</td><td rowspan="1" colspan="1">2.9</td><td rowspan="1" colspan="1">3.0</td><td rowspan="1" colspan="1">5.0</td><td rowspan="1" colspan="1">7.9</td></tr><tr><td rowspan="1" colspan="1"><abbrev xmlns:xlink="http://www.w3.org/1999/xlink" content-type="institution" xlink:title="Institute of Wildlife Conservation, Central South University of Forestry and Technology" id="ABBRID0EXIBG" xlink:type="simple">CSUFT</abbrev> T10991</td><td rowspan="1" colspan="1">27</td><td rowspan="1" colspan="1">39.1</td><td rowspan="1" colspan="1">10.3</td><td rowspan="1" colspan="1">28.8</td><td rowspan="1" colspan="1">4.4</td><td rowspan="1" colspan="1">6.0</td><td rowspan="1" colspan="1">4.4</td><td rowspan="1" colspan="1">1.3</td><td rowspan="1" colspan="1">3.1</td><td rowspan="1" colspan="1">6.7</td><td rowspan="1" colspan="1">2.0</td><td rowspan="1" colspan="1">1.8</td><td rowspan="1" colspan="1">4.0</td><td rowspan="1" colspan="1">2.8</td><td rowspan="1" colspan="1">1.2</td><td rowspan="1" colspan="1">1.9</td><td rowspan="1" colspan="1">3.1</td><td rowspan="1" colspan="1">2.8</td><td rowspan="1" colspan="1">5.3</td><td rowspan="1" colspan="1">7.6</td></tr><tr><td rowspan="1" colspan="1"><abbrev xmlns:xlink="http://www.w3.org/1999/xlink" content-type="institution" xlink:title="Institute of Wildlife Conservation, Central South University of Forestry and Technology" id="ABBRID0E4KBG" xlink:type="simple">CSUFT</abbrev> T10284</td><td rowspan="1" colspan="1">25</td><td rowspan="1" colspan="1">18.9</td><td rowspan="1" colspan="1">5.3</td><td rowspan="1" colspan="1">13.6</td><td rowspan="1" colspan="1">2.6</td><td rowspan="1" colspan="1">3.3</td><td rowspan="1" colspan="1">2.2</td><td rowspan="1" colspan="1">0.8</td><td rowspan="1" colspan="1">1.7</td><td rowspan="1" colspan="1">3.4</td><td rowspan="1" colspan="1">1.0</td><td rowspan="1" colspan="1">0.9</td><td rowspan="1" colspan="1">2.6</td><td rowspan="1" colspan="1">1.6</td><td rowspan="1" colspan="1">0.8</td><td rowspan="1" colspan="1">1.0</td><td rowspan="1" colspan="1">1.8</td><td rowspan="1" colspan="1">1.6</td><td rowspan="1" colspan="1">3.2</td><td rowspan="1" colspan="1">4.1</td></tr><tr><td rowspan="1" colspan="1"><abbrev xmlns:xlink="http://www.w3.org/1999/xlink" content-type="institution" xlink:title="Institute of Wildlife Conservation, Central South University of Forestry and Technology" id="ABBRID0EDNBG" xlink:type="simple">CSUFT</abbrev> T10302*</td><td rowspan="1" colspan="1">25</td><td rowspan="1" colspan="1">\</td><td rowspan="1" colspan="1">7.3</td><td rowspan="1" colspan="1">\</td><td rowspan="1" colspan="1">3.3</td><td rowspan="1" colspan="1">4.0</td><td rowspan="1" colspan="1">3.3</td><td rowspan="1" colspan="1">0.9</td><td rowspan="1" colspan="1">2.4</td><td rowspan="1" colspan="1">\</td><td rowspan="1" colspan="1">\</td><td rowspan="1" colspan="1">\</td><td rowspan="1" colspan="1">3.0</td><td rowspan="1" colspan="1">2.0</td><td rowspan="1" colspan="1">0.9</td><td rowspan="1" colspan="1">1.3</td><td rowspan="1" colspan="1">2.2</td><td rowspan="1" colspan="1">2.1</td><td rowspan="1" colspan="1">4.0.</td><td rowspan="1" colspan="1">6.0</td></tr><tr><td rowspan="1" colspan="1"><abbrev xmlns:xlink="http://www.w3.org/1999/xlink" content-type="institution" xlink:title="Institute of Wildlife Conservation, Central South University of Forestry and Technology" id="ABBRID0EJPBG" xlink:type="simple">CSUFT</abbrev> T10303</td><td rowspan="1" colspan="1">25</td><td rowspan="1" colspan="1">26.2</td><td rowspan="1" colspan="1">6.8</td><td rowspan="1" colspan="1">19.4</td><td rowspan="1" colspan="1">3.3</td><td rowspan="1" colspan="1">3.9</td><td rowspan="1" colspan="1">3.1</td><td rowspan="1" colspan="1">0.8</td><td rowspan="1" colspan="1">2.3</td><td rowspan="1" colspan="1">4.0</td><td rowspan="1" colspan="1">1.3</td><td rowspan="1" colspan="1">1.2</td><td rowspan="1" colspan="1">2.9</td><td rowspan="1" colspan="1">1.9</td><td rowspan="1" colspan="1">0.9</td><td rowspan="1" colspan="1">1.3</td><td rowspan="1" colspan="1">2.2</td><td rowspan="1" colspan="1">2.0</td><td rowspan="1" colspan="1">3.9</td><td rowspan="1" colspan="1">4.9</td></tr><tr><td rowspan="1" colspan="1"><abbrev xmlns:xlink="http://www.w3.org/1999/xlink" content-type="institution" xlink:title="Institute of Wildlife Conservation, Central South University of Forestry and Technology" id="ABBRID0EPRBG" xlink:type="simple">CSUFT</abbrev> T10377</td><td rowspan="1" colspan="1">27</td><td rowspan="1" colspan="1">28.1</td><td rowspan="1" colspan="1">8.2</td><td rowspan="1" colspan="1">19.9</td><td rowspan="1" colspan="1">3.5</td><td rowspan="1" colspan="1">4.9</td><td rowspan="1" colspan="1">3.4</td><td rowspan="1" colspan="1">1.0</td><td rowspan="1" colspan="1">2.3</td><td rowspan="1" colspan="1">5.3</td><td rowspan="1" colspan="1">1.5</td><td rowspan="1" colspan="1">1.5</td><td rowspan="1" colspan="1">3.4</td><td rowspan="1" colspan="1">2.3</td><td rowspan="1" colspan="1">0.9</td><td rowspan="1" colspan="1">1.6</td><td rowspan="1" colspan="1">2.4</td><td rowspan="1" colspan="1">2.0</td><td rowspan="1" colspan="1">4.4</td><td rowspan="1" colspan="1">6.8</td></tr><tr><td rowspan="1" colspan="1"><abbrev xmlns:xlink="http://www.w3.org/1999/xlink" content-type="institution" xlink:title="Institute of Wildlife Conservation, Central South University of Forestry and Technology" id="ABBRID0EVTBG" xlink:type="simple">CSUFT</abbrev> T10378</td><td rowspan="1" colspan="1">28</td><td rowspan="1" colspan="1">26.9</td><td rowspan="1" colspan="1">8.2</td><td rowspan="1" colspan="1">18.7</td><td rowspan="1" colspan="1">3.4</td><td rowspan="1" colspan="1">5.0</td><td rowspan="1" colspan="1">3.2</td><td rowspan="1" colspan="1">1.2</td><td rowspan="1" colspan="1">2.4</td><td rowspan="1" colspan="1">5.2</td><td rowspan="1" colspan="1">1.3</td><td rowspan="1" colspan="1">1.4</td><td rowspan="1" colspan="1">3.4</td><td rowspan="1" colspan="1">2.2</td><td rowspan="1" colspan="1">0.9</td><td rowspan="1" colspan="1">1.4</td><td rowspan="1" colspan="1">2.3</td><td rowspan="1" colspan="1">2.2</td><td rowspan="1" colspan="1">4.2</td><td rowspan="1" colspan="1">5.9</td></tr><tr><td rowspan="1" colspan="1"><abbrev xmlns:xlink="http://www.w3.org/1999/xlink" content-type="institution" xlink:title="Institute of Wildlife Conservation, Central South University of Forestry and Technology" id="ABBRID0E2VBG" xlink:type="simple">CSUFT</abbrev> T10376</td><td rowspan="1" colspan="1">27</td><td rowspan="1" colspan="1">24.8</td><td rowspan="1" colspan="1">7.0</td><td rowspan="1" colspan="1">17.8</td><td rowspan="1" colspan="1">3.5</td><td rowspan="1" colspan="1">4.1</td><td rowspan="1" colspan="1">3.1</td><td rowspan="1" colspan="1">1.0</td><td rowspan="1" colspan="1">2.1</td><td rowspan="1" colspan="1">4.8</td><td rowspan="1" colspan="1">1.4</td><td rowspan="1" colspan="1">1.4</td><td rowspan="1" colspan="1">3.1</td><td rowspan="1" colspan="1">2.1</td><td rowspan="1" colspan="1">0.9</td><td rowspan="1" colspan="1">1.3</td><td rowspan="1" colspan="1">2.1</td><td rowspan="1" colspan="1">2.0</td><td rowspan="1" colspan="1">4.0</td><td rowspan="1" colspan="1">5.7</td></tr><tr><td rowspan="1" colspan="1"><abbrev xmlns:xlink="http://www.w3.org/1999/xlink" content-type="institution" xlink:title="Institute of Wildlife Conservation, Central South University of Forestry and Technology" id="ABBRID0EBYBG" xlink:type="simple">CSUFT</abbrev> T10379</td><td rowspan="1" colspan="1">29</td><td rowspan="1" colspan="1">27.8</td><td rowspan="1" colspan="1">7.7</td><td rowspan="1" colspan="1">20.1</td><td rowspan="1" colspan="1">3.5</td><td rowspan="1" colspan="1">4.5</td><td rowspan="1" colspan="1">3.1</td><td rowspan="1" colspan="1">1.2</td><td rowspan="1" colspan="1">2.5</td><td rowspan="1" colspan="1">5.0</td><td rowspan="1" colspan="1">1.3</td><td rowspan="1" colspan="1">1.4</td><td rowspan="1" colspan="1">3.1</td><td rowspan="1" colspan="1">2.2</td><td rowspan="1" colspan="1">1.0</td><td rowspan="1" colspan="1">1.4</td><td rowspan="1" colspan="1">2.3</td><td rowspan="1" colspan="1">1.9</td><td rowspan="1" colspan="1">4.0</td><td rowspan="1" colspan="1">5.7</td></tr><tr><td rowspan="4" colspan="1">
                      <tp:taxon-name><tp:taxon-name-part taxon-name-part-type="genus" reg="Boulenophrys">Boulenophrys</tp:taxon-name-part><tp:taxon-name-part taxon-name-part-type="uncertainty-rank">cf.</tp:taxon-name-part><tp:taxon-name-part taxon-name-part-type="species" reg="ombrophila">ombrophila</tp:taxon-name-part></tp:taxon-name>
                    </td><td rowspan="1" colspan="1"><abbrev xmlns:xlink="http://www.w3.org/1999/xlink" content-type="institution" xlink:title="Institute of Wildlife Conservation, Central South University of Forestry and Technology" id="ABBRID0EX1BG" xlink:type="simple">CSUFT</abbrev> T10270</td><td rowspan="1" colspan="1">36</td><td rowspan="1" colspan="1">33.7</td><td rowspan="1" colspan="1">10.0</td><td rowspan="1" colspan="1">23.7</td><td rowspan="1" colspan="1">4.5</td><td rowspan="1" colspan="1">5.6</td><td rowspan="1" colspan="1">4.6</td><td rowspan="1" colspan="1">1.4</td><td rowspan="1" colspan="1">2.9</td><td rowspan="1" colspan="1">6.0</td><td rowspan="1" colspan="1">1.4</td><td rowspan="1" colspan="1">1.6</td><td rowspan="1" colspan="1">4.2</td><td rowspan="1" colspan="1">2.8</td><td rowspan="1" colspan="1">1.4</td><td rowspan="1" colspan="1">1.7</td><td rowspan="1" colspan="1">3.0</td><td rowspan="1" colspan="1">2.9</td><td rowspan="1" colspan="1">5.1</td><td rowspan="1" colspan="1">8.3</td></tr><tr><td rowspan="1" colspan="1"><abbrev xmlns:xlink="http://www.w3.org/1999/xlink" content-type="institution" xlink:title="Institute of Wildlife Conservation, Central South University of Forestry and Technology" id="ABBRID0E43BG" xlink:type="simple">CSUFT</abbrev> T10272</td><td rowspan="1" colspan="1">27</td><td rowspan="1" colspan="1">33.1</td><td rowspan="1" colspan="1">8.9</td><td rowspan="1" colspan="1">24.2</td><td rowspan="1" colspan="1">4.1</td><td rowspan="1" colspan="1">5.3</td><td rowspan="1" colspan="1">4.2</td><td rowspan="1" colspan="1">1.2</td><td rowspan="1" colspan="1">3.0</td><td rowspan="1" colspan="1">6.0</td><td rowspan="1" colspan="1">1.4</td><td rowspan="1" colspan="1">1.4</td><td rowspan="1" colspan="1">3.8</td><td rowspan="1" colspan="1">2.5</td><td rowspan="1" colspan="1">1.1</td><td rowspan="1" colspan="1">1.7</td><td rowspan="1" colspan="1">2.8</td><td rowspan="1" colspan="1">2.8</td><td rowspan="1" colspan="1">4.8</td><td rowspan="1" colspan="1">7.8</td></tr><tr><td rowspan="1" colspan="1"><abbrev xmlns:xlink="http://www.w3.org/1999/xlink" content-type="institution" xlink:title="Institute of Wildlife Conservation, Central South University of Forestry and Technology" id="ABBRID0ED6BG" xlink:type="simple">CSUFT</abbrev> T10288</td><td rowspan="1" colspan="1">26</td><td rowspan="1" colspan="1">30.4</td><td rowspan="1" colspan="1">8.4</td><td rowspan="1" colspan="1">22.0</td><td rowspan="1" colspan="1">3.9</td><td rowspan="1" colspan="1">4.8</td><td rowspan="1" colspan="1">3.8</td><td rowspan="1" colspan="1">1.1</td><td rowspan="1" colspan="1">2.7</td><td rowspan="1" colspan="1">5.9</td><td rowspan="1" colspan="1">1.6</td><td rowspan="1" colspan="1">1.4</td><td rowspan="1" colspan="1">3.6</td><td rowspan="1" colspan="1">2.4</td><td rowspan="1" colspan="1">1.1</td><td rowspan="1" colspan="1">1.5</td><td rowspan="1" colspan="1">2.6</td><td rowspan="1" colspan="1">2.6</td><td rowspan="1" colspan="1">4.6</td><td rowspan="1" colspan="1">7.2</td></tr><tr><td rowspan="1" colspan="1"><abbrev xmlns:xlink="http://www.w3.org/1999/xlink" content-type="institution" xlink:title="Institute of Wildlife Conservation, Central South University of Forestry and Technology" id="ABBRID0EKBAI" xlink:type="simple">CSUFT</abbrev> T10992</td><td rowspan="1" colspan="1">25</td><td rowspan="1" colspan="1">20.9</td><td rowspan="1" colspan="1">5.1</td><td rowspan="1" colspan="1">15.8</td><td rowspan="1" colspan="1">2.1</td><td rowspan="1" colspan="1">2.8</td><td rowspan="1" colspan="1">2.0</td><td rowspan="1" colspan="1">0.5</td><td rowspan="1" colspan="1">1.6</td><td rowspan="1" colspan="1">3.0</td><td rowspan="1" colspan="1">0.8</td><td rowspan="1" colspan="1">0.8</td><td rowspan="1" colspan="1">2.2</td><td rowspan="1" colspan="1">1.5</td><td rowspan="1" colspan="1">0.6</td><td rowspan="1" colspan="1">1.0</td><td rowspan="1" colspan="1">1.7</td><td rowspan="1" colspan="1">1.3</td><td rowspan="1" colspan="1">2.7</td><td rowspan="1" colspan="1">3.9</td></tr></tbody></table></table-wrap><table-wrap id="T2" position="float" orientation="portrait"><label>Table 2.</label><caption><p>Comparison of color pattern among tadpoles of the subfamily <tp:taxon-name><tp:taxon-name-part taxon-name-part-type="subfamily">Megophryinae</tp:taxon-name-part></tp:taxon-name> which were identified based on molecular data. “*” indicates characteristics not mentioned in the text but were illustrated in the figure, and “\” indicates “no data”.</p></caption><table id="TID0EZ1DI" rules="all"><tbody><tr><th rowspan="1" colspan="1">Species</th><th rowspan="1" colspan="1">Stage</th><th rowspan="1" colspan="1">Neuromasts visibility</th><th rowspan="1" colspan="1">Intestine visibility</th><th rowspan="1" colspan="1">Dorsum pattern</th><th rowspan="1" colspan="1">Pattern on tail</th><th rowspan="1" colspan="1">Ventral pattern</th><th rowspan="1" colspan="1">References</th></tr><tr><td rowspan="1" colspan="8">
                      <bold>
                        <italic>
                          <tp:taxon-name><tp:taxon-name-part taxon-name-part-type="genus" reg="Atympanophrys">Atympanophrys</tp:taxon-name-part></tp:taxon-name>
                        </italic>
                      </bold>
                    </td></tr><tr><td rowspan="1" colspan="1">
                      <italic>
                        <tp:taxon-name><tp:taxon-name-part taxon-name-part-type="genus" reg="Atympanophrys">A.</tp:taxon-name-part><tp:taxon-name-part taxon-name-part-type="species" reg="gigantica">gigantica</tp:taxon-name-part></tp:taxon-name>
                      </italic>
                    </td><td rowspan="1" colspan="1">35, <italic>N</italic> = 5</td><td rowspan="1" colspan="1">visible</td><td rowspan="1" colspan="1">visible</td><td rowspan="1" colspan="1">uniform dark brown</td><td rowspan="1" colspan="1">pale yellowish brown without speckles</td><td rowspan="1" colspan="1">translucent dark grey and speckled with white</td><td rowspan="1" colspan="1">
                      <xref ref-type="bibr" rid="B60">Tapley et al. 2020b</xref>
                    </td></tr><tr><td rowspan="1" colspan="8">
                      <bold>
                        <italic>
                          <tp:taxon-name><tp:taxon-name-part taxon-name-part-type="genus" reg="Brachytarsophrys">Brachytarsophrys</tp:taxon-name-part></tp:taxon-name>
                        </italic>
                      </bold>
                    </td></tr><tr><td rowspan="2" colspan="1">
                      <italic>
                        <tp:taxon-name><tp:taxon-name-part taxon-name-part-type="genus" reg="Brachytarsophrys">Br.</tp:taxon-name-part><tp:taxon-name-part taxon-name-part-type="species" reg="popei">popei</tp:taxon-name-part></tp:taxon-name>
                      </italic>
                    </td><td rowspan="1" colspan="1">26–27, and 36–37, <italic>N</italic> = 5</td><td rowspan="1" colspan="1">distinct</td><td rowspan="1" colspan="1">indistinct</td><td rowspan="1" colspan="1">uniform dark brown</td><td rowspan="1" colspan="1">small dots and longtitudinal stripes</td><td rowspan="1" colspan="1">ventrolateral stripes on head and body, incomplete transverse bar on chest, dense large spots on belly</td><td rowspan="1" colspan="1">This study</td></tr><tr><td rowspan="1" colspan="1">26–29, <italic>N</italic> = 14</td><td rowspan="1" colspan="1">\</td><td rowspan="1" colspan="1">\</td><td rowspan="1" colspan="1">\</td><td rowspan="1" colspan="1">three dark longitudinal stripes</td><td rowspan="1" colspan="1">two longitudinal white stripes along the sides of body, a completed transverse bar on chest, belly mottled with dense white speckles</td><td rowspan="1" colspan="1">
                      <xref ref-type="bibr" rid="B70">Zhao et al. 2014</xref>
                    </td></tr><tr><td rowspan="1" colspan="1">
                      <italic>
                        <tp:taxon-name><tp:taxon-name-part taxon-name-part-type="genus" reg="Brachytarsophrys">Br.</tp:taxon-name-part><tp:taxon-name-part taxon-name-part-type="species" reg="intermedia">intermedia</tp:taxon-name-part></tp:taxon-name>
                      </italic>
                    </td><td rowspan="1" colspan="1">32, 36, and 39, <italic>N</italic> = 4</td><td rowspan="1" colspan="1">pale brown</td><td rowspan="1" colspan="1">not visible</td><td rowspan="1" colspan="1">pale brown with a darker brown medial saddle</td><td rowspan="1" colspan="1">speckled with dark brown, and longitudinal stripes</td><td rowspan="1" colspan="1">ventrolateral stripes on head and body, small spots on chest and belly</td><td rowspan="1" colspan="1">
                      <xref ref-type="bibr" rid="B59">Tapley et al. 2020a</xref>
                    </td></tr><tr><td rowspan="1" colspan="1">
                      <italic>
                        <tp:taxon-name><tp:taxon-name-part taxon-name-part-type="genus" reg="Brachytarsophrys">Br.</tp:taxon-name-part><tp:taxon-name-part taxon-name-part-type="species" reg="chuannanensis">chuannanensis</tp:taxon-name-part></tp:taxon-name>
                      </italic>
                    </td><td rowspan="1" colspan="1">38, <italic>N</italic> = 1</td><td rowspan="1" colspan="1">\</td><td rowspan="1" colspan="1">\</td><td rowspan="1" colspan="1">\</td><td rowspan="1" colspan="1">distinct dark longtitudinal stripes*</td><td rowspan="1" colspan="1">wide ventrolateral stripes on head*; wide transverse bar on chest; and several spots on belly*</td><td rowspan="1" colspan="1">
                      <xref ref-type="bibr" rid="B28">Li et al. 2020</xref>
                    </td></tr><tr><td rowspan="1" colspan="1">
                      <italic>
                        <tp:taxon-name><tp:taxon-name-part taxon-name-part-type="genus" reg="Brachytarsophrys">Br.</tp:taxon-name-part><tp:taxon-name-part taxon-name-part-type="species" reg="orientalis">orientalis</tp:taxon-name-part></tp:taxon-name>
                      </italic>
                    </td><td rowspan="1" colspan="1">36, <italic>N</italic> = 1</td><td rowspan="1" colspan="1">\</td><td rowspan="1" colspan="1">\</td><td rowspan="1" colspan="1">brown</td><td rowspan="1" colspan="1">three short dark longitudinal stripes</td><td rowspan="1" colspan="1">two short, longitudinal white stripes on sides of ventral surface of head and body; absence of transversal white stripe on chest; belly mottled with dense white speckles</td><td rowspan="1" colspan="1">
                      <xref ref-type="bibr" rid="B28">Li et al. 2020</xref>
                    </td></tr><tr><td rowspan="1" colspan="1">
                      <italic>
                        <tp:taxon-name><tp:taxon-name-part taxon-name-part-type="genus" reg="Brachytarsophrys">Br.</tp:taxon-name-part><tp:taxon-name-part taxon-name-part-type="species" reg="feae">feae</tp:taxon-name-part></tp:taxon-name>
                      </italic>
                    </td><td rowspan="1" colspan="1">44, <italic>N</italic> = 1</td><td rowspan="1" colspan="1">\</td><td rowspan="1" colspan="1">\</td><td rowspan="1" colspan="1">\</td><td rowspan="1" colspan="1">\</td><td rowspan="1" colspan="1">transeverse bar on chest; several several transeverse stripes on belly</td><td rowspan="1" colspan="1">
                      <xref ref-type="bibr" rid="B28">Li et al. 2020</xref>
                    </td></tr><tr><td rowspan="1" colspan="8">
                      <bold>
                        <italic>
                          <tp:taxon-name><tp:taxon-name-part taxon-name-part-type="genus" reg="Boulenophrys">Boulenophrys</tp:taxon-name-part></tp:taxon-name>
                        </italic>
                      </bold>
                    </td></tr><tr><td rowspan="1" colspan="1">
                      <italic>
                        <tp:taxon-name><tp:taxon-name-part taxon-name-part-type="genus" reg="Boulenophrys">Bo.</tp:taxon-name-part><tp:taxon-name-part taxon-name-part-type="species" reg="shimentaina">shimentaina</tp:taxon-name-part></tp:taxon-name>
                      </italic>
                    </td><td rowspan="1" colspan="1">25–28, <italic>N</italic> = 5</td><td rowspan="1" colspan="1">distinct</td><td rowspan="1" colspan="1">visible</td><td rowspan="1" colspan="1">brown with dark brown reticulation</td><td rowspan="1" colspan="1">pigmented with dense dark brown markings posteriorly</td><td rowspan="1" colspan="1">milky white ventrolateral spots on chest, dense indistinct small milky white speckles on belly</td><td rowspan="1" colspan="1">This study</td></tr><tr><td rowspan="2" colspan="1">
                      <tp:taxon-name><tp:taxon-name-part taxon-name-part-type="genus" reg="Boulenophrys">Bo.</tp:taxon-name-part><tp:taxon-name-part taxon-name-part-type="uncertainty-rank">cf.</tp:taxon-name-part><tp:taxon-name-part taxon-name-part-type="species" reg="ombrophila">ombrophila</tp:taxon-name-part></tp:taxon-name>
                    </td><td rowspan="1" colspan="1">25, <italic>N</italic> = 1 (<abbrev xmlns:xlink="http://www.w3.org/1999/xlink" xlink:title="total length" id="ABBRID0EX4AI" xlink:type="simple">TTL</abbrev> 20.9 mm)</td><td rowspan="1" colspan="1">indistinct</td><td rowspan="1" colspan="1">distinct</td><td rowspan="1" colspan="1">pale brown, scattered with dense dark melanocytes</td><td rowspan="1" colspan="1">pigmented orange and dark brown speckles</td><td rowspan="1" colspan="1">belly covered with dense melanocytes</td><td rowspan="1" colspan="1">This study</td></tr><tr><td rowspan="1" colspan="1">26–27, and 36, <italic>N</italic> = 3 (<abbrev xmlns:xlink="http://www.w3.org/1999/xlink" xlink:title="total length" id="ABBRID0EU5AI" xlink:type="simple">TTL</abbrev> 30.4–33.1 mm)</td><td rowspan="1" colspan="1">distinct</td><td rowspan="1" colspan="1">indistinct</td><td rowspan="1" colspan="1">brown pattern along mid-vertical line</td><td rowspan="1" colspan="1">several large brown spots along tail muscle</td><td rowspan="1" colspan="1">gold-pigmented white ventrolateral spots on chest, dense white speckles on belly</td><td rowspan="1" colspan="1">This study</td></tr><tr><td rowspan="4" colspan="1">
                      <italic>
                        <tp:taxon-name><tp:taxon-name-part taxon-name-part-type="genus" reg="Boulenophrys">Bo.</tp:taxon-name-part><tp:taxon-name-part taxon-name-part-type="species" reg="nanlingensis">nanlingensis</tp:taxon-name-part></tp:taxon-name>
                      </italic>
                    </td><td rowspan="1" colspan="1">25, <italic>N</italic> = 2 (<abbrev xmlns:xlink="http://www.w3.org/1999/xlink" xlink:title="total length" id="ABBRID0EAABI" xlink:type="simple">TTL</abbrev> 18.7–18.9 mm)</td><td rowspan="1" colspan="1">distinct</td><td rowspan="1" colspan="1">distinct</td><td rowspan="1" colspan="1">yellowish with pale orangish blotches, or brown with whitish patterns</td><td rowspan="1" colspan="1">many brown speckles</td><td rowspan="1" colspan="1">gold-pigmented white ventrolateral spots on chest, sparse white speckles on belly</td><td rowspan="1" colspan="1">This study</td></tr><tr><td rowspan="1" colspan="1">25, <italic>N</italic> = 3 (<abbrev xmlns:xlink="http://www.w3.org/1999/xlink" xlink:title="total length" id="ABBRID0E4ABI" xlink:type="simple">TTL</abbrev> 25.1–27.2 mm)</td><td rowspan="1" colspan="1">distinct</td><td rowspan="1" colspan="1">distinct</td><td rowspan="1" colspan="1">pale brown with dark brown pigmentation</td><td rowspan="1" colspan="1">many brown speckles</td><td rowspan="1" colspan="1">gold-pigmented white ventrolateral spots on chest, sparse white speckles on belly</td><td rowspan="1" colspan="1">This study</td></tr><tr><td rowspan="1" colspan="1">27–29, <italic>N</italic> = 4, <abbrev xmlns:xlink="http://www.w3.org/1999/xlink" xlink:title="total length" id="ABBRID0E1BBI" xlink:type="simple">TTL</abbrev> 24.8–28.1 mm)</td><td rowspan="1" colspan="1">distinct</td><td rowspan="1" colspan="1">distinct</td><td rowspan="1" colspan="1">bi-colored dorsum of pale brown anteriorly and dark brown posteriorly</td><td rowspan="1" colspan="1">many brown speckles</td><td rowspan="1" colspan="1">gold-pigmented white ventrolateral spots on chest, sparse white speckles on belly</td><td rowspan="1" colspan="1">This study</td></tr><tr><td rowspan="1" colspan="1">27–28, and 34–35, <italic>N</italic> = 4, (<abbrev xmlns:xlink="http://www.w3.org/1999/xlink" xlink:title="total length" id="ABBRID0EXCBI" xlink:type="simple">TTL</abbrev> 35.7–44.4 mm)</td><td rowspan="1" colspan="1">distinct</td><td rowspan="1" colspan="1">distinct</td><td rowspan="1" colspan="1">uniform brownish</td><td rowspan="1" colspan="1">many brown speckles</td><td rowspan="1" colspan="1">gold-pigmented white ventrolateral spots on chest, sparse white speckles or dense large spots on belly</td><td rowspan="1" colspan="1">This study</td></tr><tr><td rowspan="1" colspan="1">
                      <italic>
                        <tp:taxon-name><tp:taxon-name-part taxon-name-part-type="genus" reg="Boulenophrys">Bo.</tp:taxon-name-part><tp:taxon-name-part taxon-name-part-type="species" reg="fansipanensis">fansipanensis</tp:taxon-name-part></tp:taxon-name>
                      </italic>
                    </td><td rowspan="1" colspan="1">25, <italic>N</italic> = 2</td><td rowspan="1" colspan="1">obvious</td><td rowspan="1" colspan="1">visible</td><td rowspan="1" colspan="1">brown with dark brown speckles</td><td rowspan="1" colspan="1">small spots and dark brown speckles</td><td rowspan="1" colspan="1">a translucent grey brown and speckled with metallic blue and flecked with dark brown</td><td rowspan="1" colspan="1">This study</td></tr><tr><td rowspan="1" colspan="1">
                      <italic>
                        <tp:taxon-name><tp:taxon-name-part taxon-name-part-type="genus" reg="Boulenophrys">Bo.</tp:taxon-name-part><tp:taxon-name-part taxon-name-part-type="species" reg="jingdongensis">jingdongensis</tp:taxon-name-part></tp:taxon-name>
                      </italic>
                    </td><td rowspan="1" colspan="1">25, <italic>N</italic> = 1</td><td rowspan="1" colspan="1">indistinct</td><td rowspan="1" colspan="1">visible</td><td rowspan="1" colspan="1">dark brown with cream blotches, bordered by orange flecks</td><td rowspan="1" colspan="1">many dark brown speckles</td><td rowspan="1" colspan="1">grey brown and speckled with metallic blue</td><td rowspan="1" colspan="1">
                      <xref ref-type="bibr" rid="B60">Tapley et al. 2020b</xref>
                    </td></tr><tr><td rowspan="1" colspan="1">
                      <italic>
                        <tp:taxon-name><tp:taxon-name-part taxon-name-part-type="genus" reg="Boulenophrys">Bo.</tp:taxon-name-part><tp:taxon-name-part taxon-name-part-type="species" reg="hoanglienensis">hoanglienensis</tp:taxon-name-part></tp:taxon-name>
                      </italic>
                    </td><td rowspan="1" colspan="1">26, <italic>N</italic> = 1</td><td rowspan="1" colspan="1">distinct</td><td rowspan="1" colspan="1">visible</td><td rowspan="1" colspan="1">dark brown with reddish brown blotches and reticulated blackish brown</td><td rowspan="1" colspan="1">many dark brown speckles</td><td rowspan="1" colspan="1">speckled with metallic grey blue flecks</td><td rowspan="1" colspan="1">
                      <xref ref-type="bibr" rid="B60">Tapley et al. 2020b</xref>
                    </td></tr><tr><td rowspan="1" colspan="1">
                      <italic>
                        <tp:taxon-name><tp:taxon-name-part taxon-name-part-type="genus" reg="Boulenophrys">Bo.</tp:taxon-name-part><tp:taxon-name-part taxon-name-part-type="species" reg="rubrimera">rubrimera</tp:taxon-name-part></tp:taxon-name>
                      </italic>
                    </td><td rowspan="1" colspan="1">37, <italic>N</italic> = 1</td><td rowspan="1" colspan="1">obvious</td><td rowspan="1" colspan="1">\</td><td rowspan="1" colspan="1">brown with darker speckles</td><td rowspan="1" colspan="1">pale yellowish brown with speckles</td><td rowspan="1" colspan="1">speckled white and brown</td><td rowspan="1" colspan="1">
                      <xref ref-type="bibr" rid="B57">Tapley et al. 2017</xref>
                    </td></tr><tr><td rowspan="1" colspan="1">
                      <italic>
                        <tp:taxon-name><tp:taxon-name-part taxon-name-part-type="genus" reg="Boulenophrys">Bo.</tp:taxon-name-part><tp:taxon-name-part taxon-name-part-type="species" reg="baishanzuensis">baishanzuensis</tp:taxon-name-part></tp:taxon-name>
                      </italic>
                    </td><td rowspan="1" colspan="1">31, <italic>N</italic> = 1</td><td rowspan="1" colspan="1">\</td><td rowspan="1" colspan="1">\</td><td rowspan="1" colspan="1">brownish black</td><td rowspan="1" colspan="1">small white and black spots</td><td rowspan="1" colspan="1">\</td><td rowspan="1" colspan="1">
                      <xref ref-type="bibr" rid="B67">Wu et al. 2020</xref>
                    </td></tr><tr><td rowspan="1" colspan="1">
                      <italic>
                        <tp:taxon-name><tp:taxon-name-part taxon-name-part-type="genus" reg="Boulenophrys">Bo.</tp:taxon-name-part><tp:taxon-name-part taxon-name-part-type="species" reg="lushuiensis">lushuiensis</tp:taxon-name-part></tp:taxon-name>
                      </italic>
                    </td><td rowspan="1" colspan="1">26–27, 32, and 36, <italic>N</italic> = 5</td><td rowspan="1" colspan="1">\</td><td rowspan="1" colspan="1">visible</td><td rowspan="1" colspan="1">brown without distinct patterns</td><td rowspan="1" colspan="1">pale brown with dozens of small dark brown patches</td><td rowspan="1" colspan="1">scattered with silver tiny patches</td><td rowspan="1" colspan="1">
                      <xref ref-type="bibr" rid="B53">Shi et al. 2021</xref>
                    </td></tr><tr><td rowspan="1" colspan="1">
                      <italic>
                        <tp:taxon-name><tp:taxon-name-part taxon-name-part-type="genus" reg="Boulenophrys">Bo.</tp:taxon-name-part><tp:taxon-name-part taxon-name-part-type="species" reg="leishanensis">leishanensis</tp:taxon-name-part></tp:taxon-name>
                      </italic>
                    </td><td rowspan="1" colspan="1">25–26, <italic>N</italic> = 6</td><td rowspan="1" colspan="1">visible*</td><td rowspan="1" colspan="1">\</td><td rowspan="1" colspan="1">yellow-brown</td><td rowspan="1" colspan="1">pale colored on fins, and small black spots on tail muscle</td><td rowspan="1" colspan="1">dense small white speckles*</td><td rowspan="1" colspan="1">
                      <xref ref-type="bibr" rid="B27">Li et al. 2018</xref>
                    </td></tr><tr><td rowspan="1" colspan="1">
                      <italic>
                        <tp:taxon-name><tp:taxon-name-part taxon-name-part-type="genus" reg="Boulenophrys">Bo.</tp:taxon-name-part><tp:taxon-name-part taxon-name-part-type="species" reg="jiangi">jiangi</tp:taxon-name-part></tp:taxon-name>
                      </italic>
                    </td><td rowspan="1" colspan="1">26, <italic>N</italic> = 2</td><td rowspan="1" colspan="1">\</td><td rowspan="1" colspan="1">\</td><td rowspan="1" colspan="1">yellow-brown</td><td rowspan="1" colspan="1">few dark spots on posterior tail muscle*</td><td rowspan="1" colspan="1">\</td><td rowspan="1" colspan="1">
                      <xref ref-type="bibr" rid="B33">Liu et al. 2020</xref>
                    </td></tr><tr><td rowspan="1" colspan="8">
                      <bold>
                        <italic>
                          <tp:taxon-name><tp:taxon-name-part taxon-name-part-type="genus" reg="Ophryophryne">Ophryophryne</tp:taxon-name-part></tp:taxon-name>
                        </italic>
                      </bold>
                    </td></tr><tr><td rowspan="1" colspan="1">
                      <italic>
                        <tp:taxon-name><tp:taxon-name-part taxon-name-part-type="genus" reg="Ophryophryne">O.</tp:taxon-name-part><tp:taxon-name-part taxon-name-part-type="species" reg="elfina">elfina</tp:taxon-name-part></tp:taxon-name>
                      </italic>
                    </td><td rowspan="1" colspan="1">25, <italic>N</italic> = 5</td><td rowspan="1" colspan="1">visible</td><td rowspan="1" colspan="1">not visible</td><td rowspan="1" colspan="1">uniform brownish red or brownish orange</td><td rowspan="1" colspan="1">few round blackish spots on tail</td><td rowspan="1" colspan="1">pale brownish orange, intestine</td><td rowspan="1" colspan="1">
                      <xref ref-type="bibr" rid="B45">Poyarkov et al. 2017</xref>
                    </td></tr><tr><td rowspan="1" colspan="8">
                      <bold>
                        <italic>
                          <tp:taxon-name><tp:taxon-name-part taxon-name-part-type="genus" reg="Pelobatrachus">Pelobatrachus</tp:taxon-name-part></tp:taxon-name>
                        </italic>
                      </bold>
                    </td></tr><tr><td rowspan="2" colspan="1">
                      <italic>
                        <tp:taxon-name><tp:taxon-name-part taxon-name-part-type="genus" reg="Pelobatrachus">P.</tp:taxon-name-part><tp:taxon-name-part taxon-name-part-type="species" reg="kalimantanensis">kalimantanensis</tp:taxon-name-part></tp:taxon-name>
                      </italic>
                    </td><td rowspan="1" colspan="1">30, and 36, <italic>N</italic> = 2</td><td rowspan="1" colspan="1">visible*</td><td rowspan="1" colspan="1">not visible*</td><td rowspan="1" colspan="1">conspicuous dark brown and gold or orange brown pigmentation</td><td rowspan="1" colspan="1">marbled with dark brown pigmentation, edges of fins with golden iridophores</td><td rowspan="1" colspan="1">belly milky-white pigmented, pale stripe below spiracle extends laterally to half of abdomen*</td><td rowspan="1" colspan="1">
                      <xref ref-type="bibr" rid="B42">Munir et al. 2019</xref>
                    </td></tr><tr><td rowspan="1" colspan="1">45, <italic>N</italic> = 1</td><td rowspan="1" colspan="1">invisible*</td><td rowspan="1" colspan="1">not visible*</td><td rowspan="1" colspan="1">dark brown without orange gold pigmentation</td><td rowspan="1" colspan="1">dark brown</td><td rowspan="1" colspan="1">dark brown marbled pattern</td><td rowspan="1" colspan="1">
                      <xref ref-type="bibr" rid="B42">Munir et al. 2019</xref>
                    </td></tr><tr><td rowspan="1" colspan="8">
                      <bold>
                        <italic>
                          <tp:taxon-name><tp:taxon-name-part taxon-name-part-type="genus" reg="Xenophrys">Xenophrys</tp:taxon-name-part></tp:taxon-name>
                        </italic>
                      </bold>
                    </td></tr><tr><td rowspan="1" colspan="1"><italic><tp:taxon-name><tp:taxon-name-part taxon-name-part-type="genus" reg="Xenophrys">X.</tp:taxon-name-part><tp:taxon-name-part taxon-name-part-type="species" reg="medogensis">medogensis</tp:taxon-name-part></tp:taxon-name></italic> (low-elevation)</td><td rowspan="1" colspan="1">35, and 38, <italic>N</italic> = 2</td><td rowspan="1" colspan="1">\</td><td rowspan="1" colspan="1">\</td><td rowspan="1" colspan="1">pale yellow-brown</td><td rowspan="1" colspan="1">mottled with pale colored patches</td><td rowspan="1" colspan="1">without white patches</td><td rowspan="1" colspan="1">
                      <xref ref-type="bibr" rid="B51">Shi et al. 2020a</xref>
                    </td></tr><tr><td rowspan="1" colspan="1"><italic><tp:taxon-name><tp:taxon-name-part taxon-name-part-type="genus" reg="Xenophrys">X.</tp:taxon-name-part><tp:taxon-name-part taxon-name-part-type="species" reg="medogensis">medogensis</tp:taxon-name-part></tp:taxon-name></italic> (high-elevation)</td><td rowspan="1" colspan="1">27, <italic>N</italic> = 1</td><td rowspan="1" colspan="1">\</td><td rowspan="1" colspan="1">\</td><td rowspan="1" colspan="1">deep brown with copper pigmentation</td><td rowspan="1" colspan="1">brown, scattered with tiny white pigment spots, no dark brown patches on tail</td><td rowspan="1" colspan="1">semitransparent brown, covered with small white pigments</td><td rowspan="1" colspan="1">
                      <xref ref-type="bibr" rid="B51">Shi et al. 2020a</xref>
                    </td></tr><tr><td rowspan="1" colspan="1">
                      <tp:taxon-name><tp:taxon-name-part taxon-name-part-type="genus" reg="Xenophrys">X.</tp:taxon-name-part><tp:taxon-name-part taxon-name-part-type="uncertainty-rank">cf.</tp:taxon-name-part><tp:taxon-name-part taxon-name-part-type="species" reg="pachyproctus">pachyproctus</tp:taxon-name-part></tp:taxon-name>
                    </td><td rowspan="1" colspan="1">25, <italic>N</italic> = 1</td><td rowspan="1" colspan="1">\</td><td rowspan="1" colspan="1">\</td><td rowspan="1" colspan="1">yellow-brown with two golden spots on dorsalateral mid body</td><td rowspan="1" colspan="1">\</td><td rowspan="1" colspan="1">\</td><td rowspan="1" colspan="1">
                      <xref ref-type="bibr" rid="B51">Shi et al. 2020a</xref>
                    </td></tr><tr><td rowspan="1" colspan="1">
                      <italic>
                        <tp:taxon-name><tp:taxon-name-part taxon-name-part-type="genus" reg="Xenophrys">X.</tp:taxon-name-part><tp:taxon-name-part taxon-name-part-type="species" reg="yeae">yeae</tp:taxon-name-part></tp:taxon-name>
                      </italic>
                    </td><td rowspan="1" colspan="1">28–29, and 31–35, <italic>N</italic> = 9</td><td rowspan="1" colspan="1">\</td><td rowspan="1" colspan="1">\</td><td rowspan="1" colspan="1">brown with dense copper pigments</td><td rowspan="1" colspan="1">above lower fin mottled with copper patches</td><td rowspan="1" colspan="1">semi-transparent</td><td rowspan="1" colspan="1">
                      <xref ref-type="bibr" rid="B51">Shi et al. 2020a</xref>
                    </td></tr><tr><td rowspan="1" colspan="1">
                      <italic>
                        <tp:taxon-name><tp:taxon-name-part taxon-name-part-type="genus" reg="Xenophrys">X.</tp:taxon-name-part><tp:taxon-name-part taxon-name-part-type="species" reg="maosonensis">maosonensis</tp:taxon-name-part></tp:taxon-name>
                      </italic>
                    </td><td rowspan="1" colspan="1">25, <italic>N</italic> = 2</td><td rowspan="1" colspan="1">obvious</td><td rowspan="1" colspan="1">visible</td><td rowspan="1" colspan="1">brown with dark brown speckles posteriorly</td><td rowspan="1" colspan="1">few dark brown speckles</td><td rowspan="1" colspan="1">speckled with metallic grey blue</td><td rowspan="1" colspan="1">
                      <xref ref-type="bibr" rid="B60">Tapley et al. 2020b</xref>
                    </td></tr><tr><td rowspan="1" colspan="1">
                      <italic>
                        <tp:taxon-name><tp:taxon-name-part taxon-name-part-type="genus" reg="Xenophrys">X.</tp:taxon-name-part><tp:taxon-name-part taxon-name-part-type="species" reg="lekaguli">lekaguli</tp:taxon-name-part></tp:taxon-name>
                      </italic>
                    </td><td rowspan="1" colspan="1">25, 37–38, and 42, <italic>N</italic> = 6</td><td rowspan="1" colspan="1">\</td><td rowspan="1" colspan="1">\</td><td rowspan="1" colspan="1">pale gray (in preservative)</td><td rowspan="1" colspan="1">proximal half of caudal muscle with two or three irregular dark streaks, fins distinctly pigmented only in distal portions (in preservative)</td><td rowspan="1" colspan="1">small black spots (in preservative)</td><td rowspan="1" colspan="1">
                      <xref ref-type="bibr" rid="B55">Stuart et al. 2006</xref>
                    </td></tr><tr><td rowspan="1" colspan="1">
                      <italic>
                        <tp:taxon-name><tp:taxon-name-part taxon-name-part-type="genus" reg="Xenophrys">X.</tp:taxon-name-part><tp:taxon-name-part taxon-name-part-type="species" reg="serchhipii">serchhipii</tp:taxon-name-part></tp:taxon-name>
                      </italic>
                    </td><td rowspan="1" colspan="1">32, 34, and 36–38, <italic>N</italic> = 11</td><td rowspan="1" colspan="1">\</td><td rowspan="1" colspan="1">visible</td><td rowspan="1" colspan="1">dark brown (in preservative)</td><td rowspan="1" colspan="1">translucent and grey (in preservative)</td><td rowspan="1" colspan="1">dark brown, fins are opaque and speckled (in preservative)</td><td rowspan="1" colspan="1">
                      <xref ref-type="bibr" rid="B47">Raj et al. 2022</xref>
                    </td></tr><tr><td rowspan="1" colspan="1">
                      <italic>
                        <tp:taxon-name><tp:taxon-name-part taxon-name-part-type="genus" reg="Xenophrys">X.</tp:taxon-name-part><tp:taxon-name-part taxon-name-part-type="species" reg="monticola">monticola</tp:taxon-name-part></tp:taxon-name>
                      </italic>
                    </td><td rowspan="1" colspan="1">25, <italic>N</italic> = 5</td><td rowspan="1" colspan="1">\</td><td rowspan="1" colspan="1">\</td><td rowspan="1" colspan="1">grey olive-green with irregular melanophores (in preservative)</td><td rowspan="1" colspan="1">densely arranged melanophores (in preservative)</td><td rowspan="1" colspan="1">immaculate, slightly translucent with some rare spots of melanophores (in preservative)</td><td rowspan="1" colspan="1">
                      <xref ref-type="bibr" rid="B8">Deuti et al. 2017</xref>
                    </td></tr><tr><td rowspan="2" colspan="1">
                      <italic>
                        <tp:taxon-name><tp:taxon-name-part taxon-name-part-type="genus" reg="Xenophrys">X.</tp:taxon-name-part><tp:taxon-name-part taxon-name-part-type="species" reg="periosa">periosa</tp:taxon-name-part></tp:taxon-name>
                      </italic>
                    </td><td rowspan="1" colspan="1">27, <italic>N</italic> = 1</td><td rowspan="1" colspan="1">\</td><td rowspan="1" colspan="1">\</td><td rowspan="1" colspan="1">greyish brown</td><td rowspan="1" colspan="1">dense small speckles</td><td rowspan="1" colspan="1">translucent greyish brown</td><td rowspan="1" colspan="1">
                      <xref ref-type="bibr" rid="B52">Shi et al. 2020b</xref>
                    </td></tr><tr><td rowspan="1" colspan="1">34, <italic>N</italic> = 1</td><td rowspan="1" colspan="1">\</td><td rowspan="1" colspan="1">\</td><td rowspan="1" colspan="1">greyish brown</td><td rowspan="1" colspan="1">large spots alongside anterior 2/3 of tail muscle</td><td rowspan="1" colspan="1">translucent greyish brown</td><td rowspan="1" colspan="1">
                      <xref ref-type="bibr" rid="B52">Shi et al. 2020b</xref>
                    </td></tr><tr><td rowspan="1" colspan="8">
                      <bold>Incertae sedis with <tp:taxon-name><tp:taxon-name-part taxon-name-part-type="subfamily">Megophryinae</tp:taxon-name-part></tp:taxon-name></bold>
                    </td></tr><tr><td rowspan="1" colspan="1">“<italic><tp:taxon-name><tp:taxon-name-part taxon-name-part-type="genus" reg="Megophrys">Megophrys</tp:taxon-name-part></tp:taxon-name></italic>” <italic>dringi</italic></td><td rowspan="1" colspan="1">25, <italic>N</italic> = 4</td><td rowspan="1" colspan="1">\</td><td rowspan="1" colspan="1">visible</td><td rowspan="1" colspan="1">conspicuous pattern of intense dark brown and gold pigmentation</td><td rowspan="1" colspan="1">pigmented dark brown, interspersed with pale golden iridophores</td><td rowspan="1" colspan="1">milky translucent with a few irregularly shaped golden spots</td><td rowspan="1" colspan="1">
                      <xref ref-type="bibr" rid="B43">Oberhummer et al. 2014</xref>
                    </td></tr></tbody></table></table-wrap><table-wrap id="T3" position="float" orientation="portrait"><label>Table 3.</label><caption><p>Comparison of morphological characteristics among tadpoles of the subfamily <tp:taxon-name><tp:taxon-name-part taxon-name-part-type="subfamily">Megophryinae</tp:taxon-name-part></tp:taxon-name>, which was identified based on molecular data. “*” indicates characteristics not mentioned in the text but were illustrated in the figure, and “\” indicates “no data”.</p></caption><table id="TID0EHLBK" rules="all"><tbody><tr><th rowspan="1" colspan="1">Species</th><th rowspan="1" colspan="1">Stage</th><th rowspan="1" colspan="1">
                      <italic>N</italic>
                    </th><th rowspan="1" colspan="1">
                      <abbrev xmlns:xlink="http://www.w3.org/1999/xlink" xlink:title="total length" id="ABBRID0ECECI" xlink:type="simple">TTL</abbrev>
                    </th><th rowspan="1" colspan="1">
                      <abbrev xmlns:xlink="http://www.w3.org/1999/xlink" xlink:title="body length from snout to the point where the axis of the tail myotomes meets the body wall" id="ABBRID0EKECI" xlink:type="simple">BL</abbrev>
                    </th><th rowspan="1" colspan="1"><abbrev xmlns:xlink="http://www.w3.org/1999/xlink" xlink:title="tail length = TTL – BL" id="ABBRID0ESECI" xlink:type="simple">TAL</abbrev>/<abbrev xmlns:xlink="http://www.w3.org/1999/xlink" xlink:title="total length" id="ABBRID0EWECI" xlink:type="simple">TTL</abbrev></th><th rowspan="1" colspan="1"><abbrev xmlns:xlink="http://www.w3.org/1999/xlink" xlink:title="maximal body width" id="ABBRID0E4ECI" xlink:type="simple">BW</abbrev>/<abbrev xmlns:xlink="http://www.w3.org/1999/xlink" xlink:title="oral disc width" id="ABBRID0EBFCI" xlink:type="simple">ODW</abbrev> (expanded)</th><th rowspan="1" colspan="1">Mouthpart shape</th><th rowspan="1" colspan="1">Narial rim</th><th rowspan="1" colspan="1">Tail tip</th><th rowspan="1" colspan="1">References</th></tr><tr><td rowspan="1" colspan="11">
                      <bold>
                        <italic>
                          <tp:taxon-name><tp:taxon-name-part taxon-name-part-type="genus" reg="Atympanophrys">Atympanophrys</tp:taxon-name-part></tp:taxon-name>
                        </italic>
                      </bold>
                    </td></tr><tr><td rowspan="1" colspan="1">
                      <italic>
                        <tp:taxon-name><tp:taxon-name-part taxon-name-part-type="genus" reg="Atympanophrys">A.</tp:taxon-name-part><tp:taxon-name-part taxon-name-part-type="species" reg="gigantica">gigantica</tp:taxon-name-part></tp:taxon-name>
                      </italic>
                    </td><td rowspan="1" colspan="1">35</td><td rowspan="1" colspan="1">5</td><td rowspan="1" colspan="1">50.7 (42.6–54.9)</td><td rowspan="1" colspan="1">16.9 (15.7–18.0)</td><td rowspan="1" colspan="1">66.6 (63.2–68.4)</td><td rowspan="1" colspan="1">62.6, <italic>N</italic> = 1</td><td rowspan="1" colspan="1">hastate</td><td rowspan="1" colspan="1">serrated and raised</td><td rowspan="1" colspan="1">broadly rounded</td><td rowspan="1" colspan="1">
                      <xref ref-type="bibr" rid="B60">Tapley et al. 2020b</xref>
                    </td></tr><tr><td rowspan="1" colspan="11">
                      <bold>
                        <italic>
                          <tp:taxon-name><tp:taxon-name-part taxon-name-part-type="genus" reg="Brachytarsophrys">Brachytarsophrys</tp:taxon-name-part></tp:taxon-name>
                        </italic>
                      </bold>
                    </td></tr><tr><td rowspan="4" colspan="1">
                      <italic>
                        <tp:taxon-name><tp:taxon-name-part taxon-name-part-type="genus" reg="Brachytarsophrys">Br.</tp:taxon-name-part><tp:taxon-name-part taxon-name-part-type="species" reg="popei">popei</tp:taxon-name-part></tp:taxon-name>
                      </italic>
                    </td><td rowspan="1" colspan="1">26–27</td><td rowspan="1" colspan="1">2</td><td rowspan="1" colspan="1">36.4±1.2 (35.0–37.3)</td><td rowspan="1" colspan="1">8.5±0.8 (7.9–9.0)</td><td rowspan="1" colspan="1">71.7(–)</td><td rowspan="1" colspan="1">81.7±10.1 (74.6–88.9)</td><td rowspan="1" colspan="1">bi-triangular</td><td rowspan="1" colspan="1">raised</td><td rowspan="1" colspan="1">bluntly pointed</td><td rowspan="1" colspan="1">This study</td></tr><tr><td rowspan="1" colspan="1">36–37</td><td rowspan="1" colspan="1">3</td><td rowspan="1" colspan="1">36.4±1.2 (35.0–37.3)</td><td rowspan="1" colspan="1">10.8±0.3 (10.5–11.0)</td><td rowspan="1" colspan="1">70.3±0.3 (70.0–70.5)</td><td rowspan="1" colspan="1">77.2±1.4 (75.6–78.4)</td><td rowspan="1" colspan="1">bi-triangular</td><td rowspan="1" colspan="1">raised</td><td rowspan="1" colspan="1">bluntly pointed</td><td rowspan="1" colspan="1">This study</td></tr><tr><td rowspan="1" colspan="1">26–27</td><td rowspan="1" colspan="1">12</td><td rowspan="1" colspan="1">\</td><td rowspan="1" colspan="1">\</td><td rowspan="1" colspan="1">\</td><td rowspan="1" colspan="1">\</td><td rowspan="1" colspan="1">\</td><td rowspan="1" colspan="1">\</td><td rowspan="1" colspan="1">bluntly pointed</td><td rowspan="1" colspan="1">
                      <xref ref-type="bibr" rid="B70">Zhao et al. 2014</xref>
                    </td></tr><tr><td rowspan="1" colspan="1">29</td><td rowspan="1" colspan="1">2</td><td rowspan="1" colspan="1">\</td><td rowspan="1" colspan="1">\</td><td rowspan="1" colspan="1">\</td><td rowspan="1" colspan="1">\</td><td rowspan="1" colspan="1">\</td><td rowspan="1" colspan="1">\</td><td rowspan="1" colspan="1">bluntly pointed</td><td rowspan="1" colspan="1">
                      <xref ref-type="bibr" rid="B70">Zhao et al. 2014</xref>
                    </td></tr><tr><td rowspan="3" colspan="1">
                      <italic>
                        <tp:taxon-name><tp:taxon-name-part taxon-name-part-type="genus" reg="Brachytarsophrys">Br.</tp:taxon-name-part><tp:taxon-name-part taxon-name-part-type="species" reg="intermedia">intermedia</tp:taxon-name-part></tp:taxon-name>
                      </italic>
                    </td><td rowspan="1" colspan="1">32</td><td rowspan="1" colspan="1">2</td><td rowspan="1" colspan="1">45.0±4.7 (41.7–48.3)</td><td rowspan="1" colspan="1">14.0±2.2 (12.4–15.5)</td><td rowspan="1" colspan="1">69.7±1.7 (67.9–70.3)</td><td rowspan="1" colspan="1">\</td><td rowspan="1" colspan="1">bi-triangular</td><td rowspan="1" colspan="1">raised</td><td rowspan="1" colspan="1">pointed</td><td rowspan="1" colspan="1">
                      <xref ref-type="bibr" rid="B59">Tapley et al. 2020a</xref>
                    </td></tr><tr><td rowspan="1" colspan="1">36</td><td rowspan="1" colspan="1">1</td><td rowspan="1" colspan="1">48.7</td><td rowspan="1" colspan="1">15.0</td><td rowspan="1" colspan="1">69.2</td><td rowspan="1" colspan="1">50.6</td><td rowspan="1" colspan="1">bi-triangular</td><td rowspan="1" colspan="1">raised</td><td rowspan="1" colspan="1">pointed</td><td rowspan="1" colspan="1">
                      <xref ref-type="bibr" rid="B59">Tapley et al. 2020a</xref>
                    </td></tr><tr><td rowspan="1" colspan="1">39</td><td rowspan="1" colspan="1">1</td><td rowspan="1" colspan="1">55.1</td><td rowspan="1" colspan="1">16.3</td><td rowspan="1" colspan="1">70.4</td><td rowspan="1" colspan="1">\</td><td rowspan="1" colspan="1">bi-triangular</td><td rowspan="1" colspan="1">raised</td><td rowspan="1" colspan="1">pointed</td><td rowspan="1" colspan="1">
                      <xref ref-type="bibr" rid="B59">Tapley et al. 2020a</xref>
                    </td></tr><tr><td rowspan="1" colspan="1">
                      <italic>
                        <tp:taxon-name><tp:taxon-name-part taxon-name-part-type="genus" reg="Brachytarsophrys">Br.</tp:taxon-name-part><tp:taxon-name-part taxon-name-part-type="species" reg="orientalis">orientalis</tp:taxon-name-part></tp:taxon-name>
                      </italic>
                    </td><td rowspan="1" colspan="1">36</td><td rowspan="1" colspan="1">1</td><td rowspan="1" colspan="1">33.9</td><td rowspan="1" colspan="1">12.3</td><td rowspan="1" colspan="1">69.2</td><td rowspan="1" colspan="1">\</td><td rowspan="1" colspan="1">\</td><td rowspan="1" colspan="1">\</td><td rowspan="1" colspan="1">pointed</td><td rowspan="1" colspan="1">
                      <xref ref-type="bibr" rid="B28">Li et al. 2020</xref>
                    </td></tr><tr><td rowspan="1" colspan="11">
                      <bold>
                        <italic>
                          <tp:taxon-name><tp:taxon-name-part taxon-name-part-type="genus" reg="Boulenophrys">Boulenophrys</tp:taxon-name-part></tp:taxon-name>
                        </italic>
                      </bold>
                    </td></tr><tr><td rowspan="1" colspan="1">
                      <italic>
                        <tp:taxon-name><tp:taxon-name-part taxon-name-part-type="genus" reg="Boulenophrys">Bo.</tp:taxon-name-part><tp:taxon-name-part taxon-name-part-type="species" reg="fansipanensis">fansipanensis</tp:taxon-name-part></tp:taxon-name>
                      </italic>
                    </td><td rowspan="1" colspan="1">25</td><td rowspan="1" colspan="1">2</td><td rowspan="1" colspan="1">30.8 (26.5–35.0)</td><td rowspan="1" colspan="1">9.1 (7.4–10.8)</td><td rowspan="1" colspan="1">69.1–72.1</td><td rowspan="1" colspan="1">64.8, <italic>N</italic> = 1</td><td rowspan="1" colspan="1">bi-triangular</td><td rowspan="1" colspan="1">serrated and raised</td><td rowspan="1" colspan="1">pointed</td><td rowspan="1" colspan="1">
                      <xref ref-type="bibr" rid="B60">Tapley et al. 2020b</xref>
                    </td></tr><tr><td rowspan="1" colspan="1">
                      <italic>
                        <tp:taxon-name><tp:taxon-name-part taxon-name-part-type="genus" reg="Boulenophrys">Bo.</tp:taxon-name-part><tp:taxon-name-part taxon-name-part-type="species" reg="jingdongensis">jingdongensis</tp:taxon-name-part></tp:taxon-name>
                      </italic>
                    </td><td rowspan="1" colspan="1">25</td><td rowspan="1" colspan="1">1</td><td rowspan="1" colspan="1">27.9</td><td rowspan="1" colspan="1">8.9</td><td rowspan="1" colspan="1">68.1</td><td rowspan="1" colspan="1">80.4, <italic>N</italic> = 1</td><td rowspan="1" colspan="1">bi-triangular</td><td rowspan="1" colspan="1">serrated and raised</td><td rowspan="1" colspan="1">rounded</td><td rowspan="1" colspan="1">
                      <xref ref-type="bibr" rid="B60">Tapley et al. 2020b</xref>
                    </td></tr><tr><td rowspan="1" colspan="1">
                      <italic>
                        <tp:taxon-name><tp:taxon-name-part taxon-name-part-type="genus" reg="Boulenophrys">Bo.</tp:taxon-name-part><tp:taxon-name-part taxon-name-part-type="species" reg="hoanglienensis">hoanglienensis</tp:taxon-name-part></tp:taxon-name>
                      </italic>
                    </td><td rowspan="1" colspan="1">26</td><td rowspan="1" colspan="1">1</td><td rowspan="1" colspan="1">26.5</td><td rowspan="1" colspan="1">7.1</td><td rowspan="1" colspan="1">73.2</td><td rowspan="1" colspan="1">79.3, <italic>N</italic> = 1</td><td rowspan="1" colspan="1">bi-triangular</td><td rowspan="1" colspan="1">serrated and raised</td><td rowspan="1" colspan="1">pointed</td><td rowspan="1" colspan="1">
                      <xref ref-type="bibr" rid="B60">Tapley et al. 2020b</xref>
                    </td></tr><tr><td rowspan="2" colspan="1">
                      <italic>
                        <tp:taxon-name><tp:taxon-name-part taxon-name-part-type="genus" reg="Boulenophrys">Bo.</tp:taxon-name-part><tp:taxon-name-part taxon-name-part-type="species" reg="shimentaina">shimentaina</tp:taxon-name-part></tp:taxon-name>
                      </italic>
                    </td><td rowspan="1" colspan="1">25–27</td><td rowspan="1" colspan="1">4</td><td rowspan="1" colspan="1">28.5±0.1 (28.5–28.6)</td><td rowspan="1" colspan="1">7.9±0.4 (7.3–8.3)</td><td rowspan="1" colspan="1">72.7±1.5 (71.6–74.4)</td><td rowspan="1" colspan="1">72.3±5.8 (65.2–77.2)</td><td rowspan="1" colspan="1">bi-triangular</td><td rowspan="1" colspan="1">serrated and raised</td><td rowspan="1" colspan="1">bluntly pointed</td><td rowspan="1" colspan="1">This study</td></tr><tr><td rowspan="1" colspan="1">28</td><td rowspan="1" colspan="1">1</td><td rowspan="1" colspan="1">27</td><td rowspan="1" colspan="1">8</td><td rowspan="1" colspan="1">70.4</td><td rowspan="1" colspan="1">68.3</td><td rowspan="1" colspan="1">bi-triangular</td><td rowspan="1" colspan="1">serrated and raised</td><td rowspan="1" colspan="1">bluntly pointed</td><td rowspan="1" colspan="1">This study</td></tr><tr><td rowspan="3" colspan="1">
                      <tp:taxon-name><tp:taxon-name-part taxon-name-part-type="genus" reg="Boulenophrys">Bo.</tp:taxon-name-part><tp:taxon-name-part taxon-name-part-type="uncertainty-rank">cf.</tp:taxon-name-part><tp:taxon-name-part taxon-name-part-type="species" reg="ombrophila">ombrophila</tp:taxon-name-part></tp:taxon-name>
                    </td><td rowspan="1" colspan="1">25</td><td rowspan="1" colspan="1">1</td><td rowspan="1" colspan="1">20.9</td><td rowspan="1" colspan="1">5.1</td><td rowspan="1" colspan="1">75.6</td><td rowspan="1" colspan="1">69.2</td><td rowspan="1" colspan="1">bi-triangular</td><td rowspan="1" colspan="1">serrated and raised</td><td rowspan="1" colspan="1">bluntly rounded</td><td rowspan="1" colspan="1">This study</td></tr><tr><td rowspan="1" colspan="1">26–27</td><td rowspan="1" colspan="1">2</td><td rowspan="1" colspan="1">31.8±1.9 (30.4–33.1)</td><td rowspan="1" colspan="1">8.7±0.4 (8.4–8.9)</td><td rowspan="1" colspan="1">72.7±0.5 (72.4–73.1)</td><td rowspan="1" colspan="1">62.7±1.7 (61.5–63.9)</td><td rowspan="1" colspan="1">bi-triangular</td><td rowspan="1" colspan="1">serrated and raised</td><td rowspan="1" colspan="1">sharply pointed</td><td rowspan="1" colspan="1">This study</td></tr><tr><td rowspan="1" colspan="1">36</td><td rowspan="1" colspan="1">1</td><td rowspan="1" colspan="1">33.7</td><td rowspan="1" colspan="1">10.0</td><td rowspan="1" colspan="1">70.3</td><td rowspan="1" colspan="1">61.4</td><td rowspan="1" colspan="1">bi-triangular</td><td rowspan="1" colspan="1">serrated and raised</td><td rowspan="1" colspan="1">sharply pointed</td><td rowspan="1" colspan="1">This study</td></tr><tr><td rowspan="4" colspan="1">
                      <italic>
                        <tp:taxon-name><tp:taxon-name-part taxon-name-part-type="genus" reg="Boulenophrys">Bo.</tp:taxon-name-part><tp:taxon-name-part taxon-name-part-type="species" reg="nanlingensis">nanlingensis</tp:taxon-name-part></tp:taxon-name>
                      </italic>
                    </td><td rowspan="1" colspan="1">25–27</td><td rowspan="1" colspan="1">9</td><td rowspan="1" colspan="1">26.0±6.4 (18.7–39.1)</td><td rowspan="1" colspan="1">7.1±1.5 (5.3–10.3)</td><td rowspan="1" colspan="1">72.8±1.8 (70.8–76.1)</td><td rowspan="1" colspan="1">71.4±4.9 (64.7–79.6)</td><td rowspan="1" colspan="1">bi-triangular</td><td rowspan="1" colspan="1">serrated and raised</td><td rowspan="1" colspan="1">pointed</td><td rowspan="1" colspan="1">This study</td></tr><tr><td rowspan="1" colspan="1">28–29</td><td rowspan="1" colspan="1">3</td><td rowspan="1" colspan="1">30.1±4.8 (26.9–35.7)</td><td rowspan="1" colspan="1">8.4±0.9 (7.7–9.4)</td><td rowspan="1" colspan="1">71.8±2.1 (69.5–73.7)</td><td rowspan="1" colspan="1">68.2±4.2 (63.3–71.2)</td><td rowspan="1" colspan="1">bi-triangular</td><td rowspan="1" colspan="1">serrated and raised</td><td rowspan="1" colspan="1">pointed</td><td rowspan="1" colspan="1">This study</td></tr><tr><td rowspan="1" colspan="1">34</td><td rowspan="1" colspan="1">1</td><td rowspan="1" colspan="1">34.4</td><td rowspan="1" colspan="1">8.8</td><td rowspan="1" colspan="1">74.4</td><td rowspan="1" colspan="1">85.7</td><td rowspan="1" colspan="1">bi-triangular</td><td rowspan="1" colspan="1">serrated and raised</td><td rowspan="1" colspan="1">pointed</td><td rowspan="1" colspan="1">This study</td></tr><tr><td rowspan="1" colspan="1">35</td><td rowspan="1" colspan="1">1</td><td rowspan="1" colspan="1">40.1</td><td rowspan="1" colspan="1">10.8</td><td rowspan="1" colspan="1">73.1</td><td rowspan="1" colspan="1">73.1</td><td rowspan="1" colspan="1">bi-triangular</td><td rowspan="1" colspan="1">serrated and raised</td><td rowspan="1" colspan="1">pointed</td><td rowspan="1" colspan="1">This study</td></tr><tr><td rowspan="3" colspan="1">
                      <italic>
                        <tp:taxon-name><tp:taxon-name-part taxon-name-part-type="genus" reg="Boulenophrys">Bo.</tp:taxon-name-part><tp:taxon-name-part taxon-name-part-type="species" reg="lushuiensis">lushuiensis</tp:taxon-name-part></tp:taxon-name>
                      </italic>
                    </td><td rowspan="1" colspan="1">26–27</td><td rowspan="1" colspan="1">3</td><td rowspan="1" colspan="1">27.8±4.0 (23.1–30.3)</td><td rowspan="1" colspan="1">8.0±1.1 (6.8–8.8)</td><td rowspan="1" colspan="1">70.2±1.9 (68.0–71.3)</td><td rowspan="1" colspan="1">66.8±11.0 (56.1–78.0)</td><td rowspan="1" colspan="1">\</td><td rowspan="1" colspan="1">\</td><td rowspan="1" colspan="1">\</td><td rowspan="1" colspan="1">
                      <xref ref-type="bibr" rid="B53">Shi et al. 2021</xref>
                    </td></tr><tr><td rowspan="1" colspan="1">32</td><td rowspan="1" colspan="1">1</td><td rowspan="1" colspan="1">42.7</td><td rowspan="1" colspan="1">12.1</td><td rowspan="1" colspan="1">71.9</td><td rowspan="1" colspan="1">57.9</td><td rowspan="1" colspan="1">bi-triangular*</td><td rowspan="1" colspan="1">\</td><td rowspan="1" colspan="1">rounded*</td><td rowspan="1" colspan="1">
                      <xref ref-type="bibr" rid="B53">Shi et al. 2021</xref>
                    </td></tr><tr><td rowspan="1" colspan="1">36</td><td rowspan="1" colspan="1">1</td><td rowspan="1" colspan="1">41.1</td><td rowspan="1" colspan="1">11.3</td><td rowspan="1" colspan="1">72.5</td><td rowspan="1" colspan="1">58.4</td><td rowspan="1" colspan="1">\</td><td rowspan="1" colspan="1">\</td><td rowspan="1" colspan="1">\</td><td rowspan="1" colspan="1">
                      <xref ref-type="bibr" rid="B53">Shi et al. 2021</xref>
                    </td></tr><tr><td rowspan="1" colspan="1">
                      <italic>
                        <tp:taxon-name><tp:taxon-name-part taxon-name-part-type="genus" reg="Boulenophrys">Bo.</tp:taxon-name-part><tp:taxon-name-part taxon-name-part-type="species" reg="rubrimera">rubrimera</tp:taxon-name-part></tp:taxon-name>
                      </italic>
                    </td><td rowspan="1" colspan="1">37</td><td rowspan="1" colspan="1">1</td><td rowspan="1" colspan="1">33.3</td><td rowspan="1" colspan="1">10.5</td><td rowspan="1" colspan="1">68.5</td><td rowspan="1" colspan="1">\</td><td rowspan="1" colspan="1">\</td><td rowspan="1" colspan="1">\</td><td rowspan="1" colspan="1">rounded</td><td rowspan="1" colspan="1">
                      <xref ref-type="bibr" rid="B57">Tapley et al. 2017</xref>
                    </td></tr><tr><td rowspan="1" colspan="1">
                      <italic>
                        <tp:taxon-name><tp:taxon-name-part taxon-name-part-type="genus" reg="Boulenophrys">Bo.</tp:taxon-name-part><tp:taxon-name-part taxon-name-part-type="species" reg="baishanzuensis">baishanzuensis</tp:taxon-name-part></tp:taxon-name>
                      </italic>
                    </td><td rowspan="1" colspan="1">31</td><td rowspan="1" colspan="1">1</td><td rowspan="1" colspan="1">22.7</td><td rowspan="1" colspan="1">\</td><td rowspan="1" colspan="1">64.8</td><td rowspan="1" colspan="1">\</td><td rowspan="1" colspan="1">bi-triangular*</td><td rowspan="1" colspan="1">\</td><td rowspan="1" colspan="1">pointed</td><td rowspan="1" colspan="1">
                      <xref ref-type="bibr" rid="B67">Wu et al. 2020</xref>
                    </td></tr><tr><td rowspan="1" colspan="1">
                      <italic>
                        <tp:taxon-name><tp:taxon-name-part taxon-name-part-type="genus" reg="Boulenophrys">Bo.</tp:taxon-name-part><tp:taxon-name-part taxon-name-part-type="species" reg="leishanensis">leishanensis</tp:taxon-name-part></tp:taxon-name>
                      </italic>
                    </td><td rowspan="1" colspan="1">25–27</td><td rowspan="1" colspan="1">6</td><td rowspan="1" colspan="1">29.7±2.3 (27.0–33.0)</td><td rowspan="1" colspan="1">\</td><td rowspan="1" colspan="1">64.2±2.1 (61.5–66.7)</td><td rowspan="1" colspan="1">\</td><td rowspan="1" colspan="1">\</td><td rowspan="1" colspan="1">\</td><td rowspan="1" colspan="1">pointed</td><td rowspan="1" colspan="1">
                      <xref ref-type="bibr" rid="B27">Li et al. 2018</xref>
                    </td></tr><tr><td rowspan="1" colspan="1">
                      <italic>
                        <tp:taxon-name><tp:taxon-name-part taxon-name-part-type="genus" reg="Boulenophrys">Bo.</tp:taxon-name-part><tp:taxon-name-part taxon-name-part-type="species" reg="jiangi">jiangi</tp:taxon-name-part></tp:taxon-name>
                      </italic>
                    </td><td rowspan="1" colspan="1">26</td><td rowspan="1" colspan="1">2</td><td rowspan="1" colspan="1">25.5–26.0</td><td rowspan="1" colspan="1">\</td><td rowspan="1" colspan="1">65.5–70.4</td><td rowspan="1" colspan="1">\</td><td rowspan="1" colspan="1">bi-triangular*</td><td rowspan="1" colspan="1">\</td><td rowspan="1" colspan="1">pointed</td><td rowspan="1" colspan="1">
                      <xref ref-type="bibr" rid="B33">Liu et al. 2020</xref>
                    </td></tr><tr><td rowspan="2" colspan="1">
                      <italic>
                        <tp:taxon-name><tp:taxon-name-part taxon-name-part-type="genus" reg="Boulenophrys">Bo.</tp:taxon-name-part><tp:taxon-name-part taxon-name-part-type="species" reg="lini">lini</tp:taxon-name-part></tp:taxon-name>
                      </italic>
                    </td><td rowspan="1" colspan="1">28</td><td rowspan="1" colspan="1">not provided</td><td rowspan="1" colspan="1">\</td><td rowspan="1" colspan="1">\</td><td rowspan="1" colspan="1">\</td><td rowspan="1" colspan="1">\</td><td rowspan="1" colspan="1">\</td><td rowspan="1" colspan="1">raised</td><td rowspan="1" colspan="1">pointed</td><td rowspan="1" colspan="1">
                      <xref ref-type="bibr" rid="B64">Wang et al. 2014</xref>
                    </td></tr><tr><td rowspan="1" colspan="1">31–34</td><td rowspan="1" colspan="1">not provided</td><td rowspan="1" colspan="1">\</td><td rowspan="1" colspan="1">\</td><td rowspan="1" colspan="1">\</td><td rowspan="1" colspan="1">\</td><td rowspan="1" colspan="1">\</td><td rowspan="1" colspan="1">raised</td><td rowspan="1" colspan="1">pointed</td><td rowspan="1" colspan="1">
                      <xref ref-type="bibr" rid="B64">Wang et al. 2014</xref>
                    </td></tr><tr><td rowspan="1" colspan="11">
                      <bold>
                        <italic>
                          <tp:taxon-name><tp:taxon-name-part taxon-name-part-type="genus" reg="Ophryophryne">Ophryophryne</tp:taxon-name-part></tp:taxon-name>
                        </italic>
                      </bold>
                    </td></tr><tr><td rowspan="1" colspan="1">
                      <italic>
                        <tp:taxon-name><tp:taxon-name-part taxon-name-part-type="genus" reg="Ophryophryne">O.</tp:taxon-name-part><tp:taxon-name-part taxon-name-part-type="species" reg="elfina">elfina</tp:taxon-name-part></tp:taxon-name>
                      </italic>
                    </td><td rowspan="1" colspan="1">25</td><td rowspan="1" colspan="1">5</td><td rowspan="1" colspan="1">28.4±1.3 (27.4–30.2)</td><td rowspan="1" colspan="1">8.6±0.1 (8.4–8.7)</td><td rowspan="1" colspan="1">\</td><td rowspan="1" colspan="1">\</td><td rowspan="1" colspan="1">bi-triangular*</td><td rowspan="1" colspan="1">“nares tubular”</td><td rowspan="1" colspan="1">bluntly rounded</td><td rowspan="1" colspan="1">
                      <xref ref-type="bibr" rid="B45">Poyarkov et al. 2017</xref>
                    </td></tr><tr><td rowspan="1" colspan="11">
                      <bold>
                        <italic>
                          <tp:taxon-name><tp:taxon-name-part taxon-name-part-type="genus" reg="Pelobatrachus">Pelobatrachus</tp:taxon-name-part></tp:taxon-name>
                        </italic>
                      </bold>
                    </td></tr><tr><td rowspan="3" colspan="1">
                      <italic>
                        <tp:taxon-name><tp:taxon-name-part taxon-name-part-type="genus" reg="Pelobatrachus">P.</tp:taxon-name-part><tp:taxon-name-part taxon-name-part-type="species" reg="kalimantanensis">kalimantanensis</tp:taxon-name-part></tp:taxon-name>
                      </italic>
                    </td><td rowspan="1" colspan="1">30</td><td rowspan="1" colspan="1">1</td><td rowspan="1" colspan="1">38.9</td><td rowspan="1" colspan="1">11.2</td><td rowspan="1" colspan="1">71.2</td><td rowspan="1" colspan="1">\</td><td rowspan="1" colspan="1">\</td><td rowspan="1" colspan="1">\</td><td rowspan="1" colspan="1">blunt</td><td rowspan="1" colspan="1">
                      <xref ref-type="bibr" rid="B42">Munir et al. 2019</xref>
                    </td></tr><tr><td rowspan="1" colspan="1">36</td><td rowspan="1" colspan="1">1</td><td rowspan="1" colspan="1">47.0</td><td rowspan="1" colspan="1">12.9</td><td rowspan="1" colspan="1">72.6</td><td rowspan="1" colspan="1">\</td><td rowspan="1" colspan="1">\</td><td rowspan="1" colspan="1">\</td><td rowspan="1" colspan="1">blunt</td><td rowspan="1" colspan="1">
                      <xref ref-type="bibr" rid="B42">Munir et al. 2019</xref>
                    </td></tr><tr><td rowspan="1" colspan="1">45</td><td rowspan="1" colspan="1">1</td><td rowspan="1" colspan="1">31.2</td><td rowspan="1" colspan="1">13.5</td><td rowspan="1" colspan="1">56.7</td><td rowspan="1" colspan="1">\</td><td rowspan="1" colspan="1">\</td><td rowspan="1" colspan="1">\</td><td rowspan="1" colspan="1">\</td><td rowspan="1" colspan="1">
                      <xref ref-type="bibr" rid="B42">Munir et al. 2019</xref>
                    </td></tr><tr><td rowspan="1" colspan="11">
                      <bold>
                        <italic>
                          <tp:taxon-name><tp:taxon-name-part taxon-name-part-type="genus" reg="Xenophrys">Xenophrys</tp:taxon-name-part></tp:taxon-name>
                        </italic>
                      </bold>
                    </td></tr><tr><td rowspan="3" colspan="1">
                      <italic>
                        <tp:taxon-name><tp:taxon-name-part taxon-name-part-type="genus" reg="Xenophrys">X.</tp:taxon-name-part><tp:taxon-name-part taxon-name-part-type="species" reg="yeae">yeae</tp:taxon-name-part></tp:taxon-name>
                      </italic>
                    </td><td rowspan="1" colspan="1">28–29</td><td rowspan="1" colspan="1">4</td><td rowspan="1" colspan="1">34.3±0.4 (33.9–34.8)</td><td rowspan="1" colspan="1">10.6±0.3 (10.2–11.0)</td><td rowspan="1" colspan="1">69.0±1.2 (67.3–69.9)</td><td rowspan="1" colspan="1">70.6±6.1 (64.8–78.0)</td><td rowspan="1" colspan="1">\</td><td rowspan="1" colspan="1">\</td><td rowspan="1" colspan="1">\</td><td rowspan="1" colspan="1">
                      <xref ref-type="bibr" rid="B51">Shi et al. 2020a</xref>
                    </td></tr><tr><td rowspan="1" colspan="1">31–34</td><td rowspan="1" colspan="1">4</td><td rowspan="1" colspan="1">34.9±1.1 (33.7–35.8)</td><td rowspan="1" colspan="1">11.0±0.5 (10.4–11.4)</td><td rowspan="1" colspan="1">68.4±0.5 (68.0–69.1)</td><td rowspan="1" colspan="1">78.6±13.7 (66.2–92.9)</td><td rowspan="1" colspan="1">\</td><td rowspan="1" colspan="1">\</td><td rowspan="1" colspan="1">\</td><td rowspan="1" colspan="1">
                      <xref ref-type="bibr" rid="B51">Shi et al. 2020a</xref>
                    </td></tr><tr><td rowspan="1" colspan="1">35</td><td rowspan="1" colspan="1">1</td><td rowspan="1" colspan="1">38.4</td><td rowspan="1" colspan="1">10.9</td><td rowspan="1" colspan="1">71.6</td><td rowspan="1" colspan="1">66.2</td><td rowspan="1" colspan="1">\</td><td rowspan="1" colspan="1">\</td><td rowspan="1" colspan="1">rounded*</td><td rowspan="1" colspan="1">
                      <xref ref-type="bibr" rid="B51">Shi et al. 2020a</xref>
                    </td></tr><tr><td rowspan="1" colspan="1">
                      <tp:taxon-name><tp:taxon-name-part taxon-name-part-type="genus" reg="Xenophrys">X.</tp:taxon-name-part><tp:taxon-name-part taxon-name-part-type="uncertainty-rank">cf.</tp:taxon-name-part><tp:taxon-name-part taxon-name-part-type="species" reg="pachyproctus">pachyproctus</tp:taxon-name-part></tp:taxon-name>
                    </td><td rowspan="1" colspan="1">25</td><td rowspan="1" colspan="1">1</td><td rowspan="1" colspan="1">19.1</td><td rowspan="1" colspan="1">6.1</td><td rowspan="1" colspan="1">68.1</td><td rowspan="1" colspan="1">63.3</td><td rowspan="1" colspan="1">\</td><td rowspan="1" colspan="1">\</td><td rowspan="1" colspan="1">bluntly pointed*</td><td rowspan="1" colspan="1">
                      <xref ref-type="bibr" rid="B51">Shi et al. 2020a</xref>
                    </td></tr><tr><td rowspan="1" colspan="1"><italic><tp:taxon-name><tp:taxon-name-part taxon-name-part-type="genus" reg="Xenophrys">X.</tp:taxon-name-part><tp:taxon-name-part taxon-name-part-type="species" reg="medogensis">medogensis</tp:taxon-name-part></tp:taxon-name></italic> (high-elevation)</td><td rowspan="1" colspan="1">27</td><td rowspan="1" colspan="1">1</td><td rowspan="1" colspan="1">33.7</td><td rowspan="1" colspan="1">9.5</td><td rowspan="1" colspan="1">71.5</td><td rowspan="1" colspan="1">98.1</td><td rowspan="1" colspan="1">\</td><td rowspan="1" colspan="1">\</td><td rowspan="1" colspan="1">pointed*</td><td rowspan="1" colspan="1">
                      <xref ref-type="bibr" rid="B51">Shi et al. 2020a</xref>
                    </td></tr><tr><td rowspan="2" colspan="1"><italic><tp:taxon-name><tp:taxon-name-part taxon-name-part-type="genus" reg="Xenophrys">X.</tp:taxon-name-part><tp:taxon-name-part taxon-name-part-type="species" reg="medogensis">medogensis</tp:taxon-name-part></tp:taxon-name></italic> (low-middle elevation)</td><td rowspan="1" colspan="1">35</td><td rowspan="1" colspan="1">1</td><td rowspan="1" colspan="1">42.7</td><td rowspan="1" colspan="1">13.3</td><td rowspan="1" colspan="1">68.9</td><td rowspan="1" colspan="1">85.2</td><td rowspan="1" colspan="1">\</td><td rowspan="1" colspan="1">\</td><td rowspan="1" colspan="1">pointed*</td><td rowspan="1" colspan="1">
                      <xref ref-type="bibr" rid="B51">Shi et al. 2020a</xref>
                    </td></tr><tr><td rowspan="1" colspan="1">38</td><td rowspan="1" colspan="1">1</td><td rowspan="1" colspan="1">43.6</td><td rowspan="1" colspan="1">13.2</td><td rowspan="1" colspan="1">69.5</td><td rowspan="1" colspan="1">83.1</td><td rowspan="1" colspan="1">\</td><td rowspan="1" colspan="1">\</td><td rowspan="1" colspan="1">\</td><td rowspan="1" colspan="1">
                      <xref ref-type="bibr" rid="B51">Shi et al. 2020a</xref>
                    </td></tr><tr><td rowspan="1" colspan="1">
                      <italic>
                        <tp:taxon-name><tp:taxon-name-part taxon-name-part-type="genus" reg="Xenophrys">X.</tp:taxon-name-part><tp:taxon-name-part taxon-name-part-type="species" reg="maosonensis">maosonensis</tp:taxon-name-part></tp:taxon-name>
                      </italic>
                    </td><td rowspan="1" colspan="1">25</td><td rowspan="1" colspan="1">2</td><td rowspan="1" colspan="1">35.5 (34.4–36.6)</td><td rowspan="1" colspan="1">8.8 (8.1–9.5)</td><td rowspan="1" colspan="1">76.5–77.9</td><td rowspan="1" colspan="1">73.2</td><td rowspan="1" colspan="1">bi-triangular</td><td rowspan="1" colspan="1">raised</td><td rowspan="1" colspan="1">narrowly rounded</td><td rowspan="1" colspan="1">
                      <xref ref-type="bibr" rid="B60">Tapley et al. 2020b</xref>
                    </td></tr><tr><td rowspan="4" colspan="1">
                      <italic>
                        <tp:taxon-name><tp:taxon-name-part taxon-name-part-type="genus" reg="Xenophrys">X.</tp:taxon-name-part><tp:taxon-name-part taxon-name-part-type="species" reg="lekaguli">lekaguli</tp:taxon-name-part></tp:taxon-name>
                      </italic>
                    </td><td rowspan="1" colspan="1">25</td><td rowspan="1" colspan="1">2</td><td rowspan="1" colspan="1">\</td><td rowspan="1" colspan="1">9.0–10.4</td><td rowspan="1" colspan="1">\</td><td rowspan="1" colspan="1">\</td><td rowspan="1" colspan="1">\</td><td rowspan="1" colspan="1">not raised</td><td rowspan="1" colspan="1">rounded</td><td rowspan="1" colspan="1">
                      <xref ref-type="bibr" rid="B55">Stuart et al. 2006</xref>
                    </td></tr><tr><td rowspan="1" colspan="1">37</td><td rowspan="1" colspan="1">2</td><td rowspan="1" colspan="1">\</td><td rowspan="1" colspan="1">12.1–12.9</td><td rowspan="1" colspan="1">\</td><td rowspan="1" colspan="1">\</td><td rowspan="1" colspan="1">\</td><td rowspan="1" colspan="1">not raised</td><td rowspan="1" colspan="1">rounded</td><td rowspan="1" colspan="1">
                      <xref ref-type="bibr" rid="B55">Stuart et al. 2006</xref>
                    </td></tr><tr><td rowspan="1" colspan="1">38</td><td rowspan="1" colspan="1">1</td><td rowspan="1" colspan="1">\</td><td rowspan="1" colspan="1">13.8</td><td rowspan="1" colspan="1">\</td><td rowspan="1" colspan="1">\</td><td rowspan="1" colspan="1">\</td><td rowspan="1" colspan="1">not raised</td><td rowspan="1" colspan="1">rounded</td><td rowspan="1" colspan="1">
                      <xref ref-type="bibr" rid="B55">Stuart et al. 2006</xref>
                    </td></tr><tr><td rowspan="1" colspan="1">42</td><td rowspan="1" colspan="1">1</td><td rowspan="1" colspan="1">\</td><td rowspan="1" colspan="1">14.2</td><td rowspan="1" colspan="1">\</td><td rowspan="1" colspan="1">\</td><td rowspan="1" colspan="1">\</td><td rowspan="1" colspan="1">not raised</td><td rowspan="1" colspan="1">rounded</td><td rowspan="1" colspan="1">
                      <xref ref-type="bibr" rid="B55">Stuart et al. 2006</xref>
                    </td></tr><tr><td rowspan="5" colspan="1">
                      <italic>
                        <tp:taxon-name><tp:taxon-name-part taxon-name-part-type="genus" reg="Xenophrys">X.</tp:taxon-name-part><tp:taxon-name-part taxon-name-part-type="species" reg="serchhipii">serchhipii</tp:taxon-name-part></tp:taxon-name>
                      </italic>
                    </td><td rowspan="1" colspan="1">32</td><td rowspan="1" colspan="1">1</td><td rowspan="1" colspan="1">28.6</td><td rowspan="1" colspan="1">10</td><td rowspan="1" colspan="1">65.0</td><td rowspan="1" colspan="1">\</td><td rowspan="1" colspan="1">\</td><td rowspan="1" colspan="1">\</td><td rowspan="1" colspan="1">\</td><td rowspan="1" colspan="1">
                      <xref ref-type="bibr" rid="B47">Raj et al. 2022</xref>
                    </td></tr><tr><td rowspan="1" colspan="1">34</td><td rowspan="1" colspan="1">4</td><td rowspan="1" colspan="1">29.9±1.40</td><td rowspan="1" colspan="1">10.2±0.30</td><td rowspan="1" colspan="1">\</td><td rowspan="1" colspan="1">\</td><td rowspan="1" colspan="1">\</td><td rowspan="1" colspan="1">\</td><td rowspan="1" colspan="1">\</td><td rowspan="1" colspan="1">
                      <xref ref-type="bibr" rid="B47">Raj et al. 2022</xref>
                    </td></tr><tr><td rowspan="1" colspan="1">36</td><td rowspan="1" colspan="1">4</td><td rowspan="1" colspan="1">29.3±0.47</td><td rowspan="1" colspan="1">11.3±0.11</td><td rowspan="1" colspan="1">72, <italic>N</italic> = 1</td><td rowspan="1" colspan="1">\</td><td rowspan="1" colspan="1">\</td><td rowspan="1" colspan="1">“an elevated projection”</td><td rowspan="1" colspan="1">pointed</td><td rowspan="1" colspan="1">
                      <xref ref-type="bibr" rid="B47">Raj et al. 2022</xref>
                    </td></tr><tr><td rowspan="1" colspan="1">37</td><td rowspan="1" colspan="1">1</td><td rowspan="1" colspan="1">28.9</td><td rowspan="1" colspan="1">11.9</td><td rowspan="1" colspan="1">58.8</td><td rowspan="1" colspan="1">\</td><td rowspan="1" colspan="1">\</td><td rowspan="1" colspan="1">\</td><td rowspan="1" colspan="1">\</td><td rowspan="1" colspan="1">
                      <xref ref-type="bibr" rid="B47">Raj et al. 2022</xref>
                    </td></tr><tr><td rowspan="1" colspan="1">38</td><td rowspan="1" colspan="1">1</td><td rowspan="1" colspan="1">35.6</td><td rowspan="1" colspan="1">13.0</td><td rowspan="1" colspan="1">63.5</td><td rowspan="1" colspan="1">\</td><td rowspan="1" colspan="1">\</td><td rowspan="1" colspan="1">\</td><td rowspan="1" colspan="1">\</td><td rowspan="1" colspan="1">
                      <xref ref-type="bibr" rid="B47">Raj et al. 2022</xref>
                    </td></tr><tr><td rowspan="1" colspan="1">
                      <italic>
                        <tp:taxon-name><tp:taxon-name-part taxon-name-part-type="genus" reg="Xenophrys">X.</tp:taxon-name-part><tp:taxon-name-part taxon-name-part-type="species" reg="monticola">monticola</tp:taxon-name-part></tp:taxon-name>
                      </italic>
                    </td><td rowspan="1" colspan="1">25</td><td rowspan="1" colspan="1">7</td><td rowspan="1" colspan="1">24.7±2.7 (21.1–28.1), <italic>N</italic> = 5</td><td rowspan="1" colspan="1">6.9±0.9 (5.9–8.2)</td><td rowspan="1" colspan="1">70–71, <italic>N</italic> = 4</td><td rowspan="1" colspan="1">\</td><td rowspan="1" colspan="1">\</td><td rowspan="1" colspan="1">“waves”</td><td rowspan="1" colspan="1">finely rounded</td><td rowspan="1" colspan="1">
                      <xref ref-type="bibr" rid="B8">Deuti et al. 2017</xref>
                    </td></tr><tr><td rowspan="2" colspan="1">
                      <italic>
                        <tp:taxon-name><tp:taxon-name-part taxon-name-part-type="genus" reg="Xenophrys">X.</tp:taxon-name-part><tp:taxon-name-part taxon-name-part-type="species" reg="periosa">periosa</tp:taxon-name-part></tp:taxon-name>
                      </italic>
                    </td><td rowspan="1" colspan="1">27</td><td rowspan="1" colspan="1">3</td><td rowspan="1" colspan="1">30.4±1.5 (29.0–32.0)</td><td rowspan="1" colspan="1">8.9±0.1 (8.4–9.5)</td><td rowspan="1" colspan="1">70.7±0.4 (70.3–71.0)</td><td rowspan="1" colspan="1">60.3±3.6 (58.2–64.5)</td><td rowspan="1" colspan="1">bi-triangular*</td><td rowspan="1" colspan="1">\</td><td rowspan="1" colspan="1">bluntly pointed</td><td rowspan="1" colspan="1">
                      <xref ref-type="bibr" rid="B52">Shi et al. 2020b</xref>
                    </td></tr><tr><td rowspan="1" colspan="1">34</td><td rowspan="1" colspan="1">3</td><td rowspan="1" colspan="1">47.3±4.4 (42.7–51.4)</td><td rowspan="1" colspan="1">12.8±0.9 (12.1–13.8)</td><td rowspan="1" colspan="1">72.9±1.1 (71.7–73.9)</td><td rowspan="1" colspan="1">75.8±5.9 (69.9–81.6)</td><td rowspan="1" colspan="1">bi-triangular*</td><td rowspan="1" colspan="1">\</td><td rowspan="1" colspan="1">bluntly pointed</td><td rowspan="1" colspan="1">
                      <xref ref-type="bibr" rid="B52">Shi et al. 2020b</xref>
                    </td></tr><tr><td rowspan="1" colspan="11">
                      <bold>Incertae sedis with <tp:taxon-name><tp:taxon-name-part taxon-name-part-type="subfamily">Megophryinae</tp:taxon-name-part></tp:taxon-name></bold>
                    </td></tr><tr><td rowspan="1" colspan="1">“<italic><tp:taxon-name><tp:taxon-name-part taxon-name-part-type="genus" reg="Megophrys">Megophrys</tp:taxon-name-part></tp:taxon-name></italic>” <italic>dringi</italic></td><td rowspan="1" colspan="1">25</td><td rowspan="1" colspan="1">4</td><td rowspan="1" colspan="1">32.28±6.05 (23.23–37.63)</td><td rowspan="1" colspan="1">9.11±1.89 (6.74–11.35)</td><td rowspan="1" colspan="1">71±2 (69–73)</td><td rowspan="1" colspan="1">\</td><td rowspan="1" colspan="1">\</td><td rowspan="1" colspan="1">raised and projected</td><td rowspan="1" colspan="1">pointed*</td><td rowspan="1" colspan="1">
                      <xref ref-type="bibr" rid="B43">Oberhummer et al. 2014</xref>
                    </td></tr></tbody></table></table-wrap></tp:treatment-sec><ref-list><ref id="B60"><mixed-citation xmlns:xlink="http://www.w3.org/1999/xlink" xlink:type="simple"><person-group><name name-style="western"><surname>Tapley</surname><given-names>B</given-names></name><name name-style="western"><surname>Nguyen</surname><given-names>LT</given-names></name><name name-style="western"><surname>Cutajar</surname><given-names>T</given-names></name><name name-style="western"><surname>Nguyen</surname><given-names>CT</given-names></name><name name-style="western"><surname>Portway</surname><given-names>C</given-names></name><name name-style="western"><surname>Luong</surname><given-names>HV</given-names></name><name name-style="western"><surname>Rowley</surname><given-names>JJL</given-names></name></person-group> (<year>2020b</year>) <article-title>The tadpoles of five <italic><tp:taxon-name><tp:taxon-name-part taxon-name-part-type="genus">Megophrys</tp:taxon-name-part></tp:taxon-name></italic> Horned frogs (<tp:taxon-name><tp:taxon-name-part taxon-name-part-type="class">Amphibia</tp:taxon-name-part></tp:taxon-name>: <tp:taxon-name><tp:taxon-name-part taxon-name-part-type="family">Megophryidae</tp:taxon-name-part></tp:taxon-name>) from the Hoang Lien Range, Vietnam.</article-title><source>Zootaxa</source><volume>4845</volume>(<issue>1</issue>): <fpage>35</fpage>–<lpage>52</lpage>. <ext-link xlink:href="10.11646/zootaxa.4845.1.3" ext-link-type="doi" xlink:type="simple">https://doi.org/10.11646/zootaxa.4845.1.3</ext-link></mixed-citation></ref><ref id="B70"><mixed-citation xmlns:xlink="http://www.w3.org/1999/xlink" xlink:type="simple"><person-group><name name-style="western"><surname>Zhao</surname><given-names>J</given-names></name><name name-style="western"><surname>Yang</surname><given-names>JH</given-names></name><name name-style="western"><surname>Chen</surname><given-names>GL</given-names></name><name name-style="western"><surname>Chen</surname><given-names>CQ</given-names></name><name name-style="western"><surname>Wang</surname><given-names>YY</given-names></name></person-group> (<year>2014</year>) <article-title>Description of a new species of the genus <italic><tp:taxon-name><tp:taxon-name-part taxon-name-part-type="genus">Brachytarsophrys</tp:taxon-name-part></tp:taxon-name></italic> Tian and Hu, 1983 (<tp:taxon-name><tp:taxon-name-part taxon-name-part-type="class">Amphibia</tp:taxon-name-part></tp:taxon-name>: <tp:taxon-name><tp:taxon-name-part taxon-name-part-type="order">Anura</tp:taxon-name-part></tp:taxon-name>: <tp:taxon-name><tp:taxon-name-part taxon-name-part-type="family">Megophryidae</tp:taxon-name-part></tp:taxon-name>) from Southern China based on molecular and morphological data.</article-title><source>Asian Herpetological Research</source><volume>5</volume>(<issue>3</issue>): <fpage>150</fpage>–<lpage>160</lpage>. <ext-link xlink:href="10.3724/SP.J.1245.2014.00150" ext-link-type="doi" xlink:type="simple">https://doi.org/10.3724/SP.J.1245.2014.00150</ext-link></mixed-citation></ref><ref id="B59"><mixed-citation xmlns:xlink="http://www.w3.org/1999/xlink" xlink:type="simple"><person-group><name name-style="western"><surname>Tapley</surname><given-names>B</given-names></name><name name-style="western"><surname>Nguyen</surname><given-names>LT</given-names></name><name name-style="western"><surname>Le</surname><given-names>MV</given-names></name></person-group> (<year>2020a</year>) <article-title>A description of the tadpole of <italic><tp:taxon-name><tp:taxon-name-part taxon-name-part-type="genus">Megophrys</tp:taxon-name-part></tp:taxon-name></italic> “<italic><tp:taxon-name><tp:taxon-name-part taxon-name-part-type="genus">Brachytarsophrys</tp:taxon-name-part></tp:taxon-name></italic>” <italic><tp:taxon-name><tp:taxon-name-part taxon-name-part-type="genus"/><tp:taxon-name-part taxon-name-part-type="species">intermedia</tp:taxon-name-part></tp:taxon-name></italic> (Smith, 1921).</article-title><source>Zootaxa</source><volume>4845</volume>(<issue>1</issue>): <fpage>26</fpage>–<lpage>34</lpage>. <ext-link xlink:href="10.11646/zootaxa.4845.1.2" ext-link-type="doi" xlink:type="simple">https://doi.org/10.11646/zootaxa.4845.1.2</ext-link></mixed-citation></ref><ref id="B28"><mixed-citation xmlns:xlink="http://www.w3.org/1999/xlink" xlink:type="simple"><person-group><name name-style="western"><surname>Li</surname><given-names>Y</given-names></name><name name-style="western"><surname>Zhang</surname><given-names>DD</given-names></name><name name-style="western"><surname>Lyu</surname><given-names>ZT</given-names></name><name name-style="western"><surname>Wang</surname><given-names>J</given-names></name><name name-style="western"><surname>Li</surname><given-names>YL</given-names></name><name name-style="western"><surname>Liu</surname><given-names>ZY</given-names></name><name name-style="western"><surname>Chen</surname><given-names>HH</given-names></name><name name-style="western"><surname>Rao</surname><given-names>DQ</given-names></name><name name-style="western"><surname>Jin</surname><given-names>ZF</given-names></name><name name-style="western"><surname>Zhang</surname><given-names>CY</given-names></name><name name-style="western"><surname>Wang</surname><given-names>YY</given-names></name></person-group> (<year>2020</year>) <article-title>Review of the genus <italic><tp:taxon-name><tp:taxon-name-part taxon-name-part-type="genus">Brachytarsophrys</tp:taxon-name-part></tp:taxon-name></italic> (<tp:taxon-name><tp:taxon-name-part taxon-name-part-type="order">Anura</tp:taxon-name-part></tp:taxon-name>: <tp:taxon-name><tp:taxon-name-part taxon-name-part-type="family">Megophryidae</tp:taxon-name-part></tp:taxon-name>), with revalidation of <italic><tp:taxon-name><tp:taxon-name-part taxon-name-part-type="genus">Brachytarsophrys</tp:taxon-name-part><tp:taxon-name-part taxon-name-part-type="species">platyparietus</tp:taxon-name-part></tp:taxon-name></italic> and description of a new species from China.</article-title><source>Zoological Research</source><volume>41</volume>(<issue>2</issue>): <fpage>105</fpage>–<lpage>122</lpage>. <ext-link xlink:href="10.24272/j.issn.2095-8137.2020.033" ext-link-type="doi" xlink:type="simple">https://doi.org/10.24272/j.issn.2095-8137.2020.033</ext-link></mixed-citation></ref><ref id="B57"><mixed-citation xmlns:xlink="http://www.w3.org/1999/xlink" xlink:type="simple"><person-group><name name-style="western"><surname>Tapley</surname><given-names>B</given-names></name><name name-style="western"><surname>Cutajar</surname><given-names>T</given-names></name><name name-style="western"><surname>Mahony</surname><given-names>S</given-names></name><name name-style="western"><surname>Nguyen</surname><given-names>CT</given-names></name><name name-style="western"><surname>Dau</surname><given-names>VQ</given-names></name><name name-style="western"><surname>Nguyen</surname><given-names>TT</given-names></name><name name-style="western"><surname>Luong</surname><given-names>HV</given-names></name><name name-style="western"><surname>Rowley</surname><given-names>JJL</given-names></name></person-group> (<year>2017</year>) <article-title>The Vietnamese population of <italic><tp:taxon-name><tp:taxon-name-part taxon-name-part-type="genus">Megophrys</tp:taxon-name-part><tp:taxon-name-part taxon-name-part-type="species">kuatunensis</tp:taxon-name-part></tp:taxon-name></italic> (<tp:taxon-name><tp:taxon-name-part taxon-name-part-type="class">Amphibia</tp:taxon-name-part></tp:taxon-name>: <tp:taxon-name><tp:taxon-name-part taxon-name-part-type="family">Megophryidae</tp:taxon-name-part></tp:taxon-name>) represents a new species of Asian horned frog from Vietnam and southern China.</article-title><source>Zootaxa</source><volume>4344</volume>(<issue>3</issue>): <fpage>465</fpage>–<lpage>492</lpage>. <ext-link xlink:href="10.11646/zootaxa.4344.3.3" ext-link-type="doi" xlink:type="simple">https://doi.org/10.11646/zootaxa.4344.3.3</ext-link></mixed-citation></ref><ref id="B67"><mixed-citation xmlns:xlink="http://www.w3.org/1999/xlink" xlink:type="simple"><person-group><name name-style="western"><surname>Wu</surname><given-names>YQ</given-names></name><name name-style="western"><surname>Li</surname><given-names>SZ</given-names></name><name name-style="western"><surname>Liu</surname><given-names>W</given-names></name><name name-style="western"><surname>Wang</surname><given-names>B</given-names></name><name name-style="western"><surname>Wu</surname><given-names>J</given-names></name></person-group> (<year>2020</year>) <article-title>Description of a new horned toad of <italic><tp:taxon-name><tp:taxon-name-part taxon-name-part-type="genus">Megophrys</tp:taxon-name-part></tp:taxon-name></italic> Kuhl &amp; Van Hasselt, 1822 (<tp:taxon-name><tp:taxon-name-part taxon-name-part-type="class">Amphibia</tp:taxon-name-part></tp:taxon-name>, <tp:taxon-name><tp:taxon-name-part taxon-name-part-type="family">Megophryidae</tp:taxon-name-part></tp:taxon-name>) from Zhejiang Province, China.</article-title><source>ZooKeys</source><volume>1005</volume>: <fpage>73</fpage>–<lpage>102</lpage>. <ext-link xlink:href="10.3897/zookeys.1005.58629" ext-link-type="doi" xlink:type="simple">https://doi.org/10.3897/zookeys.1005.58629</ext-link></mixed-citation></ref><ref id="B53"><mixed-citation xmlns:xlink="http://www.w3.org/1999/xlink" xlink:type="simple"><person-group><name name-style="western"><surname>Shi</surname><given-names>SC</given-names></name><name name-style="western"><surname>Li</surname><given-names>DH</given-names></name><name name-style="western"><surname>Zhu</surname><given-names>WB</given-names></name><name name-style="western"><surname>Jiang</surname><given-names>W</given-names></name><name name-style="western"><surname>Jiang</surname><given-names>JP</given-names></name><name name-style="western"><surname>Wang</surname><given-names>B</given-names></name></person-group> (<year>2021</year>) <article-title>Description of a new toad of <italic><tp:taxon-name><tp:taxon-name-part taxon-name-part-type="genus">Megophrys</tp:taxon-name-part></tp:taxon-name></italic> Kuhl &amp; Van Hasselt, 1822 (<tp:taxon-name><tp:taxon-name-part taxon-name-part-type="class">Amphibia</tp:taxon-name-part></tp:taxon-name>: <tp:taxon-name><tp:taxon-name-part taxon-name-part-type="order">Anura</tp:taxon-name-part></tp:taxon-name>: <tp:taxon-name><tp:taxon-name-part taxon-name-part-type="family">Megophryidae</tp:taxon-name-part></tp:taxon-name>) from western Yunnan Province, China.</article-title><source>Zootaxa</source><volume>4942</volume>(<issue>3</issue>): <fpage>351</fpage>–<lpage>381</lpage>. <ext-link xlink:href="10.11646/zootaxa.4942.3.3" ext-link-type="doi" xlink:type="simple">https://doi.org/10.11646/zootaxa.4942.3.3</ext-link></mixed-citation></ref><ref id="B27"><mixed-citation xmlns:xlink="http://www.w3.org/1999/xlink" xlink:type="simple"><person-group><name name-style="western"><surname>Li</surname><given-names>SZ</given-names></name><name name-style="western"><surname>Xu</surname><given-names>N</given-names></name><name name-style="western"><surname>Liu</surname><given-names>J</given-names></name><name name-style="western"><surname>Jiang</surname><given-names>JP</given-names></name><name name-style="western"><surname>Wei</surname><given-names>G</given-names></name><name name-style="western"><surname>Wang</surname><given-names>B</given-names></name></person-group> (<year>2018</year>) <article-title>A new species of the Asian toad genus <italic><tp:taxon-name><tp:taxon-name-part taxon-name-part-type="genus">Megophrys</tp:taxon-name-part></tp:taxon-name></italic> sensu lato (<tp:taxon-name><tp:taxon-name-part taxon-name-part-type="class">Amphibia</tp:taxon-name-part></tp:taxon-name>: <tp:taxon-name><tp:taxon-name-part taxon-name-part-type="order">Anura</tp:taxon-name-part></tp:taxon-name>: <tp:taxon-name><tp:taxon-name-part taxon-name-part-type="family">Megophryidae</tp:taxon-name-part></tp:taxon-name>) from Guizhou Province, China.</article-title><source>Asian Herpetological Research</source><volume>9</volume>(<issue>4</issue>): <fpage>224</fpage>–<lpage>239</lpage>. <ext-link xlink:href="10.16373/j.cnki.ahr.180072" ext-link-type="doi" xlink:type="simple">https://doi.org/10.16373/j.cnki.ahr.180072</ext-link></mixed-citation></ref><ref id="B33"><mixed-citation xmlns:xlink="http://www.w3.org/1999/xlink" xlink:type="simple"><person-group><name name-style="western"><surname>Liu</surname><given-names>J</given-names></name><name name-style="western"><surname>Li</surname><given-names>SZ</given-names></name><name name-style="western"><surname>Wei</surname><given-names>G</given-names></name><name name-style="western"><surname>Xu</surname><given-names>N</given-names></name><name name-style="western"><surname>Cheng</surname><given-names>YL</given-names></name><name name-style="western"><surname>Wang</surname><given-names>B</given-names></name><name name-style="western"><surname>Wu</surname><given-names>J</given-names></name></person-group> (<year>2020</year>) <article-title>A new species of the Asian toad genus <italic><tp:taxon-name><tp:taxon-name-part taxon-name-part-type="genus">Megophrys</tp:taxon-name-part></tp:taxon-name></italic><italic>sensu lato</italic> (<tp:taxon-name><tp:taxon-name-part taxon-name-part-type="order">Anura</tp:taxon-name-part></tp:taxon-name>: <tp:taxon-name><tp:taxon-name-part taxon-name-part-type="family">Megophryidae</tp:taxon-name-part></tp:taxon-name>) from Guizhou Province, China.</article-title><source>Asian Herpetological Research</source><volume>11</volume>(<issue>1</issue>): <fpage>1</fpage>–<lpage>18</lpage>. <ext-link xlink:href="10.16373/j.cnki.ahr.190041" ext-link-type="doi" xlink:type="simple">http://doi.org/10.16373/j.cnki.ahr.190041</ext-link></mixed-citation></ref><ref id="B45"><mixed-citation xmlns:xlink="http://www.w3.org/1999/xlink" xlink:type="simple"><person-group><name name-style="western"><surname>Poyarkov Jr</surname><given-names>NA</given-names></name><name name-style="western"><surname>Duong</surname><given-names>TV</given-names></name><name name-style="western"><surname>Orlov</surname><given-names>NL</given-names></name><name name-style="western"><surname>Gogoleva</surname><given-names>SS</given-names></name><name name-style="western"><surname>Vassilieva</surname><given-names>AB</given-names></name><name name-style="western"><surname>Nguyen</surname><given-names>LT</given-names></name><name name-style="western"><surname>Nguyen</surname><given-names>VDH</given-names></name><name name-style="western"><surname>Nguyen</surname><given-names>SN</given-names></name><name name-style="western"><surname>Che</surname><given-names>J</given-names></name><name name-style="western"><surname>Mahony</surname><given-names>S</given-names></name></person-group> (<year>2017</year>) <article-title>Molecular, morphological and acoustic assessment of the genus <italic><tp:taxon-name><tp:taxon-name-part taxon-name-part-type="genus">Ophryophryne</tp:taxon-name-part></tp:taxon-name></italic> (<tp:taxon-name><tp:taxon-name-part taxon-name-part-type="order">Anura</tp:taxon-name-part></tp:taxon-name>, <tp:taxon-name><tp:taxon-name-part taxon-name-part-type="family">Megophryidae</tp:taxon-name-part></tp:taxon-name>) from Langbian Plateau, southern Vietnam, with description of a new species.</article-title><source>ZooKeys</source><volume>672</volume>: <fpage>49</fpage>–<lpage>120</lpage>. <ext-link xlink:href="10.3897/zookeys.672.10624" ext-link-type="doi" xlink:type="simple">https://doi.org/10.3897/zookeys.672.10624</ext-link></mixed-citation></ref><ref id="B42"><mixed-citation xmlns:xlink="http://www.w3.org/1999/xlink" xlink:type="simple"><person-group><name name-style="western"><surname>Munir</surname><given-names>M</given-names></name><name name-style="western"><surname>Hamidy</surname><given-names>A</given-names></name><name name-style="western"><surname>Matsui</surname><given-names>M</given-names></name><name name-style="western"><surname>Iskandar</surname><given-names>DT</given-names></name><name name-style="western"><surname>Sidik</surname><given-names>I</given-names></name><name name-style="western"><surname>Shimada</surname><given-names>T</given-names></name></person-group> (<year>2019</year>) <article-title>A new species of <italic><tp:taxon-name><tp:taxon-name-part taxon-name-part-type="genus">Megophrys</tp:taxon-name-part></tp:taxon-name></italic> Kuhl &amp; Van Hasselt (<tp:taxon-name><tp:taxon-name-part taxon-name-part-type="class">Amphibia</tp:taxon-name-part></tp:taxon-name>: <tp:taxon-name><tp:taxon-name-part taxon-name-part-type="family">Megophryidae</tp:taxon-name-part></tp:taxon-name>) from Borneo allied to <italic><tp:taxon-name><tp:taxon-name-part taxon-name-part-type="genus">M.</tp:taxon-name-part><tp:taxon-name-part taxon-name-part-type="species">nasuta</tp:taxon-name-part></tp:taxon-name></italic> (Schlegel, 1858).</article-title><source>Zootaxa</source><volume>4679</volume>(<issue>1</issue>): <fpage>1</fpage>–<lpage>24</lpage>. <ext-link xlink:href="10.11646/zootaxa.4679.1.1" ext-link-type="doi" xlink:type="simple">https://doi.org/10.11646/zootaxa.4679.1.1</ext-link></mixed-citation></ref><ref id="B51"><mixed-citation xmlns:xlink="http://www.w3.org/1999/xlink" xlink:type="simple"><person-group><name name-style="western"><surname>Shi</surname><given-names>SC</given-names></name><name name-style="western"><surname>Zhang</surname><given-names>MH</given-names></name><name name-style="western"><surname>Xie</surname><given-names>F</given-names></name><name name-style="western"><surname>Jiang</surname><given-names>JP</given-names></name><name name-style="western"><surname>Liu</surname><given-names>WL</given-names></name><name name-style="western"><surname>Ding</surname><given-names>L</given-names></name><name name-style="western"><surname>Luan</surname><given-names>L</given-names></name><name name-style="western"><surname>Wang</surname><given-names>B</given-names></name></person-group> (<year>2020a</year>) <article-title>Multiple data revealed two new species of the Asian horned toad <italic><tp:taxon-name><tp:taxon-name-part taxon-name-part-type="genus">Megophrys</tp:taxon-name-part></tp:taxon-name></italic> Kuhl &amp; Van Hasselt, 1822 (<tp:taxon-name><tp:taxon-name-part taxon-name-part-type="order">Anura</tp:taxon-name-part></tp:taxon-name>, <tp:taxon-name><tp:taxon-name-part taxon-name-part-type="family">Megophryidae</tp:taxon-name-part></tp:taxon-name>) from the eastern corner of the Himalayas.</article-title><source>ZooKeys</source><volume>977</volume>: <fpage>101</fpage>–<lpage>161</lpage>. <ext-link xlink:href="10.3897/zookeys.977.55693" ext-link-type="doi" xlink:type="simple">https://doi.org/10.3897/zookeys.977.55693</ext-link></mixed-citation></ref><ref id="B55"><mixed-citation xmlns:xlink="http://www.w3.org/1999/xlink" xlink:type="simple"><person-group><name name-style="western"><surname>Stuart</surname><given-names>BL</given-names></name><name name-style="western"><surname>Chuaynkern</surname><given-names>Y</given-names></name><name name-style="western"><surname>Chan-ard</surname><given-names>T</given-names></name><name name-style="western"><surname>Inger</surname><given-names>RF</given-names></name></person-group> (<year>2006</year>) Three new species of frogs and a new tadpole from eastern Thailand. Fieldiana. Zoology 111: 1–19. <ext-link xlink:href="10.3158/0015-0754(2006)187%5B1:TNSOFA%5D2.0.CO;2" ext-link-type="doi" xlink:type="simple">https://doi.org/10.3158/0015-0754(2006)187[1:TNSOFA]2.0.CO;2</ext-link></mixed-citation></ref><ref id="B47"><mixed-citation xmlns:xlink="http://www.w3.org/1999/xlink" xlink:type="simple"><person-group><name name-style="western"><surname>Raj</surname><given-names>P</given-names></name><name name-style="western"><surname>Dutta</surname><given-names>SK</given-names></name><name name-style="western"><surname>Lalremsanga</surname><given-names>HT</given-names></name></person-group> (<year>2022</year>) <article-title>Larval descriptions of <italic><tp:taxon-name><tp:taxon-name-part taxon-name-part-type="genus">Rhacophorus</tp:taxon-name-part><tp:taxon-name-part taxon-name-part-type="species">bipunctatus</tp:taxon-name-part></tp:taxon-name></italic> and <italic><tp:taxon-name><tp:taxon-name-part taxon-name-part-type="genus">Xenophrys</tp:taxon-name-part><tp:taxon-name-part taxon-name-part-type="species">serchhipii</tp:taxon-name-part></tp:taxon-name></italic> from northeast India.</article-title><source>Zootaxa</source><volume>5092</volume>(<issue>4</issue>): <fpage>493</fpage>–<lpage>500</lpage>. <ext-link xlink:href="10.11646/zootaxa.5092.4.9" ext-link-type="doi" xlink:type="simple">https://doi.org/10.11646/zootaxa.5092.4.9</ext-link></mixed-citation></ref><ref id="B8"><mixed-citation xmlns:xlink="http://www.w3.org/1999/xlink" xlink:type="simple"><person-group><name name-style="western"><surname>Deuti</surname><given-names>K</given-names></name><name name-style="western"><surname>Grosjean</surname><given-names>S</given-names></name><name name-style="western"><surname>Nicolas</surname><given-names>V</given-names></name><name name-style="western"><surname>Vasudevan</surname><given-names>KV</given-names></name><name name-style="western"><surname>Ohler</surname><given-names>A</given-names></name></person-group> (<year>2017</year>) <article-title>Nomenclatural puzzle in early <italic><tp:taxon-name><tp:taxon-name-part taxon-name-part-type="genus">Xenophrys</tp:taxon-name-part><tp:taxon-name-part taxon-name-part-type="species">nomina</tp:taxon-name-part></tp:taxon-name></italic> (<tp:taxon-name><tp:taxon-name-part taxon-name-part-type="order">Anura</tp:taxon-name-part></tp:taxon-name>, <tp:taxon-name><tp:taxon-name-part taxon-name-part-type="family">Megophryidae</tp:taxon-name-part></tp:taxon-name>) solved with description of two new species from India (Darjeeling hills and Sikkim).</article-title><source>Alytes</source><volume>34</volume>: <fpage>20</fpage>–<lpage>48</lpage>.</mixed-citation></ref><ref id="B52"><mixed-citation xmlns:xlink="http://www.w3.org/1999/xlink" xlink:type="simple"><person-group><name name-style="western"><surname>Shi</surname><given-names>SC</given-names></name><name name-style="western"><surname>Wang</surname><given-names>B</given-names></name><name name-style="western"><surname>Zhu</surname><given-names>WB</given-names></name><name name-style="western"><surname>Fu</surname><given-names>L</given-names></name><name name-style="western"><surname>Jiang</surname><given-names>W</given-names></name><name name-style="western"><surname>Li</surname><given-names>DH</given-names></name><name name-style="western"><surname>Jiang</surname><given-names>JP</given-names></name></person-group> (<year>2020b</year>) <article-title><italic><tp:taxon-name><tp:taxon-name-part taxon-name-part-type="genus">Megophrys</tp:taxon-name-part><tp:taxon-name-part taxon-name-part-type="species">periosa</tp:taxon-name-part></tp:taxon-name></italic> (Mahony, Kamei, Teeling, and Biju 2018) was first recorded in Yunan Province, China with description of its tadpole.</article-title><source>Chinese Journal of Zoology</source><volume>55</volume>(<issue>6</issue>): <fpage>730</fpage>–<lpage>740</lpage>. [In Chinese with English abstract]</mixed-citation></ref><ref id="B43"><mixed-citation xmlns:xlink="http://www.w3.org/1999/xlink" xlink:type="simple"><person-group><name name-style="western"><surname>Oberhummer</surname><given-names>E</given-names></name><name name-style="western"><surname>Barten</surname><given-names>C</given-names></name><name name-style="western"><surname>Schweizer</surname><given-names>M</given-names></name><name name-style="western"><surname>Das</surname><given-names>I</given-names></name><name name-style="western"><surname>Haas</surname><given-names>A</given-names></name></person-group> (<year>2014</year>) <article-title>Description of the tadpoles of three rare species of megophryid frogs (<tp:taxon-name><tp:taxon-name-part taxon-name-part-type="class">Amphibia</tp:taxon-name-part></tp:taxon-name>: <tp:taxon-name><tp:taxon-name-part taxon-name-part-type="order">Anura</tp:taxon-name-part></tp:taxon-name>: <tp:taxon-name><tp:taxon-name-part taxon-name-part-type="family">Megophryidae</tp:taxon-name-part></tp:taxon-name>) from Gunung Mulu, Sarawak, Malaysis.</article-title><source>Zootaxa</source><volume>3835</volume>(<issue>1</issue>): <fpage>59</fpage>–<lpage>79</lpage>. <ext-link xlink:href="10.11646/zootaxa.3835.1.3" ext-link-type="doi" xlink:type="simple">https://doi.org/10.11646/zootaxa.3835.1.3</ext-link></mixed-citation></ref><ref id="B64"><mixed-citation xmlns:xlink="http://www.w3.org/1999/xlink" xlink:type="simple"><person-group><name name-style="western"><surname>Wang</surname><given-names>YY</given-names></name><name name-style="western"><surname>Zhao</surname><given-names>J</given-names></name><name name-style="western"><surname>Yang</surname><given-names>JH</given-names></name><name name-style="western"><surname>Zhou</surname><given-names>ZX</given-names></name><name name-style="western"><surname>Chen</surname><given-names>GL</given-names></name><name name-style="western"><surname>Liu</surname><given-names>Y</given-names></name></person-group> (<year>2014</year>) Morphology, molecular genetics, and bioacoustics support two new sympatric <italic><tp:taxon-name><tp:taxon-name-part taxon-name-part-type="genus">Xenophrys</tp:taxon-name-part></tp:taxon-name></italic> toads (<tp:taxon-name><tp:taxon-name-part taxon-name-part-type="class">Amphibia</tp:taxon-name-part></tp:taxon-name>: <tp:taxon-name><tp:taxon-name-part taxon-name-part-type="order">Anura</tp:taxon-name-part></tp:taxon-name>: <tp:taxon-name><tp:taxon-name-part taxon-name-part-type="family">Megophryidae</tp:taxon-name-part></tp:taxon-name>) in southeast China. PLoS ONE 9(4): e93075. <ext-link xlink:href="10.1371/journal.pone.0093075" ext-link-type="doi" xlink:type="simple">https://doi.org/10.1371/journal.pone.0093075</ext-link></mixed-citation></ref></ref-list></tp:taxon-treatment>
